# Supplementary material for: Exploring Gut Microenvironment in Colorectal Patient with Dual-Omics Platform: A Comparison with Adenomatous Polyp or Occult Blood
Source: Biomedicines. 2022 Jul 19;10(7):1741. doi: 10.3390/biomedicines10071741 (PMC9313112; doi:10.3390/biomedicines10071741)
Supplement: Supplementary file 1 [file biomedicines-10-01741-s001.zip]

Archive with 4 entries (4 files):
- Supplemental Figure S1.pdf
- Supplemental Table S3.pdf
- Supplementary Table S1.xls
- Supplementary Table S2.xls
