# Supplementary material for: Exploring Gut Microenvironment in Colorectal Patient with Dual-Omics Platform: A Comparison with Adenomatous Polyp or Occult Blood
Source: Biomedicines. 2022 Jul 19;10(7):1741. doi: 10.3390/biomedicines10071741 (PMC9313112; doi:10.3390/biomedicines10071741)
Supplement: Supplementary file 1 [file biomedicines-10-01741-s001.zip › Supplementary Table S1.xls]

## Sheet: Abundance Table
Species (Accession No.)	Healthy (reads No.)	Colonic OB (reads No.)	Adenomatous polyp (reads No.)	CRC (reads No.)	Healthy (Relative abundance)	Colonic OB (Relative abundance)	Adenomatous polyp (Relative abundance)	CRC (Relative abundance)
Faecalibacterium prausnitzii; NR_028961.1	8145	4424	4413	2021	0.13031	0.112579	0.104073	0.0686341
Blautia wexlerae DSM 19850; NR_044054.1	2831	1188	2717	603	0.0452924	0.0302313	0.0640757	0.0204782
Fusicatenibacter saccharivorans; NR_114326.1	2120	687	3575	592	0.0339173	0.0174823	0.0843101	0.0201046
Blautia argi; NR_171444.1	1316	1378	834	302	0.0210543	0.0350663	0.0196684	0.0102561
Phascolarctobacterium faecium; NR_026111.1	1700	680	824	287	0.0271978	0.0173041	0.0194326	0.00974665
[Eubacterium] rectale ATCC 33656; NR_074634.1	1436	839	966	177	0.0229742	0.0213502	0.0227814	0.006011
Blautia luti DSM 14534; NR_114315.1	1147	690	1177	302	0.0183505	0.0175586	0.0277575	0.0102561
Megamonas funiformis YIT 11815; NR_041590.1	1718	103	983	471	0.0274858	0.00262107	0.0231823	0.0159954
Anaerostipes hadrus; NR_117139.2	1257	713	643	139	0.0201104	0.0181439	0.015164	0.00472051	`
Megamonas rupellensis; NR_044473.1	1732	65	625	299	0.0277098	0.00165407	0.0147395	0.0101542
Gemmiger formicilis; NR_104846.1	1078	693	608	263	0.0172466	0.0176349	0.0143386	0.0089316
Prevotella copri DSM 18205; NR_113411.1	1571	503	213	104	0.025134	0.0128	0.00502323	0.00353189
[Ruminococcus] gnavus ATCC 29149; NR_118690.1	512	975	769	120	0.00819134	0.0248111	0.0181355	0.00407526
Mitsuokella jalaludinii; NR_028840.1	1937	2	0	318	0.0309895	5.08945e-05	0	0.0107994
[Ruminococcus] faecis JCM 15917; NR_116747.1	882	73	645	637	0.0141109	0.00185765	0.0152112	0.0216328
Citrobacter cronae; NR_170426.1	202	492	386	914	0.00323174	0.01252	0.00910313	0.0310399
Dorea longicatena; NR_028883.1	1097	209	382	212	0.0175506	0.00531847	0.0090088	0.00719962
Shigella boydii; NR_104901.1	77	295	250	1243	0.0012319	0.00750693	0.00589581	0.0422129
Phascolarctobacterium succinatutens; NR_112902.1	263	676	636	232	0.00420766	0.0172023	0.0149989	0.00787883
Lachnoclostridium pacaense; NR_147396.1	647	480	412	127	0.0103512	0.0122147	0.00971629	0.00431298
Pantoea beijingensis; NR_148578.1	298	315	428	593	0.00476762	0.00801588	0.0100936	0.0201386
Blautia faecicola; NR_170495.1	702	442	357	121	0.0112311	0.0112477	0.00841922	0.00410922
Lactobacillus rogosae; NR_104836.1	691	437	236	130	0.0110551	0.0111204	0.00556564	0.00441486
Bariatricus massiliensis; NR_144735.1	575	334	435	109	0.00919926	0.00849938	0.0102587	0.00370169
Roseburia faecis; NR_042832.1	533	539	266	66	0.00852732	0.0137161	0.00627314	0.00224139
Phocaeicola vulgatus; NR_112946.1	167	681	392	79	0.00267179	0.0173296	0.00924463	0.00268288
[Eubacterium] eligens ATCC 27750; NR_074613.1	310	171	557	186	0.0049596	0.00435148	0.0131359	0.00631665
Ruminococcus bromii; NR_025930.1	46	780	373	12	0.000735941	0.0198488	0.00879655	0.000407526
Roseburia inulinivorans DSM 16841; NR_042007.1	435	130	395	146	0.00695944	0.00330814	0.00931538	0.00495823
Anaerobutyricum hallii; NR_118673.1	494	210	326	59	0.00790337	0.00534392	0.00768814	0.00200367
[Ruminococcus] gnavus ATCC 29149; NR_036800.1	70	399	587	31	0.00111991	0.0101534	0.0138434	0.00105277
Kosakonia quasisacchari; NR_169476.1	162	248	253	421	0.00259179	0.00631091	0.00596656	0.0142974
Klebsiella huaxiensis; NR_171417.1	216	169	337	338	0.00345572	0.00430058	0.00794755	0.0114786
Brenneria corticis; NR_171515.1	251	286	188	316	0.00401568	0.00727791	0.00443365	0.0107315
Escherichia marmotae; NR_136472.1	14	126	226	640	0.000223982	0.00320635	0.00532981	0.0217347
Coprococcus comes ATCC 27758; NR_044048.1	572	67	318	34	0.00915127	0.00170496	0.00749947	0.00115466
Blautia luti; NR_041960.1	299	182	390	110	0.00478362	0.0046314	0.00919746	0.00373565
Haemophilus parainfluenzae ATCC 33392; NR_116168.1	658	22	51	228	0.0105272	0.000559839	0.00120275	0.00774299
Anaerostipes hadrus; NR_117138.2	442	209	224	33	0.00707143	0.00531847	0.00528265	0.0011207
Blautia hominis; NR_163638.1	237	297	270	78	0.0037917	0.00755783	0.00636747	0.00264892
Megasphaera indica; NR_134080.1	700	21	36	90	0.0111991	0.000534392	0.000848997	0.00305644
Butyricicoccus faecihominis; NR_152060.1	343	207	179	101	0.00548756	0.00526758	0.0042214	0.00343001
Schaedlerella arabinosiphila; NR_165013.1	379	241	143	63	0.00606351	0.00613278	0.0033724	0.00213951
Blautia caecimuris; NR_144607.1	220	286	217	66	0.00351972	0.00727791	0.00511756	0.00224139
Faecalimonas umbilicata; NR_156907.1	247	209	223	100	0.00395168	0.00531847	0.00525906	0.00339605
Romboutsia timonensis; NR_144740.1	272	78	169	255	0.00435165	0.00198488	0.00398557	0.00865992
Klebsiella quasipneumoniae subsp. similipneumoniae; NR_134063.1	255	55	235	201	0.00407967	0.0013996	0.00554206	0.00682605
Brenneria alni; NR_116340.1	18	95	140	493	0.000287977	0.00241749	0.00330165	0.0167425
Blautia obeum ATCC 29174; NR_118692.1	228	170	195	124	0.00364771	0.00432603	0.00459873	0.0042111
Caecibacterium sporoformans; NR_159147.1	195	269	178	42	0.00311975	0.00684531	0.00419782	0.00142634
Oscillibacter ruminantium GH1; NR_118156.1	193	356	53	81	0.00308775	0.00905922	0.00124991	0.0027508
Blautia faecis; NR_109014.1	125	334	146	73	0.00199984	0.00849938	0.00344315	0.00247911
Serratia surfactantfaciens; NR_169468.1	183	86	272	135	0.00292777	0.00218846	0.00641464	0.00458466
Selenomonas ruminantium; NR_044734.1	629	7	0	33	0.0100632	0.000178131	0	0.0011207
Anaerotignum faecicola; NR_165727.1	242	241	83	100	0.00387169	0.00613278	0.00195741	0.00339605
Roseburia intestinalis; NR_117758.1	248	190	149	64	0.00396768	0.00483497	0.0035139	0.00217347
Blautia argi; NR_171391.1	212	210	137	50	0.00339173	0.00534392	0.0032309	0.00169802
Pectinatus sottacetonis; NR_118115.1	449	32	86	37	0.00718343	0.000814312	0.00202816	0.00125654
Blautia glucerasea; NR_112789.1	232	180	110	80	0.0037117	0.0045805	0.00259416	0.00271684
Bacteroides coprocola DSM 17136; NR_041278.1	106	439	22	18	0.00169586	0.0111713	0.000518831	0.000611288
Mitsuokella multacida; NR_027596.1	505	0	0	74	0.00807935	0	0	0.00251307
Peptostreptococcus stomatis; NR_043589.1	0	2	0	576	0	5.08945e-05	0	0.0195612
Franconibacter daqui; NR_159235.1	36	101	85	336	0.000575954	0.00257017	0.00200458	0.0114107
Microbacterium pseudoresistens; NR_116843.1	234	172	130	18	0.0037437	0.00437692	0.00306582	0.000611288
Kineothrix alysoides; NR_156081.1	156	147	130	62	0.0024958	0.00374074	0.00306582	0.00210555
Merdimonas faecis; NR_157642.1	163	206	84	40	0.00260779	0.00524213	0.00198099	0.00135842
Streptococcus lutetiensis; NR_037096.1	32	31	16	413	0.000511959	0.000788864	0.000377332	0.0140257
Massiliprevotella massiliensis; NR_147404.1	44	23	25	396	0.000703944	0.000585286	0.000589581	0.0134483
Culturomica massiliensis; NR_144745.1	0	0	0	484	0	0	0	0.0164369
Tyzzerella nexilis DSM 1787; NR_029248.1	60	132	221	62	0.000959923	0.00335904	0.0052119	0.00210555
Clostridium saudiense; NR_144696.1	25	96	301	52	0.000399968	0.00244293	0.00709855	0.00176594
Streptococcus vestibularis ATCC 49124; NR_042777.1	116	5	80	273	0.00185585	0.000127236	0.00188666	0.00927121
Enterobacter cloacae; NR_102794.2	36	86	168	178	0.000575954	0.00218846	0.00396198	0.00604496
Blautia stercoris; NR_117867.1	182	34	216	26	0.00291177	0.000865206	0.00509398	0.000882972
Sellimonas intestinalis; NR_148624.1	148	181	84	34	0.00236781	0.00460595	0.00198099	0.00115466
Megamonas hypermegale; NR_025514.1	192	16	167	48	0.00307175	0.000407156	0.0039384	0.0016301
Agathobaculum butyriciproducens; NR_151982.1	223	67	86	38	0.00356771	0.00170496	0.00202816	0.0012905
Enterobacter hormaechei subsp. xiangfangensis; NR_126208.1	6	46	92	270	9.59923e-05	0.00117057	0.00216966	0.00916933
Dialister succinatiphilus YIT 11850; NR_041666.1	261	106	2	41	0.00417567	0.00269741	4.71665e-05	0.00139238
Anaerostipes butyraticus; NR_116863.1	192	129	73	15	0.00307175	0.00328269	0.00172158	0.000509407
Klebsiella variicola; NR_025635.1	12	3	372	22	0.000191985	7.63417e-05	0.00877296	0.00074713
Enterocloster bolteae; NR_113410.1	62	290	43	7	0.000991921	0.0073797	0.00101408	0.000237723
Ruthenibacterium lactatiformans; NR_151900.1	121	164	61	55	0.00193585	0.00417335	0.00143858	0.00186783
Bacteroides plebeius DSM 17135; NR_041277.1	126	163	42	62	0.00201584	0.0041479	0.000990496	0.00210555
[Ruminococcus] lactaris ATCC 29176; NR_027579.1	157	91	120	10	0.0025118	0.0023157	0.00282999	0.000339605
Faecalicatena fissicatena; NR_117563.1	159	63	103	50	0.0025438	0.00160318	0.00242907	0.00169802
Flavonifractor plautii; NR_029356.1	75	190	68	42	0.0011999	0.00483497	0.00160366	0.00142634
Mixta tenebrionis; NR_170465.1	32	104	61	177	0.000511959	0.00264651	0.00143858	0.006011
Pseudescherichia vulneris; NR_119109.1	71	129	55	113	0.00113591	0.00328269	0.00129708	0.00383753
Fournierella massiliensis; NR_156911.1	137	121	53	36	0.00219182	0.00307912	0.00124991	0.00122258
[Ruminococcus] torques; NR_115502.1	129	82	99	35	0.00206383	0.00208667	0.00233474	0.00118862
Megasphaera hexanoica; NR_157635.1	225	72	27	12	0.00359971	0.0018322	0.000636747	0.000407526
Streptococcus thermophilus; NR_042778.1	98	8	74	154	0.00156787	0.000203578	0.00174516	0.00522991
[Ruminococcus] torques; NR_036777.1	125	43	92	66	0.00199984	0.00109423	0.00216966	0.00224139
Syntrophococcus sucromutans; NR_036869.2	105	122	79	19	0.00167987	0.00310456	0.00186308	0.000645249
Dorea formicigenerans; NR_044645.2	142	40	93	47	0.00227182	0.00101789	0.00219324	0.00159614
Anaerostipes hadrus; NR_104799.1	100	65	136	17	0.00159987	0.00165407	0.00320732	0.000577328
Trabulsiella odontotermitis; NR_043860.1	2	17	65	230	3.19974e-05	0.000432603	0.00153291	0.00781091
Escherichia fergusonii; NR_114079.1	0	7	53	254	0	0.000178131	0.00124991	0.00862596
Klebsiella aerogenes KCTC 2190; NR_102493.2	58	19	156	77	0.000927926	0.000483497	0.00367898	0.00261496
Dialister pneumosintes; NR_026229.1	2	0	0	306	3.19974e-05	0	0	0.0103919
Extibacter muris; NR_144610.1	203	57	33	12	0.00324774	0.00145049	0.000778247	0.000407526
[Clostridium] hylemonae DSM 15053; NR_112089.1	102	136	49	13	0.00163187	0.00346082	0.00115558	0.000441486
Phocaeicola dorei; NR_041351.1	24	169	83	16	0.000383969	0.00430058	0.00195741	0.000543368
Bacteroides kribbi; NR_159118.1	54	139	55	41	0.000863931	0.00353717	0.00129708	0.00139238
Muricomes intestini; NR_144617.1	126	43	74	34	0.00201584	0.00109423	0.00174516	0.00115466
Falcatimonas natans; NR_152688.1	107	60	66	43	0.00171186	0.00152683	0.00155649	0.0014603
Shigella sonnei; NR_104826.1	8	40	84	138	0.00012799	0.00101789	0.00198099	0.00468654
Tepidibaculum saccharolyticum; NR_169458.1	88	141	23	14	0.00140789	0.00358806	0.000542414	0.000475447
Eubacterium ventriosum; NR_118670.1	123	57	32	48	0.00196784	0.00145049	0.000754664	0.0016301
Escherichia fergusonii ATCC 35469; NR_074902.1	6	44	30	179	9.59923e-05	0.00111968	0.000707497	0.00607892
Enterocloster clostridioformis; NR_118128.1	51	138	55	14	0.000815935	0.00351172	0.00129708	0.000475447
Hungatella effluvii; NR_133762.1	73	80	86	18	0.00116791	0.00203578	0.00202816	0.000611288
Paludicola psychrotolerans; NR_158111.1	124	88	30	8	0.00198384	0.00223936	0.000707497	0.000271684
[Bacteroides] pectinophilus; NR_121686.1	120	84	25	20	0.00191985	0.00213757	0.000589581	0.000679209
Klebsiella pneumoniae; NR_119278.1	104	12	88	44	0.00166387	0.000305367	0.00207532	0.00149426
Pectobacterium polaris; NR_159255.1	80	27	129	10	0.0012799	0.000687075	0.00304224	0.000339605
Lachnospira pectinoschiza; NR_118667.1	73	60	61	48	0.00116791	0.00152683	0.00143858	0.0016301
Prevotella koreensis; NR_165743.1	131	55	18	36	0.00209583	0.0013996	0.000424498	0.00122258
Lactonifactor longoviformis; NR_043551.1	72	124	26	14	0.00115191	0.00315546	0.000613164	0.000475447
Bacteroides vulgatus ATCC 8482; NR_074515.1	38	131	63	4	0.000607951	0.00333359	0.00148574	0.000135842
Haemophilus parainfluenzae ATCC 33392; NR_118762.1	168	6	15	46	0.00268778	0.000152683	0.000353749	0.00156218
Selenomonas bovis; NR_044111.1	204	4	2	22	0.00326374	0.000101789	4.71665e-05	0.00074713
Streptococcus koreensis; NR_165737.1	31	25	50	124	0.00049596	0.000636181	0.00117916	0.0042111
Citrobacter koseri; NR_118588.1	11	55	26	136	0.000175986	0.0013996	0.000613164	0.00461862
Streptococcus pasteurianus; NR_043660.1	0	52	169	3	0	0.00132326	0.00398557	0.000101881
Agathobacter ruminis; NR_148619.1	85	84	40	11	0.00135989	0.00213757	0.000943329	0.000373565
Mediterraneibacter glycyrrhizinilyticus; NR_112553.1	105	41	57	14	0.00167987	0.00104334	0.00134424	0.000475447
Bacteroides uniformis; NR_112945.1	63	90	50	10	0.00100792	0.00229025	0.00117916	0.000339605
Veillonella infantium; NR_163639.1	135	19	20	38	0.00215983	0.000483497	0.000471665	0.0012905
Anaeromassilibacillus senegalensis; NR_144727.1	21	130	40	17	0.000335973	0.00330814	0.000943329	0.000577328
Streptococcus thermophilus; NR_118998.1	75	11	32	89	0.0011999	0.00027992	0.000754664	0.00302248
Intestinimonas butyriciproducens; NR_118554.1	64	83	29	27	0.00102392	0.00211212	0.000683914	0.000916933
Streptococcus periodonticum; NR_165747.1	43	20	38	100	0.000687945	0.000508945	0.000896163	0.00339605
Lachnotalea glycerini; NR_148620.1	53	89	43	16	0.000847932	0.0022648	0.00101408	0.000543368
Blautia hansenii DSM 20583; NR_104687.1	40	109	34	15	0.000639949	0.00277375	0.00080183	0.000509407
[Clostridium] symbiosum; NR_118730.1	62	86	29	20	0.000991921	0.00218846	0.000683914	0.000679209
Cuneatibacter caecimuris; NR_144608.1	87	48	49	11	0.00139189	0.00122147	0.00115558	0.000373565
Pantoea ananatis; NR_119362.1	46	17	132	0	0.000735941	0.000432603	0.00311299	0
Prevotella stercorea DSM 18206; NR_041364.1	35	16	103	41	0.000559955	0.000407156	0.00242907	0.00139238
Colidextribacter massiliensis; NR_147375.1	68	101	15	10	0.00108791	0.00257017	0.000353749	0.000339605
Gemella haemolysans; NR_025903.1	0	2	3	187	0	5.08945e-05	7.07497e-05	0.00635061
Eisenbergiella massiliensis; NR_144731.1	37	100	30	23	0.000591953	0.00254472	0.000707497	0.000781091
Roseburia intestinalis L1-82; NR_027557.1	59	37	68	23	0.000943924	0.000941548	0.00160366	0.000781091
Bacteroides stercoris ATCC 43183; NR_112943.1	51	106	13	12	0.000815935	0.00269741	0.000306582	0.000407526
Streptococcus salivarius; NR_042776.1	28	0	50	103	0.000447964	0	0.00117916	0.00349793
Anaerobium acetethylicum; NR_137405.1	74	33	41	29	0.00118391	0.000839759	0.000966913	0.000984854
[Clostridium] scindens; NR_119285.1	81	58	32	6	0.0012959	0.00147594	0.000754664	0.000203763
Klebsiella pneumoniae; NR_117686.1	28	10	97	40	0.000447964	0.000254472	0.00228757	0.00135842
Lactobacillus mucosae; NR_024994.1	0	0	0	175	0	0	0	0.00594308
Mobilisporobacter senegalensis; NR_148788.1	48	80	29	17	0.000767939	0.00203578	0.000683914	0.000577328
Lachnoanaerobaculum gingivalis; NR_165739.1	65	52	31	20	0.00103992	0.00132326	0.00073108	0.000679209
Proteus mirabilis; NR_114419.1	0	0	160	2	0	0	0.00377332	6.79209e-05
Gemella morbillorum; NR_025904.1	0	0	0	159	0	0	0	0.00539971
Proteus alimentorum; NR_163665.1	0	16	136	6	0	0.000407156	0.00320732	0.000203763
Klebsiella quasipneumoniae subsp. similipneumoniae; NR_132596.1	67	8	33	48	0.00107191	0.000203578	0.000778247	0.0016301
Klebsiella pneumoniae subsp. ozaenae; NR_041750.1	54	15	49	37	0.000863931	0.000381709	0.00115558	0.00125654
Vibrio zhugei; NR_171514.1	67	44	29	12	0.00107191	0.00111968	0.000683914	0.000407526
Phocea massiliensis; NR_144748.1	71	42	24	14	0.00113591	0.00106878	0.000565998	0.000475447
Pectinatus frisingensis; NR_117702.1	102	6	21	18	0.00163187	0.000152683	0.000495248	0.000611288
Kosakonia pseudosacchari; NR_135211.1	32	18	67	28	0.000511959	0.00045805	0.00158008	0.000950893
Robinsoniella peoriensis; NR_041882.1	47	34	48	13	0.00075194	0.000865206	0.001132	0.000441486
Roseburia hominis A2-183; NR_074809.1	41	40	41	20	0.000655948	0.00101789	0.000966913	0.000679209
Bifidobacterium porcinum; NR_025672.1	39	24	56	23	0.00062395	0.000610734	0.00132066	0.000781091
Ligilactobacillus salivarius; NR_115884.1	13	0	0	128	0.000207983	0	0	0.00434694
Anaerotignum lactatifermentans; NR_025651.1	21	2	29	89	0.000335973	5.08945e-05	0.000683914	0.00302248
Mordavella massiliensis; NR_147406.1	64	45	16	15	0.00102392	0.00114513	0.000377332	0.000509407
Metakosakonia massiliensis JC163; NR_125600.1	6	29	23	78	9.59923e-05	0.00073797	0.000542414	0.00264892
Acidaminococcus intestini; NR_041894.1	44	11	69	12	0.000703944	0.00027992	0.00162724	0.000407526
Klebsiella quasipneumoniae subsp. quasipneumoniae; NR_134062.1	31	0	69	35	0.00049596	0	0.00162724	0.00118862
Selenomonas lacticifex; NR_117597.1	113	0	0	18	0.00180786	0	0	0.000611288
Ligilactobacillus salivarius; NR_112759.1	4	0	0	125	6.39949e-05	0	0	0.00424506
Alginatibacterium sediminis; NR_165022.1	8	36	13	71	0.00012799	0.0009161	0.000306582	0.00241119
Eubacterium ramulus ATCC 29099; NR_118674.1	98	10	10	10	0.00156787	0.000254472	0.000235832	0.000339605
Streptococcus chenjunshii; NR_171502.1	21	34	17	55	0.000335973	0.000865206	0.000400915	0.00186783
Bacteroides caecicola; NR_148821.1	49	53	12	10	0.000783937	0.0013487	0.000282999	0.000339605
Phocaeicola massiliensis; NR_112938.1	33	31	36	24	0.000527958	0.000788864	0.000848997	0.000815051
Parvimonas micra ATCC 33270; NR_114675.1	0	5	6	113	0	0.000127236	0.000141499	0.00383753
Ruminococcus callidus; NR_029160.1	89	0	22	12	0.00142389	0	0.000518831	0.000407526
Desulfitibacter alkalitolerans; NR_042962.1	89	6	4	23	0.00142389	0.000152683	9.43329e-05	0.000781091
Pectobacterium actinidiae; NR_125539.1	14	10	91	7	0.000223982	0.000254472	0.00214607	0.000237723
Paraclostridium benzoelyticum; NR_148815.1	56	16	14	33	0.000895928	0.000407156	0.000330165	0.0011207
Streptococcus saliviloxodontae; NR_126178.1	6	5	2	106	9.59923e-05	0.000127236	4.71665e-05	0.00359981
Duncaniella freteri; NR_170509.1	61	43	4	10	0.000975922	0.00109423	9.43329e-05	0.000339605
Frisingicoccus caecimuris; NR_144612.1	48	43	24	0	0.000767939	0.00109423	0.000565998	0
Atlantibacter hermannii; NR_104940.1	0	4	19	92	0	0.000101789	0.000448082	0.00312436
Rodentibacter trehalosifermentans; NR_156999.1	91	9	4	10	0.00145588	0.000229025	9.43329e-05	0.000339605
Phocaeicola coprophilus; NR_041461.1	81	0	2	28	0.0012959	0	4.71665e-05	0.000950893
Streptococcus lactarius; NR_117425.1	25	4	10	71	0.000399968	0.000101789	0.000235832	0.00241119
Succiniclasticum ruminis; NR_026205.1	40	51	14	5	0.000639949	0.00129781	0.000330165	0.000169802
Dialister invisus; NR_113355.1	26	45	0	38	0.000415967	0.00114513	0	0.0012905
Herbinix luporum; NR_152095.1	26	47	27	8	0.000415967	0.00119602	0.000636747	0.000271684
Bacteroides fragilis NCTC 9343; NR_074784.2	2	50	15	41	3.19974e-05	0.00127236	0.000353749	0.00139238
Eubacterium coprostanoligenes; NR_104907.1	43	40	6	19	0.000687945	0.00101789	0.000141499	0.000645249
[Clostridium] hylemonae; NR_024719.1	31	27	32	18	0.00049596	0.000687075	0.000754664	0.000611288
Duncaniella dubosii; NR_170508.1	29	64	8	6	0.000463963	0.00162862	0.000188666	0.000203763
Pluralibacter pyrinus; NR_028875.1	26	18	10	53	0.000415967	0.00045805	0.000235832	0.0017999
Klebsiella pneumoniae; NR_117683.1	10	4	56	37	0.000159987	0.000101789	0.00132066	0.00125654
Pectobacterium carotovorum; NR_116341.1	2	8	20	77	3.19974e-05	0.000203578	0.000471665	0.00261496
Bacteroides caccae; NR_112932.1	37	66	0	4	0.000591953	0.00167952	0	0.000135842
Lachnospira multipara ATCC 19207; NR_104758.1	40	21	37	9	0.000639949	0.000534392	0.00087258	0.000305644
Enterocloster asparagiformis; NR_042200.1	6	76	15	10	9.59923e-05	0.00193399	0.000353749	0.000339605
Oribacterium asaccharolyticum ACB7; NR_125571.1	52	33	16	4	0.000831933	0.000839759	0.000377332	0.000135842
Dialister propionicifaciens; NR_043231.1	74	10	0	21	0.00118391	0.000254472	0	0.00071317
Papillibacter cinnamivorans; NR_025025.1	34	54	12	4	0.000543956	0.00137415	0.000282999	0.000135842
Negativibacillus massiliensis; NR_147378.1	30	20	21	32	0.000479962	0.000508945	0.000495248	0.00108674
Erwinia piriflorinigrans CFBP 5888; NR_117353.1	24	29	19	31	0.000383969	0.00073797	0.000448082	0.00105277
Streptococcus gallolyticus; NR_044904.1	0	18	78	7	0	0.00045805	0.00183949	0.000237723
Lacrimispora aerotolerans; NR_119068.1	38	33	25	5	0.000607951	0.000839759	0.000589581	0.000169802
Hungatella hathewayi; NR_036928.1	39	39	19	4	0.00062395	0.000992442	0.000448082	0.000135842
Coprococcus catus; NR_024750.1	46	21	30	4	0.000735941	0.000534392	0.000707497	0.000135842
Clostridium merdae; NR_147400.1	18	59	23	0	0.000287977	0.00150139	0.000542414	0
Harryflintia acetispora; NR_152059.1	24	58	10	6	0.000383969	0.00147594	0.000235832	0.000203763
Abyssivirga alkaniphila; NR_148837.1	75	17	2	4	0.0011999	0.000432603	4.71665e-05	0.000135842
Nissabacter archeti; NR_147393.1	46	9	29	14	0.000735941	0.000229025	0.000683914	0.000475447
Cysteiniphilum litorale; NR_157652.1	48	15	26	8	0.000767939	0.000381709	0.000613164	0.000271684
Desulfitispora elongata; NR_156094.1	50	40	6	0	0.000799936	0.00101789	0.000141499	0
Anaerocolumna cellulosilytica; NR_151895.1	41	10	21	24	0.000655948	0.000254472	0.000495248	0.000815051
Megasphaera elsdenii; NR_029207.1	65	13	0	18	0.00103992	0.000330814	0	0.000611288
Ercella succinigenes; NR_134026.1	28	51	8	8	0.000447964	0.00129781	0.000188666	0.000271684
Citrobacter koseri; NR_104890.1	0	14	39	41	0	0.000356261	0.000919746	0.00139238
Methylomusa anaerophila; NR_163640.1	51	32	8	2	0.000815935	0.000814312	0.000188666	6.79209e-05
Clostridium fermenticellae; NR_171498.1	34	37	10	8	0.000543956	0.000941548	0.000235832	0.000271684
Pectobacterium aroidearum; NR_159926.1	22	7	48	12	0.000351972	0.000178131	0.001132	0.000407526
Enterorhabdus caecimuris B7; NR_115868.1	19	36	13	21	0.000303976	0.0009161	0.000306582	0.00071317
[Eubacterium] siraeum; NR_118675.1	32	9	18	30	0.000511959	0.000229025	0.000424498	0.00101881
Haemophilus sputorum CCUG 13788; NR_118143.1	60	0	4	25	0.000959923	0	9.43329e-05	0.000849012
Desulfocucumis palustris; NR_157739.1	66	16	4	2	0.00105592	0.000407156	9.43329e-05	6.79209e-05
Colibacter massiliensis; NR_147373.1	62	13	4	9	0.000991921	0.000330814	9.43329e-05	0.000305644
Bacillus acidinfaciens; NR_171531.1	41	30	10	6	0.000655948	0.000763417	0.000235832	0.000203763
Marinilabilia rubra; NR_171512.1	29	36	4	18	0.000463963	0.0009161	9.43329e-05	0.000611288
Paenibacillus helianthi; NR_169340.1	15	51	21	0	0.000239981	0.00129781	0.000495248	0
Klebsiella pneumoniae subsp. ozaenae; NR_119276.1	4	0	55	28	6.39949e-05	0	0.00129708	0.000950893
Eisenbergiella tayi; NR_118643.1	9	64	6	8	0.000143988	0.00162862	0.000141499	0.000271684
Marvinbryantia formatexigens; NR_114807.1	30	25	25	6	0.000479962	0.000636181	0.000589581	0.000203763
Acutalibacter muris; NR_144605.1	21	60	2	2	0.000335973	0.00152683	4.71665e-05	6.79209e-05
Hydrogenoanaerobacterium saccharovorans; NR_044425.1	61	20	2	2	0.000975922	0.000508945	4.71665e-05	6.79209e-05
Oscillibacter valericigenes; NR_074793.2	27	25	10	22	0.000431965	0.000636181	0.000235832	0.00074713
Aliidiomarina celeris; NR_171419.1	52	13	5	13	0.000831933	0.000330814	0.000117916	0.000441486
Streptococcus himalayensis; NR_156072.1	42	7	12	22	0.000671946	0.000178131	0.000282999	0.00074713
[Clostridium] sphenoides JCM 1415; NR_119035.1	37	30	8	8	0.000591953	0.000763417	0.000188666	0.000271684
Erysipelothrix piscisicarius; NR_170393.1	28	45	4	5	0.000447964	0.00114513	9.43329e-05	0.000169802
Caproiciproducens galactitolivorans; NR_145929.1	38	34	8	2	0.000607951	0.000865206	0.000188666	6.79209e-05
Prevotellamassilia timonensis; NR_144750.1	76	0	0	6	0.0012159	0	0	0.000203763
Clostridioides difficile ATCC 9689 = DSM 1296; NR_113132.1	0	30	0	52	0	0.000763417	0	0.00176594
Anaerosporomusa subterranea; NR_152052.1	63	12	0	6	0.00100792	0.000305367	0	0.000203763
Bacteroides caecimuris; NR_144606.1	22	34	14	10	0.000351972	0.000865206	0.000330165	0.000339605
Mixta intestinalis; NR_137380.1	4	16	17	43	6.39949e-05	0.000407156	0.000400915	0.0014603
Serratia oryzae; NR_157762.1	7	8	27	36	0.000111991	0.000203578	0.000636747	0.00122258
Mycobacterium persicum; NR_156953.1	65	2	4	7	0.00103992	5.08945e-05	9.43329e-05	0.000237723
Siccibacter colletis; NR_134807.1	4	23	2	49	6.39949e-05	0.000585286	4.71665e-05	0.00166406
Streptococcus gwangjuense; NR_165744.1	14	11	17	35	0.000223982	0.00027992	0.000400915	0.00118862
Veillonella denticariosi; NR_044153.1	52	9	4	12	0.000831933	0.000229025	9.43329e-05	0.000407526
Bacteroides rodentium JCM 16496; NR_113072.1	27	21	26	2	0.000431965	0.000534392	0.000613164	6.79209e-05
Blautia hydrogenotrophica; NR_026314.1	8	35	26	7	0.00012799	0.000890653	0.000613164	0.000237723
Hungatella xylanolytica; NR_104899.1	33	15	19	8	0.000527958	0.000381709	0.000448082	0.000271684
Schwartzia succinivorans; NR_029325.1	65	4	0	6	0.00103992	0.000101789	0	0.000203763
Fusobacterium canifelinum; NR_042755.1	0	0	0	75	0	0	0	0.00254704
Hespellia stercorisuis; NR_025207.1	39	10	12	13	0.00062395	0.000254472	0.000282999	0.000441486
Brenneria nigrifluens DSM 30175 = ATCC 13028; NR_114713.1	2	15	16	39	3.19974e-05	0.000381709	0.000377332	0.00132446
Cohnella endophytica; NR_171542.1	37	27	2	5	0.000591953	0.000687075	4.71665e-05	0.000169802
Butyricicoccus pullicaecorum; NR_044490.1	7	50	12	2	0.000111991	0.00127236	0.000282999	6.79209e-05
Fusobacterium mortiferum; NR_117734.1	0	0	2	69	0	0	4.71665e-05	0.00234327
Enterococcus lactis; NR_117562.1	2	51	17	0	3.19974e-05	0.00129781	0.000400915	0
Bacteroides faecis MAJ27; NR_117387.1	4	48	10	8	6.39949e-05	0.00122147	0.000235832	0.000271684
Lactobacillus hayakitensis; NR_041498.1	10	0	0	60	0.000159987	0	0	0.00203763
Blautia hansenii DSM 20583; NR_118731.1	10	33	20	7	0.000159987	0.000839759	0.000471665	0.000237723
Enterocloster bolteae; NR_025567.1	7	46	14	3	0.000111991	0.00117057	0.000330165	0.000101881
Klebsiella pneumoniae subsp. rhinoscleromatis; NR_037084.1	16	0	41	13	0.00025598	0	0.000966913	0.000441486
Trichococcus shcherbakoviae; NR_171468.1	17	36	6	10	0.000271978	0.0009161	0.000141499	0.000339605
Ruminococcus albus 7 = DSM 20455; NR_115230.1	35	19	15	0	0.000559955	0.000483497	0.000353749	0
Kluyvera ascorbata ATCC 33433; NR_114589.1	21	15	24	8	0.000335973	0.000381709	0.000565998	0.000271684
Coprococcus eutactus; NR_044049.1	25	16	21	6	0.000399968	0.000407156	0.000495248	0.000203763
Lacticaseibacillus hulanensis; NR_171466.1	21	19	2	25	0.000335973	0.000483497	4.71665e-05	0.000849012
Bacteroides thetaiotaomicron; NR_074277.1	2	47	6	12	3.19974e-05	0.00119602	0.000141499	0.000407526
Ihubacter massiliensis; NR_144749.1	30	4	8	24	0.000479962	0.000101789	0.000188666	0.000815051
Bacteroides mediterraneensis; NR_144744.1	21	34	7	4	0.000335973	0.000865206	0.000165083	0.000135842
Sporobacter termitidis; NR_044972.1	4	42	9	11	6.39949e-05	0.00106878	0.000212249	0.000373565
Anaerotruncus colihominis; NR_027558.1	0	66	0	0	0	0.00167952	0	0
Mangrovibacter phragmitis; NR_156930.1	15	0	29	21	0.000239981	0	0.000683914	0.00071317
Intestinibacter bartlettii; NR_027573.1	8	14	27	16	0.00012799	0.000356261	0.000636747	0.000543368
Raoultella electrica; NR_125461.1	15	2	37	10	0.000239981	5.08945e-05	0.00087258	0.000339605
Faecalicatena contorta; NR_117147.1	14	30	20	0	0.000223982	0.000763417	0.000471665	0
Megasphaera elsdenii DSM 20460; NR_113306.1	54	0	4	6	0.000863931	0	9.43329e-05	0.000203763
Legionella qingyii; NR_171519.1	18	24	7	14	0.000287977	0.000610734	0.000165083	0.000475447
Streptococcus hongkongensis; NR_117974.1	9	9	16	29	0.000143988	0.000229025	0.000377332	0.000984854
[Eubacterium] tenue; NR_115798.1	16	4	18	25	0.00025598	0.000101789	0.000424498	0.000849012
Acidaminococcus fermentans DSM 20731; NR_074928.1	25	8	12	18	0.000399968	0.000203578	0.000282999	0.000611288
[Haemophilus] ducreyi; NR_044741.1	57	0	0	6	0.000911927	0	0	0.000203763
Propionispora hippei; NR_114884.1	51	4	5	2	0.000815935	0.000101789	0.000117916	6.79209e-05
Veillonella rogosae; NR_044091.1	27	3	10	22	0.000431965	7.63417e-05	0.000235832	0.00074713
Anaerotruncus rubiinfantis; NR_147398.1	22	39	0	0	0.000351972	0.000992442	0	0
Mixta theicola; NR_137415.1	0	4	29	28	0	0.000101789	0.000683914	0.000950893
Flintibacter butyricus; NR_144611.1	34	12	10	4	0.000543956	0.000305367	0.000235832	0.000135842
Anaerostipes butyraticus; NR_113319.1	23	16	21	0	0.000367971	0.000407156	0.000495248	0
Anaerostipes caccae; NR_028915.1	4	25	27	4	6.39949e-05	0.000636181	0.000636747	0.000135842
Streptococcus danieliae; NR_117375.1	0	2	18	40	0	5.08945e-05	0.000424498	0.00135842
Acetivibrio ethanolgignens; NR_104783.1	27	14	12	6	0.000431965	0.000356261	0.000282999	0.000203763
Subdoligranulum variabile; NR_028997.1	18	15	20	6	0.000287977	0.000381709	0.000471665	0.000203763
Blautia argi; NR_171392.1	29	17	10	2	0.000463963	0.000432603	0.000235832	6.79209e-05
Abyssicoccus albus; NR_156906.1	23	35	0	0	0.000367971	0.000890653	0	0
[Clostridium] scindens; NR_028785.1	26	10	14	8	0.000415967	0.000254472	0.000330165	0.000271684
Murimonas intestini; NR_134772.1	12	34	9	2	0.000191985	0.000865206	0.000212249	6.79209e-05
Citrobacter sedlakii; NR_028686.1	2	13	10	32	3.19974e-05	0.000330814	0.000235832	0.00108674
Streptomyces ovatisporus; NR_152658.1	15	25	0	15	0.000239981	0.000636181	0	0.000509407
Mageeibacillus indolicus; NR_146698.1	27	18	4	6	0.000431965	0.00045805	9.43329e-05	0.000203763
Monoglobus pectinilyticus; NR_159227.1	22	18	10	5	0.000351972	0.00045805	0.000235832	0.000169802
Streptococcus phocae subsp. salmonis; NR_133868.1	10	16	6	22	0.000159987	0.000407156	0.000141499	0.00074713
Pseudocitrobacter faecalis; NR_125690.1	2	13	6	33	3.19974e-05	0.000330814	0.000141499	0.0011207
Eubacterium uniforme; NR_104842.1	20	9	23	2	0.000319974	0.000229025	0.000542414	6.79209e-05
Limosilactobacillus gorillae; NR_134066.1	0	0	0	54	0	0	0	0.00183387
Allisonella histaminiformans; NR_028862.1	37	2	2	12	0.000591953	5.08945e-05	4.71665e-05	0.000407526
Dysgonomonas massiliensis; NR_164950.1	4	42	2	4	6.39949e-05	0.00106878	4.71665e-05	0.000135842
Alteromonas mediterranea; NR_148754.1	4	30	15	3	6.39949e-05	0.000763417	0.000353749	0.000101881
Ethanoligenens harbinense YUAN-3; NR_115307.1	4	34	11	3	6.39949e-05	0.000865206	0.000259416	0.000101881
Alteromonas mediterranea; NR_148755.1	3	12	6	30	4.79962e-05	0.000305367	0.000141499	0.00101881
Prevotella histicola; NR_044407.1	35	8	2	6	0.000559955	0.000203578	4.71665e-05	0.000203763
Paraprevotella clara; NR_113077.1	42	7	0	2	0.000671946	0.000178131	0	6.79209e-05
Buttiauxella ferragutiae; NR_025329.1	20	4	14	13	0.000319974	0.000101789	0.000330165	0.000441486
Paraglaciecola hydrolytica; NR_157658.1	9	20	4	17	0.000143988	0.000508945	9.43329e-05	0.000577328
Photobacterium damselae; NR_040831.1	4	2	44	0	6.39949e-05	5.08945e-05	0.00103766	0
Alteromonas sediminis; NR_171426.1	26	14	5	4	0.000415967	0.000356261	0.000117916	0.000135842
Weissella muntiaci; NR_170492.1	4	8	2	35	6.39949e-05	0.000203578	4.71665e-05	0.00118862
Succinispira mobilis; NR_028868.1	21	20	6	2	0.000335973	0.000508945	0.000141499	6.79209e-05
Acinetobacter sichuanensis; NR_171416.1	13	21	9	5	0.000207983	0.000534392	0.000212249	0.000169802
Lactococcus kimchii; NR_169485.1	6	12	8	22	9.59923e-05	0.000305367	0.000188666	0.00074713
Bacteroides caecigallinarum; NR_145844.1	8	36	0	4	0.00012799	0.0009161	0	0.000135842
Mangrovibacter plantisponsor; NR_116079.1	0	0	11	37	0	0	0.000259416	0.00125654
Arthrobacter ginkgonis; NR_156061.1	12	17	11	7	0.000191985	0.000432603	0.000259416	0.000237723
Peptococcus simiae; NR_153710.1	12	20	9	6	0.000191985	0.000508945	0.000212249	0.000203763
Thermoactinomyces daqus; NR_118583.1	34	2	11	0	0.000543956	5.08945e-05	0.000259416	0
Prevotella jejuni; NR_109628.1	38	9	0	0	0.000607951	0.000229025	0	0
Blautia producta; NR_115507.1	19	13	10	5	0.000303976	0.000330814	0.000235832	0.000169802
Eubacterium oxidoreducens; NR_104737.1	17	18	10	2	0.000271978	0.00045805	0.000235832	6.79209e-05
[Clostridium] methylpentosum; NR_029355.1	2	27	16	2	3.19974e-05	0.000687075	0.000377332	6.79209e-05
Fusobacterium gastrosuis; NR_146837.2	0	0	8	39	0	0	0.000188666	0.00132446
Pseudomonas urumqiensis; NR_171524.1	7	23	4	12	0.000111991	0.000585286	9.43329e-05	0.000407526
Prevotella colorans; NR_151886.1	31	9	0	6	0.00049596	0.000229025	0	0.000203763
Anaerotignum aminivorans; NR_158113.1	17	17	6	6	0.000271978	0.000432603	0.000141499	0.000203763
Escherichia coli; NR_114042.1	8	0	21	17	0.00012799	0	0.000495248	0.000577328
Bacteroides eggerthii; NR_112935.1	24	6	16	0	0.000383969	0.000152683	0.000377332	0
Microbacterium gubbeenense; NR_025098.1	21	23	2	0	0.000335973	0.000585286	4.71665e-05	0
Enterococcus saigonensis; NR_152049.1	2	19	20	4	3.19974e-05	0.000483497	0.000471665	0.000135842
Bacteroides sartorii JCM 17136 = DSM 21941; NR_117373.1	7	19	16	3	0.000111991	0.000483497	0.000377332	0.000101881
Bacteroides sartorii JCM 16497; NR_113064.1	5	31	9	0	7.99936e-05	0.000788864	0.000212249	0
Enterocloster aldensis; NR_043680.1	6	20	6	13	9.59923e-05	0.000508945	0.000141499	0.000441486
Enterococcus thailandicus; NR_044160.1	0	27	18	0	0	0.000687075	0.000424498	0
Rodentibacter myodis; NR_156995.1	37	0	0	7	0.000591953	0	0	0.000237723
Haemophilus massiliensis; NR_149208.1	35	2	0	7	0.000559955	5.08945e-05	0	0.000237723
Clostridium butyricum; NR_112170.1	16	15	10	3	0.00025598	0.000381709	0.000235832	0.000101881
Hespellia porcina; NR_025206.1	20	10	6	8	0.000319974	0.000254472	0.000141499	0.000271684
Aliidiomarina sanyensis; NR_146817.1	16	14	6	7	0.00025598	0.000356261	0.000141499	0.000237723
Lacrimispora amygdalina; NR_115211.1	5	18	16	4	7.99936e-05	0.00045805	0.000377332	0.000135842
Mediterranea massiliensis; NR_144747.1	8	17	13	4	0.00012799	0.000432603	0.000306582	0.000135842
Streptococcus parasanguinis ATCC 15912; NR_116211.1	6	0	4	32	9.59923e-05	0	9.43329e-05	0.00108674
Blautia glucerasea; NR_113231.1	6	16	18	2	9.59923e-05	0.000407156	0.000424498	6.79209e-05
Microbacterium suaedae; NR_171473.1	23	5	12	0	0.000367971	0.000127236	0.000282999	0
Halomonas sabkhae; NR_044217.1	5	4	9	22	7.99936e-05	0.000101789	0.000212249	0.00074713
Butyrivibrio crossotus; NR_104735.1	11	11	14	4	0.000175986	0.00027992	0.000330165	0.000135842
Shigella flexneri; NR_026331.1	0	0	10	30	0	0	0.000235832	0.00101881
Parabacteroides chongii; NR_165699.1	14	25	0	0	0.000223982	0.000636181	0	0
Streptococcus oricebi; NR_148589.1	12	4	4	19	0.000191985	0.000101789	9.43329e-05	0.000645249
Anaerotaenia torta; NR_151894.1	11	6	16	6	0.000175986	0.000152683	0.000377332	0.000203763
Pseudoclostridium thermosuccinogenes; NR_119284.1	32	5	2	0	0.000511959	0.000127236	4.71665e-05	0
Cronobacter sakazakii; NR_044076.1	30	4	2	3	0.000479962	0.000101789	4.71665e-05	0.000101881
Izhakiella australiensis; NR_159157.1	0	12	9	18	0	0.000305367	0.000212249	0.000611288
Microvirga flavescens; NR_171528.1	9	18	4	7	0.000143988	0.00045805	9.43329e-05	0.000237723
Marinobacterium boryeongense; NR_171449.1	2	20	16	0	3.19974e-05	0.000508945	0.000377332	0
Streptococcus chosunense; NR_165741.1	8	3	10	17	0.00012799	7.63417e-05	0.000235832	0.000577328
Petrocella atlantisensis; NR_164620.1	15	17	6	0	0.000239981	0.000432603	0.000141499	0
Ornithinibacillus heyuanensis; NR_134110.1	19	11	4	4	0.000303976	0.00027992	9.43329e-05	0.000135842
Syntrophococcus sucromutans; NR_119287.1	17	14	7	0	0.000271978	0.000356261	0.000165083	0
Pseudarthrobacter phenanthrenivorans Sphe3; NR_042469.2	38	0	0	0	0.000607951	0	0	0
Bacteroides ihuae; NR_147391.1	6	24	2	5	9.59923e-05	0.000610734	4.71665e-05	0.000169802
Enterobacter asburiae; NR_145647.1	7	8	11	11	0.000111991	0.000203578	0.000259416	0.000373565
Actinobacillus anseriformium biovar 1; NR_115157.1	31	2	0	4	0.00049596	5.08945e-05	0	0.000135842
Prevotella intermedia; NR_026119.1	4	4	0	29	6.39949e-05	0.000101789	0	0.000984854
Faecalicatena fissicatena; NR_117141.1	23	8	4	2	0.000367971	0.000203578	9.43329e-05	6.79209e-05
Enterobacter cloacae subsp. dissolvens; NR_118011.1	0	7	0	30	0	0.000178131	0	0.00101881
Cronobacter muytjensii ATCC 51329; NR_118088.1	0	0	9	28	0	0	0.000212249	0.000950893
Serratia bozhouensis; NR_169374.1	6	6	13	11	9.59923e-05	0.000152683	0.000306582	0.000373565
Rodentibacter ratti; NR_156998.1	22	6	2	6	0.000351972	0.000152683	4.71665e-05	0.000203763
Brenneria roseae subsp. americana; NR_125699.1	2	0	34	0	3.19974e-05	0	0.00080183	0
Mycolicibacterium insubricum; NR_125525.1	19	15	2	0	0.000303976	0.000381709	4.71665e-05	0
Parabacteroides merdae ATCC 43184; NR_119166.1	11	18	3	4	0.000175986	0.00045805	7.07497e-05	0.000135842
[Clostridium] leptum; NR_114789.1	25	4	3	4	0.000399968	0.000101789	7.07497e-05	0.000135842
Pantoea agglomerans; NR_114111.1	3	14	13	6	4.79962e-05	0.000356261	0.000306582	0.000203763
Enterocloster citroniae; NR_043681.1	11	3	16	6	0.000175986	7.63417e-05	0.000377332	0.000203763
Klebsiella variicola; NR_028783.1	5	2	23	6	7.99936e-05	5.08945e-05	0.000542414	0.000203763
Serratia ficaria; NR_114750.1	0	4	18	14	0	0.000101789	0.000424498	0.000475447
Avibacterium endocarditidis; NR_115803.1	29	0	0	6	0.000463963	0	0	0.000203763
Atopobium parvulum DSM 20469; NR_113159.1	35	0	0	0	0.000559955	0	0	0
Amphritea opalescens; NR_170511.1	6	11	7	10	9.59923e-05	0.00027992	0.000165083	0.000339605
Pectobacterium aroidearum; NR_159925.1	21	3	6	4	0.000335973	7.63417e-05	0.000141499	0.000135842
Streptococcus pantholopis; NR_151977.1	15	0	2	17	0.000239981	0	4.71665e-05	0.000577328
Enterobacter bugandensis; NR_148649.1	2	0	10	22	3.19974e-05	0	0.000235832	0.00074713
Desnuesiella massiliensis; NR_144724.1	3	22	7	2	4.79962e-05	0.000559839	0.000165083	6.79209e-05
Terrisporobacter petrolearius; NR_137408.1	5	17	2	10	7.99936e-05	0.000432603	4.71665e-05	0.000339605
Actinobacillus pleuropneumoniae; NR_115546.2	18	7	4	5	0.000287977	0.000178131	9.43329e-05	0.000169802
Coprococcus eutactus; NR_115510.1	16	10	6	2	0.00025598	0.000254472	0.000141499	6.79209e-05
[Clostridium] fimetarium; NR_024993.1	8	16	10	0	0.00012799	0.000407156	0.000235832	0
Pseudoflavonifractor phocaeensis; NR_147370.1	20	12	2	0	0.000319974	0.000305367	4.71665e-05	0
Kocuria soli; NR_171545.1	18	13	2	0	0.000287977	0.000330814	4.71665e-05	0
Motilimonas pumilua; NR_171505.1	4	15	4	10	6.39949e-05	0.000381709	9.43329e-05	0.000339605
Desulfosporosinus nitroreducens; NR_156977.1	6	17	5	5	9.59923e-05	0.000432603	0.000117916	0.000169802
Intestinibacillus massiliensis; NR_147371.1	15	14	0	4	0.000239981	0.000356261	0	0.000135842
Christensenella timonensis; NR_144743.1	5	26	2	0	7.99936e-05	0.000661628	4.71665e-05	0
Aeromonas rivipollensis; NR_144574.1	13	2	4	14	0.000207983	5.08945e-05	9.43329e-05	0.000475447
Yersinia entomophaga; NR_115759.1	8	4	8	13	0.00012799	0.000101789	0.000188666	0.000441486
[Eubacterium] brachy; NR_036993.1	2	22	9	0	3.19974e-05	0.000559839	0.000212249	0
Klebsiella pneumoniae; NR_036794.1	7	0	18	8	0.000111991	0	0.000424498	0.000271684
Butyrivibrio fibrisolvens; NR_025981.1	15	16	2	0	0.000239981	0.000407156	4.71665e-05	0
Mycetocola zhujimingii; NR_171521.1	15	17	0	0	0.000239981	0.000432603	0	0
Sutterella massiliensis; NR_147401.1	4	24	2	2	6.39949e-05	0.000610734	4.71665e-05	6.79209e-05
Conservatibacter flavescens; NR_159347.1	22	2	0	8	0.000351972	5.08945e-05	0	0.000271684
Blautia producta ATCC 27340 = DSM 2950; NR_113270.1	7	10	5	10	0.000111991	0.000254472	0.000117916	0.000339605
Eubacterium ruminantium; NR_024661.1	14	12	4	2	0.000223982	0.000305367	9.43329e-05	6.79209e-05
Proteus columbae; NR_159332.1	0	0	32	0	0	0	0.000754664	0
Pseudidiomarina gelatinasegens; NR_170476.1	22	9	0	0	0.000351972	0.000229025	0	0
Microbacterium aureliae; NR_152652.1	9	13	9	0	0.000143988	0.000330814	0.000212249	0
[Erwinia] teleogrylli; NR_144582.1	15	12	4	0	0.000239981	0.000305367	9.43329e-05	0
Thermoclostridium caenicola; NR_126170.1	14	15	2	0	0.000223982	0.000381709	4.71665e-05	0
Shimwellia pseudoproteus; NR_116604.1	6	5	6	14	9.59923e-05	0.000127236	0.000141499	0.000475447
Faecalicatena orotica; NR_118729.2	2	17	12	0	3.19974e-05	0.000432603	0.000282999	0
Bacteroides faecichinchillae JCM 17102; NR_113206.1	5	22	2	2	7.99936e-05	0.000559839	4.71665e-05	6.79209e-05
Fastidiosipila sanguinis; NR_042186.1	15	14	2	0	0.000239981	0.000356261	4.71665e-05	0
Erwinia iniecta; NR_137333.1	0	2	8	21	0	5.08945e-05	0.000188666	0.00071317
Parvimonas micra; NR_114338.1	0	2	0	29	0	5.08945e-05	0	0.000984854
Proteus mirabilis; NR_043997.1	0	0	29	2	0	0	0.000683914	6.79209e-05
Falsochrobactrum shanghaiense; NR_171538.1	11	14	2	3	0.000175986	0.000356261	4.71665e-05	0.000101881
Paenibacillus zeisoli; NR_171530.1	14	14	0	2	0.000223982	0.000356261	0	6.79209e-05
Bacteroides timonensis AP1; NR_144704.1	9	13	2	6	0.000143988	0.000330814	4.71665e-05	0.000203763
Cellulosilyticum lentocellum DSM 5427; NR_125710.1	13	15	2	0	0.000207983	0.000381709	4.71665e-05	0
Cronobacter sakazakii; NR_118087.1	2	6	10	12	3.19974e-05	0.000152683	0.000235832	0.000407526
Bacteroides sartorii JCM 17136 = DSM 21941; NR_113195.1	6	7	11	6	9.59923e-05	0.000178131	0.000259416	0.000203763
Lacrimispora saccharolytica; NR_102852.1	13	5	5	7	0.000207983	0.000127236	0.000117916	0.000237723
Lacrimispora algidixylanolytica; NR_028726.1	4	6	16	4	6.39949e-05	0.000152683	0.000377332	0.000135842
Peptostreptococcus anaerobius; NR_042847.1	0	0	0	30	0	0	0	0.00101881
Vagococcus humatus; NR_156076.1	2	10	15	2	3.19974e-05	0.000254472	0.000353749	6.79209e-05
Neglecta timonensis; NR_144736.1	10	17	0	2	0.000159987	0.000432603	0	6.79209e-05
Paenibacillus brassicae; NR_132605.1	2	11	4	12	3.19974e-05	0.00027992	9.43329e-05	0.000407526
Veillonella magna; NR_044400.1	14	7	8	0	0.000223982	0.000178131	0.000188666	0
Vibrio cholerae; NR_119051.1	16	2	9	2	0.00025598	5.08945e-05	0.000212249	6.79209e-05
Veillonella parvula; NR_113031.1	9	2	2	16	0.000143988	5.08945e-05	4.71665e-05	0.000543368
Anaerofilum agile; NR_029315.1	13	8	4	4	0.000207983	0.000203578	9.43329e-05	0.000135842
Escherichia coli; NR_024570.1	0	2	8	19	0	5.08945e-05	0.000188666	0.000645249
Peptostreptococcus anaerobius; NR_115512.1	0	0	0	29	0	0	0	0.000984854
Falsibacillus albus; NR_171509.1	7	4	8	9	0.000111991	0.000101789	0.000188666	0.000305644
Enterococcus wangshanyuanii; NR_159231.1	4	12	6	6	6.39949e-05	0.000305367	0.000141499	0.000203763
Rhabdanaerobium thermarum; NR_159146.1	4	24	0	0	6.39949e-05	0.000610734	0	0
Sporomusa intestinalis; NR_132674.1	16	12	0	0	0.00025598	0.000305367	0	0
Actinobacillus minor NM305; NR_118847.1	23	0	2	3	0.000367971	0	4.71665e-05	0.000101881
Ferrithrix thermotolerans; NR_042751.1	14	0	8	6	0.000223982	0	0.000188666	0.000203763
Bacteroides paurosaccharolyticus JCM 15092; NR_113071.1	10	16	2	0	0.000159987	0.000407156	4.71665e-05	0
Citrobacter koseri; NR_117751.1	0	2	8	18	0	5.08945e-05	0.000188666	0.000611288
Streptomyces inhibens; NR_171534.1	10	15	2	0	0.000159987	0.000381709	4.71665e-05	0
Bacteroides gallinaceum; NR_148822.1	12	13	2	0	0.000191985	0.000330814	4.71665e-05	0
Vallitalea pronyensis; NR_125677.1	19	4	4	0	0.000303976	0.000101789	9.43329e-05	0
Psychrosinus fermentans; NR_115860.1	9	4	4	10	0.000143988	0.000101789	9.43329e-05	0.000339605
Anaerovibrio lipolyticus DSM 3074; NR_114696.1	22	0	0	5	0.000351972	0	0	0.000169802
Streptomyces niveoruber; NR_043855.1	18	2	4	3	0.000287977	5.08945e-05	9.43329e-05	0.000101881
Streptococcus porcorum; NR_108477.1	0	0	6	21	0	0	0.000141499	0.00071317
Fusobacterium mortiferum; NR_119089.1	0	0	2	25	0	0	4.71665e-05	0.000849012
Limosilactobacillus fermentum; NR_113335.1	0	0	0	27	0	0	0	0.000916933
Gemella sanguinis; NR_026419.1	0	0	0	27	0	0	0	0.000916933
Marmoricola mangrovicus; NR_171544.1	26	0	0	0	0.000415967	0	0	0
Bacteroides koreensis; NR_159117.1	7	19	0	0	0.000111991	0.000483497	0	0
Hungateiclostridium saccincola; NR_152684.1	10	3	13	0	0.000159987	7.63417e-05	0.000306582	0
Kosakonia sacchari; NR_118333.1	2	2	16	6	3.19974e-05	5.08945e-05	0.000377332	0.000203763
Tatumella punctata; NR_104937.1	9	0	10	7	0.000143988	0	0.000235832	0.000237723
Sporomusa ovata; NR_117659.1	26	0	0	0	0.000415967	0	0	0
Bacteroides clarus YIT 12056; NR_113065.1	14	10	0	2	0.000223982	0.000254472	0	6.79209e-05
Enterocloster lavalensis; NR_044289.1	5	13	8	0	7.99936e-05	0.000330814	0.000188666	0
Salirhabdus euzebyi; NR_042538.1	8	13	2	3	0.00012799	0.000330814	4.71665e-05	0.000101881
Lachnobacterium bovis; NR_025127.1	13	9	2	2	0.000207983	0.000229025	4.71665e-05	6.79209e-05
Salmonella enterica subsp. enterica serovar Typhi; NR_074799.1	0	2	8	16	0	5.08945e-05	0.000188666	0.000543368
Salmonella enterica subsp. houtenae; NR_044371.1	0	2	22	2	0	5.08945e-05	0.000518831	6.79209e-05
Moraxella lacunata; NR_036825.1	0	9	6	11	0	0.000229025	0.000141499	0.000373565
Streptococcus lutetiensis; NR_115719.1	0	0	0	26	0	0	0	0.000882972
Sutterella faecalis; NR_169348.1	8	15	2	0	0.00012799	0.000381709	4.71665e-05	0
Moorella stamsii; NR_108896.1	6	19	0	0	9.59923e-05	0.000483497	0	0
Fastidiosibacter lacustris; NR_159314.1	19	3	3	0	0.000303976	7.63417e-05	7.07497e-05	0
Ruminococcus champanellensis 18P13 = JCM 17042; NR_114889.1	15	4	2	4	0.000239981	0.000101789	4.71665e-05	0.000135842
Alkaliphilus oremlandii; NR_043674.1	4	13	6	2	6.39949e-05	0.000330814	0.000141499	6.79209e-05
Blautia producta ATCC 27340 = DSM 2950; NR_119217.1	12	9	2	2	0.000191985	0.000229025	4.71665e-05	6.79209e-05
[Clostridium] aminophilum; NR_118651.1	9	8	5	3	0.000143988	0.000203578	0.000117916	0.000101881
Streptococcus oralis subsp. tigurinus AZ_3a; NR_118234.1	8	0	0	17	0.00012799	0	0	0.000577328
Faecalicatena orotica; NR_117129.1	20	0	0	5	0.000319974	0	0	0.000169802
Streptococcus peroris ATCC 700780; NR_116212.1	6	0	2	17	9.59923e-05	0	4.71665e-05	0.000577328
Bifidobacterium moukalabense; NR_114397.1	15	6	4	0	0.000239981	0.000152683	9.43329e-05	0
Phocaeicola barnesiae; NR_041446.1	16	7	2	0	0.00025598	0.000178131	4.71665e-05	0
Enterococcus viikkiensis; NR_117976.1	0	4	12	9	0	0.000101789	0.000282999	0.000305644
Streptococcus cameli; NR_134817.1	0	0	8	17	0	0	0.000188666	0.000577328
Cohnella faecalis; NR_171539.1	4	14	4	2	6.39949e-05	0.000356261	9.43329e-05	6.79209e-05
Nocardioides guangzhouensis; NR_170507.1	13	9	2	0	0.000207983	0.000229025	4.71665e-05	0
Serratia microhaemolytica; NR_164974.1	5	0	14	5	7.99936e-05	0	0.000330165	0.000169802
Paralkalibacillus indicireducens; NR_158110.1	18	2	0	4	0.000287977	5.08945e-05	0	0.000135842
Microbacterium kyungheense; NR_134086.1	5	12	4	3	7.99936e-05	0.000305367	9.43329e-05	0.000101881
Hungateiclostridium alkalicellulosi; NR_115345.1	11	9	4	0	0.000175986	0.000229025	9.43329e-05	0
Prevotella micans; NR_041908.1	6	4	0	14	9.59923e-05	0.000101789	0	0.000475447
Enterococcus casseliflavus; NR_114778.2	10	8	2	4	0.000159987	0.000203578	4.71665e-05	0.000135842
Faecalicatena contorta; NR_104803.1	10	6	8	0	0.000159987	0.000152683	0.000188666	0
Ligilactobacillus ruminis; NR_041611.1	22	2	0	0	0.000351972	5.08945e-05	0	0
Marinimicrobium alkaliphilum; NR_171518.1	3	6	4	10	4.79962e-05	0.000152683	9.43329e-05	0.000339605
Clostridium tunisiense; NR_115161.1	8	2	9	4	0.00012799	5.08945e-05	0.000212249	0.000135842
Syntrophococcus sucromutans; NR_118354.1	13	3	5	2	0.000207983	7.63417e-05	0.000117916	6.79209e-05
Faecalicatena orotica; NR_114392.1	10	11	2	0	0.000159987	0.00027992	4.71665e-05	0
Bacteroides fluxus YIT 12057; NR_113068.1	10	9	4	0	0.000159987	0.000229025	9.43329e-05	0
Lacrimispora indolis; NR_026493.1	11	8	2	2	0.000175986	0.000203578	4.71665e-05	6.79209e-05
Levilactobacillus suantsaiihabitans; NR_170422.1	0	2	0	21	0	5.08945e-05	0	0.00071317
Enterococcus diestrammenae; NR_135720.1	0	11	6	6	0	0.00027992	0.000141499	0.000203763
Paenibacillus aceris; NR_156841.1	0	23	0	0	0	0.000585286	0	0
Salinibacterium hongtaonis; NR_171520.1	10	4	6	2	0.000159987	0.000101789	0.000141499	6.79209e-05
Alloscardovia theropitheci; NR_170505.1	12	6	0	4	0.000191985	0.000152683	0	0.000135842
Defluviitalea raffinosedens; NR_156912.1	11	9	0	2	0.000175986	0.000229025	0	6.79209e-05
Kineothrix alysoides; NR_156080.1	8	6	6	2	0.00012799	0.000152683	0.000141499	6.79209e-05
Streptococcus panodentis; NR_145950.1	10	0	4	8	0.000159987	0	9.43329e-05	0.000271684
Stomatobaculum longum; NR_117792.1	9	2	5	6	0.000143988	5.08945e-05	0.000117916	0.000203763
[Clostridium] polysaccharolyticum; NR_119085.1	11	9	2	0	0.000175986	0.000229025	4.71665e-05	0
Selenomonas lacticifex; NR_117596.1	12	0	0	10	0.000191985	0	0	0.000339605
Fusobacterium varium; NR_113384.1	2	0	14	6	3.19974e-05	0	0.000330165	0.000203763
Muricauda nanhaiensis; NR_171527.1	11	10	0	0	0.000175986	0.000254472	0	0
Paraliobacillus zengyii; NR_171485.1	12	9	0	0	0.000191985	0.000229025	0	0
Streptomyces dioscori; NR_165766.1	5	16	0	0	7.99936e-05	0.000407156	0	0
Roseimarinus sediminis; NR_136488.1	6	13	0	2	9.59923e-05	0.000330814	0	6.79209e-05
Desulfallas thermosapovorans DSM 6562; NR_044948.1	19	2	0	0	0.000303976	5.08945e-05	0	0
Neptuniibacter caesariensis; NR_042749.1	2	2	4	13	3.19974e-05	5.08945e-05	9.43329e-05	0.000441486
Corynebacterium maris; NR_121700.2	17	4	0	0	0.000271978	0.000101789	0	0
Streptomyces violaceus; NR_114934.1	15	4	2	0	0.000239981	0.000101789	4.71665e-05	0
Bacteroides stercorirosoris JCM 17103; NR_113207.1	5	11	3	2	7.99936e-05	0.00027992	7.07497e-05	6.79209e-05
Enterococcus faecalis; NR_040789.1	6	10	5	0	9.59923e-05	0.000254472	0.000117916	0
Catenibacterium mitsuokai; NR_027526.1	14	0	5	2	0.000223982	0	0.000117916	6.79209e-05
Bacillus velezensis; NR_075005.2	0	0	21	0	0	0	0.000495248	0
Fusobacterium nucleatum subsp. nucleatum ATCC 25586; NR_117287.1	0	0	0	21	0	0	0	0.00071317
Sphingomonas mesophila; NR_171537.1	10	10	0	0	0.000159987	0.000254472	0	0
Parolsenella catena; NR_163613.1	18	2	0	0	0.000287977	5.08945e-05	0	0
Solibacillus kalamii; NR_156837.1	14	6	0	0	0.000223982	0.000152683	0	0
Vespertiliibacter pulmonis; NR_126284.1	12	0	0	8	0.000191985	0	0	0.000271684
Eubacterium nodatum ATCC 33099; NR_119311.1	2	18	0	0	3.19974e-05	0.00045805	0	0
Anaerocolumna aminovalerica; NR_113359.1	10	8	2	0	0.000159987	0.000203578	4.71665e-05	0
Phocaeicola vulgatus; NR_112143.1	4	8	4	4	6.39949e-05	0.000203578	9.43329e-05	0.000135842
Butyrivibrio proteoclasticus; NR_102893.1	3	9	8	0	4.79962e-05	0.000229025	0.000188666	0
[Clostridium] methoxybenzovorans SR3; NR_024917.1	13	5	2	0	0.000207983	0.000127236	4.71665e-05	0
Citrobacter amalonaticus; NR_118106.1	0	2	12	6	0	5.08945e-05	0.000282999	0.000203763
Microbacterium arborescens; NR_112023.1	0	20	0	0	0	0.000508945	0	0
Cronobacter condimenti 1330; NR_116999.1	0	0	10	10	0	0	0.000235832	0.000339605
Lactobacillus caviae; NR_157747.1	0	0	0	20	0	0	0	0.000679209
Streptomyces cadmiisoli; NR_171522.1	17	2	0	0	0.000271978	5.08945e-05	0	0
Bacillus xiapuensis; NR_171460.1	4	11	4	0	6.39949e-05	0.00027992	9.43329e-05	0
Abyssisolibacter fermentans; NR_165680.1	7	10	2	0	0.000111991	0.000254472	4.71665e-05	0
Klebsiella grimontii; NR_159317.1	9	2	6	2	0.000143988	5.08945e-05	0.000141499	6.79209e-05
Ichthyobacterium seriolicida; NR_148596.1	7	10	0	2	0.000111991	0.000254472	0	6.79209e-05
Enterobacter soli ATCC BAA-2102; NR_117547.1	3	0	12	4	4.79962e-05	0	0.000282999	0.000135842
[Eubacterium] infirmum; NR_118780.1	7	5	2	5	0.000111991	0.000127236	4.71665e-05	0.000169802
Ruminococcus gauvreauii; NR_044265.1	6	7	6	0	9.59923e-05	0.000178131	0.000141499	0
Lacticaseibacillus pantheris; NR_025189.1	10	7	0	2	0.000159987	0.000178131	0	6.79209e-05
[Clostridium] viride; NR_026204.1	8	2	4	5	0.00012799	5.08945e-05	9.43329e-05	0.000169802
Bacteroides finegoldii; NR_041313.1	4	15	0	0	6.39949e-05	0.000381709	0	0
Pseudomonas punonensis; NR_109583.1	0	5	0	14	0	0.000127236	0	0.000475447
Parabacteroides distasonis ATCC 8503; NR_074376.1	0	8	5	6	0	0.000203578	0.000117916	0.000203763
Shigella dysenteriae; NR_026332.1	0	4	2	13	0	0.000101789	4.71665e-05	0.000441486
Desulfotomaculum profundi; NR_152682.1	12	4	2	0	0.000191985	0.000101789	4.71665e-05	0
Foliisarcina bertiogensis; NR_148664.1	13	5	0	0	0.000207983	0.000127236	0	0
Negativicoccus massiliensis; NR_144729.1	14	0	0	4	0.000223982	0	0	0.000135842
Drancourtella massiliensis; NR_144722.1	2	14	2	0	3.19974e-05	0.000356261	4.71665e-05	0
Gallibacterium salpingitidis; NR_116316.1	14	0	4	0	0.000223982	0	9.43329e-05	0
Gracilibacter thermotolerans JW/YJL-S1; NR_115693.1	4	10	2	2	6.39949e-05	0.000254472	4.71665e-05	6.79209e-05
Howardella ureilytica; NR_044022.2	5	4	4	5	7.99936e-05	0.000101789	9.43329e-05	0.000169802
Erwinia tasmaniensis Et1/99; NR_074869.1	5	0	13	0	7.99936e-05	0	0.000306582	0
Streptococcus parasanguinis ATCC 15912; NR_024842.1	4	0	6	8	6.39949e-05	0	0.000141499	0.000271684
Alteromonas mediterranea; NR_148756.1	0	7	0	11	0	0.000178131	0	0.000373565
Microbacterium immunditiarum; NR_115695.1	0	14	2	2	0	0.000356261	4.71665e-05	6.79209e-05
Citrobacter braakii; NR_028687.1	0	2	2	14	0	5.08945e-05	4.71665e-05	0.000475447
Kosakonia cowanii JCM 10956 = DSM 18146; NR_025566.1	0	0	3	15	0	0	7.07497e-05	0.000509407
Paenibacillus azotifigens; NR_159222.1	2	15	0	0	3.19974e-05	0.000381709	0	0
Apilactobacillus micheneri; NR_159092.1	8	9	0	0	0.00012799	0.000229025	0	0
Rodentibacter heidelbergensis; NR_156993.1	12	2	0	3	0.000191985	5.08945e-05	0	0.000101881
Acidobacterium ailaaui; NR_153719.1	7	10	0	0	0.000111991	0.000254472	0	0
Woeseia oceani; NR_147719.1	10	2	5	0	0.000159987	5.08945e-05	0.000117916	0
Clostridium bornimense; NR_134005.1	9	3	5	0	0.000143988	7.63417e-05	0.000117916	0
Caldicellulosiruptor obsidiansis OB47; NR_074766.1	2	8	3	4	3.19974e-05	0.000203578	7.07497e-05	0.000135842
Desulfatirhabdium butyrativorans; NR_043578.1	11	4	0	2	0.000175986	0.000101789	0	6.79209e-05
Faecalicatena orotica; NR_117130.1	10	3	2	2	0.000159987	7.63417e-05	4.71665e-05	6.79209e-05
Pantoea dispersa; NR_116797.1	2	4	5	6	3.19974e-05	0.000101789	0.000117916	0.000203763
Weissella confusa; NR_113258.1	5	12	0	0	7.99936e-05	0.000305367	0	0
Clostridioides mangenotii; NR_104729.1	2	0	0	15	3.19974e-05	0	0	0.000509407
Halothermothrix orenii; NR_074915.1	13	4	0	0	0.000207983	0.000101789	0	0
Anaerocolumna xylanovorans; NR_028740.1	8	7	0	2	0.00012799	0.000178131	0	6.79209e-05
Ruminococcus flavefaciens; NR_025931.1	2	5	4	6	3.19974e-05	0.000127236	9.43329e-05	0.000203763
Sulfurospirillum barnesii SES-3; NR_028692.1	15	2	0	0	0.000239981	5.08945e-05	0	0
Providencia rustigianii; NR_115881.1	0	0	0	17	0	0	0	0.000577328
Blautia argi; NR_171389.1	8	0	8	0	0.00012799	0	0.000188666	0
Heliorestis convoluta; NR_164624.1	6	6	2	2	9.59923e-05	0.000152683	4.71665e-05	6.79209e-05
Caecibacter massiliensis; NR_147376.1	8	0	4	4	0.00012799	0	9.43329e-05	0.000135842
Streptococcus pharyngis; NR_137219.1	2	0	7	7	3.19974e-05	0	0.000165083	0.000237723
Paenalcaligenes suwonensis; NR_133804.1	6	6	4	0	9.59923e-05	0.000152683	9.43329e-05	0
Chelonobacter oris; NR_117489.1	14	0	0	2	0.000223982	0	0	6.79209e-05
Prevotella maculosa; NR_116050.1	10	4	0	2	0.000159987	0.000101789	0	6.79209e-05
Geomicrobium halophilum; NR_112802.1	12	0	4	0	0.000191985	0	9.43329e-05	0
Romboutsia lituseburensis DSM 797; NR_118728.2	4	3	4	5	6.39949e-05	7.63417e-05	9.43329e-05	0.000169802
Enterobacter mori; NR_146667.2	5	0	3	8	7.99936e-05	0	7.07497e-05	0.000271684
Rahnella inusitata; NR_146846.1	4	3	9	0	6.39949e-05	7.63417e-05	0.000212249	0
Nocardioides aestuarii; NR_025777.1	14	2	0	0	0.000223982	5.08945e-05	0	0
Acidaminococcus fermentans; NR_037018.1	16	0	0	0	0.00025598	0	0	0
Pseudoflavonifractor capillosus ATCC 29799; NR_025670.1	8	8	0	0	0.00012799	0.000203578	0	0
Rheinheimera riviphila; NR_169409.1	0	3	11	2	0	7.63417e-05	0.000259416	6.79209e-05
Paenibacillus maysiensis; NR_165764.1	2	11	0	2	3.19974e-05	0.00027992	0	6.79209e-05
Streptococcus caprae; NR_147736.1	11	4	0	0	0.000175986	0.000101789	0	0
[Clostridium] dakarense; NR_133028.1	5	0	6	4	7.99936e-05	0	0.000141499	0.000135842
Romboutsia ilealis; NR_125597.1	4	0	7	4	6.39949e-05	0	0.000165083	0.000135842
Acetatifactor muris; NR_117905.1	4	4	4	3	6.39949e-05	0.000101789	9.43329e-05	0.000101881
Finegoldia magna; NR_115511.1	11	0	2	2	0.000175986	0	4.71665e-05	6.79209e-05
Shewanella profunda; NR_115229.1	8	0	2	5	0.00012799	0	4.71665e-05	0.000169802
Lachnoclostridium phytofermentans; NR_074652.1	4	4	2	5	6.39949e-05	0.000101789	4.71665e-05	0.000169802
Propionispira arcuata; NR_134138.1	15	0	0	0	0.000239981	0	0	0
Necropsobacter rosorum; NR_114550.1	13	0	0	2	0.000207983	0	0	6.79209e-05
Parasporobacterium paucivorans; NR_025390.1	4	9	2	0	6.39949e-05	0.000229025	4.71665e-05	0
Buchananella hordeovulneris; NR_026225.1	2	6	7	0	3.19974e-05	0.000152683	0.000165083	0
Anaerovibrio lipolyticus DSM 3074; NR_040836.1	11	0	2	2	0.000175986	0	4.71665e-05	6.79209e-05
Brenneria salicis ATCC 15712 = DSM 30166; NR_026050.1	2	9	4	0	3.19974e-05	0.000229025	9.43329e-05	0
Crenobacter cavernae; NR_163603.1	0	9	4	2	0	0.000229025	9.43329e-05	6.79209e-05
Ethanoligenens harbinense YUAN-3; NR_042828.1	0	13	2	0	0	0.000330814	4.71665e-05	0
Anaerobiospirillum thomasii; NR_025518.1	0	13	0	2	0	0.000330814	0	6.79209e-05
Pseudomonas knackmussii B13; NR_041702.1	0	0	0	15	0	0	0	0.000509407
Escherichia fergusonii ATCC 35469; NR_027549.1	0	0	0	15	0	0	0	0.000509407
Streptococcus azizii; NR_159228.1	2	0	0	12	3.19974e-05	0	0	0.000407526
Lactobacillus pentosiphilus; NR_158060.1	11	0	0	3	0.000175986	0	0	0.000101881
Streptococcus marmotae; NR_152678.1	2	0	2	10	3.19974e-05	0	4.71665e-05	0.000339605
Izhakiella capsodis; NR_148767.1	6	0	4	4	9.59923e-05	0	9.43329e-05	0.000135842
Anaerosalibacter massiliensis; NR_144694.1	6	6	2	0	9.59923e-05	0.000152683	4.71665e-05	0
Megasphaera massiliensis; NR_133027.1	12	2	0	0	0.000191985	5.08945e-05	0	0
Anaerococcus pacaensis 9403502; NR_125573.1	5	7	2	0	7.99936e-05	0.000178131	4.71665e-05	0
Alloprevotella rava; NR_118334.1	4	0	0	10	6.39949e-05	0	0	0.000339605
Vibrio azureus; NR_117997.1	10	2	2	0	0.000159987	5.08945e-05	4.71665e-05	0
Cronobacter muytjensii; NR_117437.1	3	0	4	7	4.79962e-05	0	9.43329e-05	0.000237723
Prevotella scopos JCM 17725; NR_116726.1	7	3	2	2	0.000111991	7.63417e-05	4.71665e-05	6.79209e-05
Streptococcus cristatus AS 1.3089; NR_103943.1	4	0	0	10	6.39949e-05	0	0	0.000339605
Propionispira paucivorans; NR_117595.1	7	5	0	2	0.000111991	0.000127236	0	6.79209e-05
Aeromonas hydrophila; NR_115183.1	8	0	0	6	0.00012799	0	0	0.000203763
Prevotella albensis; NR_113092.1	12	0	2	0	0.000191985	0	4.71665e-05	0
Bacteroides xylanisolvens XB1A; NR_112947.1	2	0	12	0	3.19974e-05	0	0.000282999	0
Ligilactobacillus salivarius; NR_028725.2	2	0	0	12	3.19974e-05	0	0	0.000407526
Natranaerovirga hydrolytica; NR_108630.1	6	4	0	4	9.59923e-05	0.000101789	0	0.000135842
Pectinatus haikarae; NR_043658.1	9	0	5	0	0.000143988	0	0.000117916	0
Comamonas terrigena; NR_028719.1	2	4	0	8	3.19974e-05	0.000101789	0	0.000271684
Bacteroides acidifaciens; NR_028607.1	7	7	0	0	0.000111991	0.000178131	0	0
Megasphaera micronuciformis; NR_025230.1	10	0	4	0	0.000159987	0	9.43329e-05	0
Nocardia aurea; NR_171506.1	0	11	0	3	0	0.00027992	0	0.000101881
Casaltella massiliensis; NR_133037.1	0	6	0	8	0	0.000152683	0	0.000271684
Megasphaera paucivorans; NR_113308.1	0	14	0	0	0	0.000356261	0	0
Helcococcus kunzii; NR_029237.1	0	14	0	0	0	0.000356261	0	0
Succinivibrio dextrinosolvens; NR_026476.1	0	14	0	0	0	0.000356261	0	0
Microbacterium kitamiense; NR_037048.2	0	0	14	0	0	0	0.000330165	0
Kosakonia oryziphila; NR_125587.1	0	0	10	4	0	0	0.000235832	0.000135842
Streptococcus parasanguinis ATCC 15912; NR_115735.1	0	0	2	12	0	0	4.71665e-05	0.000407526
Streptococcus equinus; NR_113594.1	0	0	0	14	0	0	0	0.000475447
Gardnerella leopoldii; NR_171541.1	4	5	2	2	6.39949e-05	0.000127236	4.71665e-05	6.79209e-05
Pelagibacterium lacus; NR_171532.1	4	5	2	2	6.39949e-05	0.000127236	4.71665e-05	6.79209e-05
Bosea psychrotolerans; NR_171495.1	6	7	0	0	9.59923e-05	0.000178131	0	0
Zavarzinia aquatilis; NR_171481.1	4	5	0	4	6.39949e-05	0.000127236	0	0.000135842
Thermosyntropha tengcongensis; NR_109048.1	7	4	2	0	0.000111991	0.000101789	4.71665e-05	0
Xylanibacillus composti; NR_159902.1	13	0	0	0	0.000207983	0	0	0
Marinomonas algicida; NR_159186.1	9	0	0	4	0.000143988	0	0	0.000135842
Marinisporobacter balticus; NR_156975.1	5	2	2	4	7.99936e-05	5.08945e-05	4.71665e-05	0.000135842
Lactobacillus hominis DSM 23910 = CRBIP 24.179; NR_125548.1	10	0	0	3	0.000159987	0	0	0.000101881
Anaerobacterium chartisolvens; NR_125464.1	4	7	2	0	6.39949e-05	0.000178131	4.71665e-05	0
Bacteroides luti; NR_125463.1	2	9	2	0	3.19974e-05	0.000229025	4.71665e-05	0
Klebsiella michiganensis; NR_118335.1	2	9	2	0	3.19974e-05	0.000229025	4.71665e-05	0
Agarivorans gilvus; NR_117238.1	9	0	4	0	0.000143988	0	9.43329e-05	0
Prevotella nanceiensis; NR_043292.1	8	3	2	0	0.00012799	7.63417e-05	4.71665e-05	0
Klebsiella pneumoniae; NR_117685.1	3	3	0	7	4.79962e-05	7.63417e-05	0	0.000237723
Klebsiella pneumoniae; NR_117682.1	2	0	0	11	3.19974e-05	0	0	0.000373565
Sporomusa ovata; NR_117656.1	11	0	0	2	0.000175986	0	0	6.79209e-05
Faecalicatena orotica; NR_117131.1	6	0	7	0	9.59923e-05	0	0.000165083	0
Veillonella dispar; NR_115355.1	3	0	3	7	4.79962e-05	0	7.07497e-05	0.000237723
Anaerotignum propionicum; NR_113408.1	7	0	0	6	0.000111991	0	0	0.000203763
Bacteroides fragilis; NR_112141.1	4	7	0	2	6.39949e-05	0.000178131	0	6.79209e-05
Parabacteroides merdae; NR_041343.1	4	0	7	2	6.39949e-05	0	0.000165083	6.79209e-05
Parabacteroides distasonis; NR_041342.1	7	4	2	0	0.000111991	0.000101789	4.71665e-05	0
[Eubacterium] cellulosolvens; NR_026106.1	5	0	8	0	7.99936e-05	0	0.000188666	0
Catabacter hongkongensis; NR_115269.1	0	13	0	0	0	0.000330814	0	0
Odoribacter splanchnicus; NR_074535.1	0	0	3	10	0	0	7.07497e-05	0.000339605
Klebsiella pneumoniae subsp. rhinoscleromatis ATCC 13884; NR_114507.1	0	0	6	7	0	0	0.000141499	0.000237723
Citrobacter amalonaticus; NR_104823.1	0	0	2	11	0	0	4.71665e-05	0.000373565
Sphingobacterium athyrii; NR_171429.1	8	2	0	2	0.00012799	5.08945e-05	0	6.79209e-05
Rhodococcus oryzae; NR_170410.1	4	0	6	2	6.39949e-05	0	0.000141499	6.79209e-05
Paenibacillus albus; NR_169406.1	4	6	0	2	6.39949e-05	0.000152683	0	6.79209e-05
Acinetobacter chinensis; NR_165666.1	12	0	0	0	0.000191985	0	0	0
Wukongibacter baidiensis; NR_152683.1	6	6	0	0	9.59923e-05	0.000152683	0	0
Streptococcus halotolerans; NR_152063.1	2	0	4	6	3.19974e-05	0	9.43329e-05	0.000203763
Testudinibacter aquarius; NR_148590.1	7	2	0	3	0.000111991	5.08945e-05	0	0.000101881
Fusibacter fontis; NR_137378.1	10	2	0	0	0.000159987	5.08945e-05	0	0
Brevibacterium pityocampae; NR_116332.1	12	0	0	0	0.000191985	0	0	0
Bacteroides zoogleoformans; NR_113353.1	2	8	2	0	3.19974e-05	0.000203578	4.71665e-05	0
Alistipes putredinis; NR_113152.1	6	2	2	2	9.59923e-05	5.08945e-05	4.71665e-05	6.79209e-05
Enterococcus faecium; NR_112039.1	2	4	4	2	3.19974e-05	0.000101789	9.43329e-05	6.79209e-05
Leclercia adecarboxylata; NR_104933.1	8	2	2	0	0.00012799	5.08945e-05	4.71665e-05	0
Pectobacterium cacticida; NR_037102.1	7	5	0	0	0.000111991	0.000127236	0	0
Sedimentibacter acidaminivorans; NR_148817.1	0	10	0	2	0	0.000254472	0	6.79209e-05
Natranaerobaculum magadiense; NR_135713.1	0	9	3	0	0	0.000229025	7.07497e-05	0
Shewanella algae; NR_117770.1	0	2	0	10	0	5.08945e-05	0	0.000339605
Erwinia typographi; NR_117446.1	0	6	4	2	0	0.000152683	9.43329e-05	6.79209e-05
Enterococcus pseudoavium; NR_114785.2	0	3	6	3	0	7.63417e-05	0.000141499	0.000101881
Enterococcus durans; NR_113900.1	0	2	10	0	0	5.08945e-05	0.000235832	0
Salmonella bongori; NR_074888.1	0	4	2	6	0	0.000101789	4.71665e-05	0.000203763
Gloeobacter violaceus PCC 7421; NR_074282.1	0	9	3	0	0	0.000229025	7.07497e-05	0
Streptococcus caviae; NR_156902.1	0	0	2	10	0	0	4.71665e-05	0.000339605
Enterobacter cloacae; NR_118568.1	0	0	5	7	0	0	0.000117916	0.000237723
Peptostreptococcus russellii; NR_115155.1	0	0	0	12	0	0	0	0.000407526
Campylobacter showae; NR_118526.1	0	0	0	12	0	0	0	0.000407526
Filifactor alocis; NR_114692.1	0	0	0	12	0	0	0	0.000407526
Gemella cuniculi; NR_036920.1	0	0	0	12	0	0	0	0.000407526
Pusillimonas thiosulfatoxidans; NR_171479.1	4	5	2	0	6.39949e-05	0.000127236	4.71665e-05	0
Anaerococcus urinomassiliensis; NR_169360.1	6	3	0	2	9.59923e-05	7.63417e-05	0	6.79209e-05
Butyricimonas phoceensis; NR_169358.1	2	5	2	2	3.19974e-05	0.000127236	4.71665e-05	6.79209e-05
Hymenobacter pomorum; NR_165754.1	9	2	0	0	0.000143988	5.08945e-05	0	0
Brevibacillus antibioticus; NR_165725.1	2	5	2	2	3.19974e-05	0.000127236	4.71665e-05	6.79209e-05
Intestinibaculum porci; NR_165711.1	9	2	0	0	0.000143988	5.08945e-05	0	0
Clostridium pabulibutyricum; NR_159224.1	2	5	0	4	3.19974e-05	0.000127236	0	0.000135842
Aliidiomarina soli; NR_156167.1	5	4	0	2	7.99936e-05	0.000101789	0	6.79209e-05
Clostridium neuense; NR_156156.1	7	2	2	0	0.000111991	5.08945e-05	4.71665e-05	0
Fermentimonas caenicola; NR_148809.1	2	9	0	0	3.19974e-05	0.000229025	0	0
Emergencia timonensis; NR_144737.1	11	0	0	0	0.000175986	0	0	0
Longibaculum muris; NR_144615.1	5	0	2	4	7.99936e-05	0	4.71665e-05	0.000135842
Lactobacillus helsingborgensis; NR_126253.1	6	0	0	5	9.59923e-05	0	0	0.000169802
Amycolatopsis tucumanensis; NR_115883.1	11	0	0	0	0.000175986	0	0	0
Citrobacter gillenii; NR_041697.1	4	0	2	5	6.39949e-05	0	4.71665e-05	0.000169802
Citrobacter freundii; NR_117752.1	6	0	5	0	9.59923e-05	0	0.000117916	0
Natronincola ferrireducens; NR_116488.1	5	4	2	0	7.99936e-05	0.000101789	4.71665e-05	0
Bacteroides reticulotermitis JCM 10512; NR_114316.1	11	0	0	0	0.000175986	0	0	0
Bacteroides faecis MAJ27; NR_113067.1	2	9	0	0	3.19974e-05	0.000229025	0	0
Lactobacillus pobuzihii; NR_112694.1	11	0	0	0	0.000175986	0	0	0
Pseudoramibacter alactolyticus ATCC 23263; NR_112097.1	4	3	4	0	6.39949e-05	7.63417e-05	9.43329e-05	0
Holdemanella biformis; NR_044731.2	2	7	2	0	3.19974e-05	0.000178131	4.71665e-05	0
Prevotella melaninogenica ATCC 25845; NR_102895.1	9	0	0	2	0.000143988	0	0	6.79209e-05
Samsonia erythrinae; NR_028786.1	3	2	2	4	4.79962e-05	5.08945e-05	4.71665e-05	0.000135842
Propionispora vibrioides; NR_025418.1	11	0	0	0	0.000175986	0	0	0
Clostridium chauvoei; NR_026013.1	7	0	4	0	0.000111991	0	9.43329e-05	0
Massilia atriviolacea; NR_171529.1	0	4	3	4	0	0.000101789	7.07497e-05	0.000135842
Thermolongibacillus altinsuensis; NR_125531.1	0	7	0	4	0	0.000178131	0	0.000135842
Bacteroides salyersiae; NR_112942.1	0	7	2	2	0	0.000178131	4.71665e-05	6.79209e-05
Bacteroides nordii WAL 11050 = JCM 12987; NR_112939.1	0	2	5	4	0	5.08945e-05	0.000117916	0.000135842
[Clostridium] scindens; NR_112051.1	0	6	5	0	0	0.000152683	0.000117916	0
Xenorhabdus japonica; NR_119350.1	0	0	11	0	0	0	0.000259416	0
Enterobacter ludwigii; NR_042349.1	0	0	4	7	0	0	9.43329e-05	0.000237723
Kluyvera georgiana; NR_024883.1	0	0	7	4	0	0	0.000165083	0.000135842
Phenylobacterium parvum; NR_171451.1	3	7	0	0	4.79962e-05	0.000178131	0	0
Maribellus luteus; NR_165017.1	2	4	0	4	3.19974e-05	0.000101789	0	0.000135842
Subtercola lobariae; NR_156868.1	10	0	0	0	0.000159987	0	0	0
Brevibacillus halotolerans; NR_156834.1	4	2	4	0	6.39949e-05	5.08945e-05	9.43329e-05	0
Shewanella gelidii; NR_151921.1	10	0	0	0	0.000159987	0	0	0
Chloroflexus islandicus; NR_148571.2	10	0	0	0	0.000159987	0	0	0
Bacillus cihuensis; NR_148280.1	8	0	2	0	0.00012799	0	4.71665e-05	0
Clostridium polynesiense; NR_144690.1	3	0	5	2	4.79962e-05	0	0.000117916	6.79209e-05
Geobacter uraniireducens Rf4; NR_074940.1	4	2	0	4	6.39949e-05	5.08945e-05	0	0.000135842
Dehalobacter restrictus DSM 9455; NR_121722.2	6	2	2	0	9.59923e-05	5.08945e-05	4.71665e-05	0
Pseudocitrobacter faecalis; NR_125691.1	3	0	5	2	4.79962e-05	0	0.000117916	6.79209e-05
Shimwellia blattae DSM 4481 = NBRC 105725; NR_118256.1	2	0	2	6	3.19974e-05	0	4.71665e-05	0.000203763
Sutterella wadsworthensis; NR_117778.1	6	0	4	0	9.59923e-05	0	9.43329e-05	0
Lachnoanaerobaculum umeaense; NR_116814.1	6	2	0	2	9.59923e-05	5.08945e-05	0	6.79209e-05
Prevotella veroralis; NR_115327.1	4	0	2	4	6.39949e-05	0	4.71665e-05	0.000135842
Ruminococcus albus; NR_113032.1	6	2	2	0	9.59923e-05	5.08945e-05	4.71665e-05	0
Lachnoanaerobaculum saburreum DSM 3986; NR_104684.1	6	4	0	0	9.59923e-05	0.000101789	0	0
Clostridium kluyveri DSM 555; NR_074165.1	5	5	0	0	7.99936e-05	0.000127236	0	0
Syntrophobotulus glycolicus; NR_074993.1	2	6	2	0	3.19974e-05	0.000152683	4.71665e-05	0
Microcystis aeruginosa; NR_074314.1	8	2	0	0	0.00012799	5.08945e-05	0	0
Synechococcus elongatus PCC 6301; NR_074309.1	5	5	0	0	7.99936e-05	0.000127236	0	0
Alkalihalobacillus plakortidis; NR_042383.1	2	8	0	0	3.19974e-05	0.000203578	0	0
Actinobacillus scotiae; NR_027207.1	3	2	3	2	4.79962e-05	5.08945e-05	7.07497e-05	6.79209e-05
Mannheimia varigena; NR_024897.1	10	0	0	0	0.000159987	0	0	0
Roseburia hominis A2-183; NR_042008.1	2	2	6	0	3.19974e-05	5.08945e-05	0.000141499	0
Jiangella rhizosphaerae; NR_171511.1	0	10	0	0	0	0.000254472	0	0
Anaerococcus jeddahensis; NR_165761.1	0	6	2	2	0	0.000152683	4.71665e-05	6.79209e-05
Buchnera aphidicola str. Sg (Schizaphis graminum); NR_145527.1	0	2	0	8	0	5.08945e-05	0	0.000271684
Proteinivorax hydrogeniformans; NR_164884.1	0	8	2	0	0	0.000203578	4.71665e-05	0
Anoxynatronum buryatiense; NR_159150.1	0	8	0	2	0	0.000203578	0	6.79209e-05
Companilactobacillus allii; NR_159087.1	0	8	0	2	0	0.000203578	0	6.79209e-05
Swionibacillus sediminis; NR_158028.1	0	4	4	2	0	0.000101789	9.43329e-05	6.79209e-05
Kangiella chungangensis; NR_148305.1	0	8	0	2	0	0.000203578	0	6.79209e-05
Fenollaria massiliensis; NR_133038.1	0	8	0	2	0	0.000203578	0	6.79209e-05
Streptococcus anginosus; NR_118289.1	0	2	2	6	0	5.08945e-05	4.71665e-05	0.000203763
Bacteroides ovatus; NR_116181.1	0	6	4	0	0	0.000152683	9.43329e-05	0
Enterococcus faecalis; NR_115765.1	0	2	0	8	0	5.08945e-05	0	0.000271684
Centipeda periodontii DSM 2778; NR_115660.1	0	10	0	0	0	0.000254472	0	0
Anaerosporobacter mobilis; NR_042953.1	0	2	6	2	0	5.08945e-05	0.000141499	6.79209e-05
Clostridium septicum; NR_026020.1	0	0	10	0	0	0	0.000235832	0
Cronobacter turicensis z3032; NR_102802.1	0	0	2	8	0	0	4.71665e-05	0.000271684
Streptococcus macedonicus; NR_037002.1	0	0	5	5	0	0	0.000117916	0.000169802
Streptococcus anginosus subsp. whileyi; NR_118320.1	0	0	0	10	0	0	0	0.000339605
Providencia alcalifaciens DSM 30120; NR_115879.1	0	0	0	10	0	0	0	0.000339605
Fusobacterium nucleatum subsp. nucleatum ATCC 25586; NR_113198.1	0	0	0	10	0	0	0	0.000339605
Haemophilus pittmaniae; NR_025423.1	0	0	0	10	0	0	0	0.000339605
Stenotrophobium rhamnosiphilum; NR_171477.1	5	4	0	0	7.99936e-05	0.000101789	0	0
Flavobacterium psychrotolerans; NR_171476.1	7	2	0	0	0.000111991	5.08945e-05	0	0
Paraburkholderia lacunae; NR_165707.1	2	4	3	0	3.19974e-05	0.000101789	7.07497e-05	0
Ketobacter alkanivorans; NR_164618.1	3	4	0	2	4.79962e-05	0.000101789	0	6.79209e-05
Deinococcus aluminii; NR_159911.1	5	0	0	4	7.99936e-05	0	0	0.000135842
Allofrancisella frigidaquae; NR_152718.1	3	0	0	6	4.79962e-05	0	0	0.000203763
Desulfurispirillum indicum S5; NR_115927.2	5	4	0	0	7.99936e-05	0.000101789	0	0
Metaprevotella massiliensis; NR_147377.1	4	3	0	2	6.39949e-05	7.63417e-05	0	6.79209e-05
Mangrovibacterium marinum; NR_146043.1	2	5	2	0	3.19974e-05	0.000127236	4.71665e-05	0
Ursidibacter maritimus; NR_137345.1	2	0	2	5	3.19974e-05	0	4.71665e-05	0.000169802
Sinomonas notoginsengisoli; NR_134810.1	2	2	5	0	3.19974e-05	5.08945e-05	0.000117916	0
Actinokineospora mzabensis; NR_134686.1	6	3	0	0	9.59923e-05	7.63417e-05	0	0
Atopobium deltae; NR_133972.1	2	5	0	2	3.19974e-05	0.000127236	0	6.79209e-05
Moorella perchloratireducens; NR_125518.1	3	6	0	0	4.79962e-05	0.000152683	0	0
Frischella perrara; NR_118490.1	9	0	0	0	0.000143988	0	0	0
Caldicoprobacter algeriensis; NR_117466.1	6	0	0	3	9.59923e-05	0	0	0.000101881
Pantoea allii; NR_115258.1	2	0	2	5	3.19974e-05	0	4.71665e-05	0.000169802
Streptococcus ferus; NR_114852.1	7	0	2	0	0.000111991	0	4.71665e-05	0
Guggenheimella bovis; NR_042818.1	3	4	2	0	4.79962e-05	0.000101789	4.71665e-05	0
Streptomyces hypolithicus; NR_044431.1	9	0	0	0	0.000143988	0	0	0
Gottschalkia purinilytica; NR_118735.2	9	0	0	0	0.000143988	0	0	0
[Clostridium] herbivorans; NR_118669.1	2	2	2	3	3.19974e-05	5.08945e-05	4.71665e-05	0.000101881
Halomonas titanicae BH1; NR_116997.1	7	0	2	0	0.000111991	0	4.71665e-05	0
Paraprevotella xylaniphila; NR_113078.1	9	0	0	0	0.000143988	0	0	0
Liquorilactobacillus nagelii; NR_112754.1	9	0	0	0	0.000143988	0	0	0
Clostridium carboxidivorans P7; NR_104768.1	9	0	0	0	0.000143988	0	0	0
Ruminococcus champanellensis 18P13 = JCM 17042; NR_102884.1	4	5	0	0	6.39949e-05	0.000127236	0	0
Serratia marcescens; NR_036886.1	5	2	2	0	7.99936e-05	5.08945e-05	4.71665e-05	0
Bifidobacterium pullorum; NR_036856.1	2	7	0	0	3.19974e-05	0.000178131	0	0
Paenibacillus amylolyticus; NR_025882.1	3	4	0	2	4.79962e-05	0.000101789	0	6.79209e-05
Lactococcus nasutitermitis; NR_147780.1	0	7	0	2	0	0.000178131	0	6.79209e-05
Mobilitalea sibirica; NR_134091.1	0	4	3	2	0	0.000101789	7.07497e-05	6.79209e-05
Kosakonia oryzendophytica; NR_125586.1	0	6	0	3	0	0.000152683	0	0.000101881
Alkaliphilus metalliredigens QYMF; NR_115152.1	0	2	2	5	0	5.08945e-05	4.71665e-05	0.000169802
Photorhabdus cinerea; NR_044412.1	0	5	0	4	0	0.000127236	0	0.000135842
Paenibacillus zanthoxyli; NR_043876.1	0	7	0	2	0	0.000178131	0	6.79209e-05
Cronobacter sakazakii; NR_118449.1	0	4	0	5	0	0.000101789	0	0.000169802
Natranaerovirga pectinivora; NR_108636.1	0	5	4	0	0	0.000127236	9.43329e-05	0
Schaalia vaccimaxillae; NR_025523.1	0	9	0	0	0	0.000229025	0	0
Anoxynatronum sibiricum; NR_025256.1	0	9	0	0	0	0.000229025	0	0
Proteus cibarius; NR_149294.1	0	0	6	3	0	0	0.000141499	0.000101881
Serratia aquatilis; NR_147771.1	0	0	9	0	0	0	0.000212249	0
Gibbsiella greigii; NR_126291.1	0	0	3	6	0	0	7.07497e-05	0.000203763
Citrobacter koseri; NR_118105.1	0	0	5	4	0	0	0.000117916	0.000135842
Paeniclostridium sordellii; NR_113140.1	0	0	2	7	0	0	4.71665e-05	0.000237723
Clostridium celatum; NR_026167.1	0	0	2	7	0	0	4.71665e-05	0.000237723
Enterobacillus tribolii; NR_136431.1	0	0	0	9	0	0	0	0.000305644
Salmonella enterica subsp. enterica serovar Typhimurium; NR_119108.1	0	0	0	9	0	0	0	0.000305644
Fusobacterium nucleatum subsp. polymorphum ATCC 10953; NR_117842.1	0	0	0	9	0	0	0	0.000305644
Salmonella enterica subsp. arizonae; NR_116125.1	0	0	0	9	0	0	0	0.000305644
Photobacterium chitinilyticum; NR_171499.1	2	0	4	2	3.19974e-05	0	9.43329e-05	6.79209e-05
Peptoniphilus mikwangii; NR_169315.1	4	0	0	4	6.39949e-05	0	0	0.000135842
Corallibacterium pacifica; NR_165771.1	3	0	0	5	4.79962e-05	0	0	0.000169802
Criibacterium bergeronii; NR_164617.1	8	0	0	0	0.00012799	0	0	0
Tessaracoccus aquimaris; NR_163608.1	4	2	0	2	6.39949e-05	5.08945e-05	0	6.79209e-05
Desulfothermobacter acidiphilus; NR_159908.1	2	6	0	0	3.19974e-05	0.000152683	0	0
Pectobacterium polaris; NR_159086.1	3	3	2	0	4.79962e-05	7.63417e-05	4.71665e-05	0
Desulfosporosinus fructosivorans; NR_156976.1	2	4	2	0	3.19974e-05	0.000101789	4.71665e-05	0
Paraliobacillus sediminis; NR_156904.1	5	3	0	0	7.99936e-05	7.63417e-05	0	0
Coetzeea brasiliensis; NR_153734.1	6	2	0	0	9.59923e-05	5.08945e-05	0	0
Paludifilum halophilum; NR_153712.1	3	5	0	0	4.79962e-05	0.000127236	0	0
Streptomyces xiaopingdaonensis; NR_148293.1	6	0	2	0	9.59923e-05	0	4.71665e-05	0
Clostridium vulturis; NR_148266.1	2	4	0	2	3.19974e-05	0.000101789	0	6.79209e-05
Caldisalinibacter kiritimatiensis; NR_136424.1	4	2	2	0	6.39949e-05	5.08945e-05	4.71665e-05	0
Salimicrobium jeotgali; NR_134168.1	8	0	0	0	0.00012799	0	0	0
Corynebacterium deserti GIMN1.010; NR_118005.1	5	0	0	3	7.99936e-05	0	0	0.000101881
Defluviitalea saccharophila; NR_117912.1	3	0	5	0	4.79962e-05	0	0.000117916	0
Shewanella fodinae; NR_116902.1	2	0	6	0	3.19974e-05	0	0.000141499	0
Weissella fabaria; NR_116897.1	2	0	4	2	3.19974e-05	0	9.43329e-05	6.79209e-05
Photorhabdus stackebrandtii; NR_116030.1	2	6	0	0	3.19974e-05	0.000152683	0	0
Lactobacillus senioris DSM 24302 = JCM 17472; NR_113290.1	2	4	0	2	3.19974e-05	0.000101789	0	6.79209e-05
Desulfobacterium autotrophicum; NR_074942.1	5	3	0	0	7.99936e-05	7.63417e-05	0	0
Clostridium tagluense; NR_043698.1	6	2	0	0	9.59923e-05	5.08945e-05	0	0
Rodentibacter rarus; NR_156996.1	6	2	0	0	9.59923e-05	5.08945e-05	0	0
Peptoclostridium litorale; NR_119087.1	6	0	2	0	9.59923e-05	0	4.71665e-05	0
Eubacterium xylanophilum; NR_118676.1	4	0	4	0	6.39949e-05	0	9.43329e-05	0
Lactobacillus shenzhenensis; NR_118471.1	3	0	5	0	4.79962e-05	0	0.000117916	0
Victivallis vadensis ATCC BAA-548; NR_118352.1	4	4	0	0	6.39949e-05	0.000101789	0	0
Serratia symbiotica; NR_117512.1	5	0	3	0	7.99936e-05	0	7.07497e-05	0
Orbus hercynius; NR_116759.1	8	0	0	0	0.00012799	0	0	0
Pseudomonas stutzeri; NR_116489.1	2	4	2	0	3.19974e-05	0.000101789	4.71665e-05	0
Streptococcus mitis; NR_115560.1	2	0	2	4	3.19974e-05	0	4.71665e-05	0.000135842
Megasphaera elsdenii DSM 20460; NR_113305.1	8	0	0	0	0.00012799	0	0	0
[Clostridium] celerecrescens 18A; NR_112654.1	6	0	2	0	9.59923e-05	0	4.71665e-05	0
[Mannheimia] succiniciproducens; NR_074906.1	6	0	0	2	9.59923e-05	0	0	6.79209e-05
Corynebacterium lubricantis; NR_044603.1	2	6	0	0	3.19974e-05	0.000152683	0	0
Cryobacterium mesophilum; NR_044239.1	2	6	0	0	3.19974e-05	0.000152683	0	0
Pelosinus fermentans DSM 17108; NR_043577.1	8	0	0	0	0.00012799	0	0	0
Bacteroides xylanisolvens XB1A; NR_042499.1	2	0	6	0	3.19974e-05	0	0.000141499	0
Streptococcus hyointestinalis; NR_041780.1	4	4	0	0	6.39949e-05	0.000101789	0	0
Mycolicibacterium novocastrense; NR_029208.1	8	0	0	0	0.00012799	0	0	0
Pseudobutyrivibrio ruminis; NR_026315.1	8	0	0	0	0.00012799	0	0	0
Citrobacter freundii ATCC 8090 = MTCC 1658 = NBRC 12681; NR_028894.1	4	2	0	2	6.39949e-05	5.08945e-05	0	6.79209e-05
Desulfovibrio magneticus RS-1; NR_027575.1	8	0	0	0	0.00012799	0	0	0
Anaerocolumna jejuensis; NR_025796.1	2	0	6	0	3.19974e-05	0	0.000141499	0
Companilactobacillus suantsaicola; NR_170421.1	0	6	2	0	0	0.000152683	4.71665e-05	0
Bacillus spongiae; NR_165694.1	0	6	2	0	0	0.000152683	4.71665e-05	0
Thermoactinomyces khenchelensis; NR_149199.1	0	2	2	4	0	5.08945e-05	4.71665e-05	0.000135842
Hypnocyclicus thermotrophus; NR_145867.1	0	2	0	6	0	5.08945e-05	0	0.000203763
Dickeya aquatica; NR_134020.1	0	2	0	6	0	5.08945e-05	0	0.000203763
Alistipes communis; NR_133025.1	0	6	0	2	0	0.000152683	0	6.79209e-05
Bombilactobacillus mellifer; NR_126248.1	0	2	3	3	0	5.08945e-05	7.07497e-05	0.000101881
Prevotella saccharolytica JCM 17484; NR_116832.1	0	4	0	4	0	0.000101789	0	0.000135842
Microbacterium soli; NR_116065.1	0	6	2	0	0	0.000152683	4.71665e-05	0
Ruminiclostridium sufflavum; NR_041497.1	0	4	4	0	0	0.000101789	9.43329e-05	0
Arcanobacterium phocae; NR_117158.1	0	6	2	0	0	0.000152683	4.71665e-05	0
Faecalicatena fissicatena; NR_117142.1	0	3	2	3	0	7.63417e-05	4.71665e-05	0.000101881
Enterococcus faecium; NR_114742.1	0	4	4	0	0	0.000101789	9.43329e-05	0
Megasphaera sueciensis; NR_113309.1	0	8	0	0	0	0.000203578	0	0
Megasphaera elsdenii DSM 20460; NR_102980.1	0	2	2	4	0	5.08945e-05	4.71665e-05	0.000135842
Pseudobutyrivibrio xylanivorans; NR_025524.1	0	4	4	0	0	0.000101789	9.43329e-05	0
Gibbsiella quercinecans; NR_117526.1	0	0	8	0	0	0	0.000188666	0
Hathewaya histolytica; NR_113187.1	0	0	8	0	0	0	0.000188666	0
Virgibacillus marismortui; NR_028873.1	0	0	2	6	0	0	4.71665e-05	0.000203763
Streptococcus gallinaceus; NR_025453.1	0	0	4	4	0	0	9.43329e-05	0.000135842
Fusobacterium equinum; NR_113379.1	0	0	0	8	0	0	0	0.000271684
Citrobacter farmeri; NR_024861.1	0	0	0	8	0	0	0	0.000271684
Deinococcus fonticola; NR_169474.1	7	0	0	0	0.000111991	0	0	0
Hankyongella ginsenosidimutans; NR_169317.1	2	5	0	0	3.19974e-05	0.000127236	0	0
Virgibacillus kimchii; NR_165692.1	5	0	2	0	7.99936e-05	0	4.71665e-05	0
Aquirufa nivalisilvae; NR_165030.1	2	5	0	0	3.19974e-05	0.000127236	0	0
Deinococcus terrigena; NR_164928.1	7	0	0	0	0.000111991	0	0	0
Blautia hominis; NR_163637.1	3	2	0	2	4.79962e-05	5.08945e-05	0	6.79209e-05
Marinobacterium aestuarii; NR_159348.1	7	0	0	0	0.000111991	0	0	0
Corynebacterium godavarianum; NR_159267.1	4	3	0	0	6.39949e-05	7.63417e-05	0	0
Chitinimonas lacunae; NR_159158.1	4	0	3	0	6.39949e-05	0	7.07497e-05	0
Lysinibacillus alkalisoli; NR_156042.1	5	0	2	0	7.99936e-05	0	4.71665e-05	0
Pectobacterium parmentieri; NR_153752.1	3	0	4	0	4.79962e-05	0	9.43329e-05	0
Rheinheimera gaetbuli; NR_149824.1	7	0	0	0	0.000111991	0	0	0
Paenibacillus kyungheensis; NR_145628.1	3	2	2	0	4.79962e-05	5.08945e-05	4.71665e-05	0
Paenibacillus vini; NR_136853.1	5	2	0	0	7.99936e-05	5.08945e-05	0	0
Clostridium oryzae; NR_134714.1	7	0	0	0	0.000111991	0	0	0
Paenibacillus lupini; NR_134115.1	2	3	2	0	3.19974e-05	7.63417e-05	4.71665e-05	0
Rosenbergiella nectarea; NR_117969.1	2	0	0	5	3.19974e-05	0	0	0.000169802
Caloramator mitchellensis; NR_117542.1	5	2	0	0	7.99936e-05	5.08945e-05	0	0
Brachybacterium saurashtrense; NR_116516.1	7	0	0	0	0.000111991	0	0	0
Desulfosporomusa polytropa; NR_114691.1	5	0	2	0	7.99936e-05	0	4.71665e-05	0
Leuconostoc holzapfelii; NR_042620.1	2	2	0	3	3.19974e-05	5.08945e-05	0	0.000101881
Owenweeksia hongkongensis DSM 17368; NR_040990.1	2	5	0	0	3.19974e-05	0.000127236	0	0
Paraglaciecola agarilytica; NR_043956.1	2	3	0	2	3.19974e-05	7.63417e-05	0	6.79209e-05
[Eubacterium] tenue; NR_118732.2	3	2	0	2	4.79962e-05	5.08945e-05	0	6.79209e-05
Klebsiella pneumoniae; NR_117684.1	3	2	0	2	4.79962e-05	5.08945e-05	0	6.79209e-05
Sporomusa acidovorans; NR_117674.1	7	0	0	0	0.000111991	0	0	0
Sporomusa sphaeroides DSM 2875; NR_117668.1	7	0	0	0	0.000111991	0	0	0
Faecalicatena orotica; NR_117128.1	2	5	0	0	3.19974e-05	0.000127236	0	0
Streptococcus parasanguinis ATCC 15912; NR_115241.1	2	0	0	5	3.19974e-05	0	0	0.000169802
Desulfofundulus kuznetsovii DSM 6115; NR_114757.1	7	0	0	0	0.000111991	0	0	0
Dialister propionicifaciens; NR_113357.1	7	0	0	0	0.000111991	0	0	0
Clostridium carnis; NR_044716.2	7	0	0	0	0.000111991	0	0	0
Clostridium ljungdahlii DSM 13528; NR_074161.1	5	2	0	0	7.99936e-05	5.08945e-05	0	0
Desulfosporosinus meridiei DSM 13257; NR_074129.1	7	0	0	0	0.000111991	0	0	0
Caloramator australicus RC3; NR_044489.1	3	4	0	0	4.79962e-05	0.000101789	0	0
[Clostridium] saccharogumia; NR_043550.1	5	2	0	0	7.99936e-05	5.08945e-05	0	0
Bibersteinia trehalosi; NR_042890.1	2	5	0	0	3.19974e-05	0.000127236	0	0
Eubacterium pyruvativorans; NR_042074.1	2	3	2	0	3.19974e-05	7.63417e-05	4.71665e-05	0
Trabulsiella guamensis ATCC 49490; NR_042893.1	2	0	3	2	3.19974e-05	0	7.07497e-05	6.79209e-05
Serratia plymuthica; NR_037111.1	7	0	0	0	0.000111991	0	0	0
Flavipsychrobacter stenotrophus; NR_171478.1	0	7	0	0	0	0.000178131	0	0
Erysipelothrix piscisicarius; NR_170394.1	0	2	2	3	0	5.08945e-05	4.71665e-05	0.000101881
Salinisphaera aquimarina; NR_163652.1	0	4	0	3	0	0.000101789	0	0.000101881
Enterococcus massiliensis; NR_144723.2	0	5	2	0	0	0.000127236	4.71665e-05	0
Legionella jamestowniensis; NR_044959.1	0	7	0	0	0	0.000178131	0	0
Cedecea lapagei; NR_126318.1	0	2	5	0	0	5.08945e-05	0.000117916	0
Dyella jiangningensis; NR_121724.1	0	2	0	5	0	5.08945e-05	0	0.000169802
Bacteroides ovatus; NR_112940.1	0	5	2	0	0	0.000127236	4.71665e-05	0
Anoxybacillus salavatliensis; NR_104492.1	0	5	2	0	0	0.000127236	4.71665e-05	0
Enterococcus canis; NR_044852.1	0	7	0	0	0	0.000178131	0	0
Facklamia miroungae; NR_025400.1	0	5	0	2	0	0.000127236	0	6.79209e-05
Catonella morbi ATCC 51271; NR_026248.1	0	5	2	0	0	0.000127236	4.71665e-05	0
Clostridium moniliforme; NR_104892.1	0	0	3	4	0	0	7.07497e-05	0.000135842
Xenorhabdus bovienii; NR_119151.1	0	0	7	0	0	0	0.000165083	0
Salmonella enterica subsp. enterica serovar Typhimurium; NR_074910.1	0	0	3	4	0	0	7.07497e-05	0.000135842
Clostridium paraputrificum; NR_026135.1	0	0	5	2	0	0	0.000117916	6.79209e-05
Lactobacillus animalis; NR_118975.1	0	0	0	7	0	0	0	0.000237723
Serratia rubidaea; NR_114716.1	0	0	0	7	0	0	0	0.000237723
Fusobacterium canifelinum; NR_113317.1	0	0	0	7	0	0	0	0.000237723
Aquiflexum aquatile; NR_171490.1	6	0	0	0	9.59923e-05	0	0	0
Anaerobacillus alkaliphilus; NR_171467.1	2	2	2	0	3.19974e-05	5.08945e-05	4.71665e-05	0
Arthrobacter bussei; NR_170399.1	6	0	0	0	9.59923e-05	0	0	0
Parashewanella tropica; NR_169478.1	2	0	2	2	3.19974e-05	0	4.71665e-05	6.79209e-05
Lactobacillus colini; NR_156075.1	4	0	0	2	6.39949e-05	0	0	6.79209e-05
Phycicoccus ginsengisoli; NR_153681.1	2	4	0	0	3.19974e-05	0.000101789	0	0
Alkaliphilus hydrothermalis; NR_152624.1	4	2	0	0	6.39949e-05	5.08945e-05	0	0
Aurantimonas endophytica; NR_152083.1	4	2	0	0	6.39949e-05	5.08945e-05	0	0
Methylacidimicrobium cyclopophantes; NR_126315.2	2	2	0	2	3.19974e-05	5.08945e-05	0	6.79209e-05
Senegalia massiliensis; NR_144733.1	2	4	0	0	3.19974e-05	0.000101789	0	0
Bacillus andreraoultii; NR_144713.1	6	0	0	0	9.59923e-05	0	0	0
Ursidibacter arcticus; NR_137344.1	2	0	2	2	3.19974e-05	0	4.71665e-05	6.79209e-05
Psychrosphaera aestuarii; NR_133832.1	2	0	2	2	3.19974e-05	0	4.71665e-05	6.79209e-05
Leptospira weilii; NR_119300.1	4	2	0	0	6.39949e-05	5.08945e-05	0	0
Lactobacillus delbrueckii; NR_118877.1	2	2	0	2	3.19974e-05	5.08945e-05	0	6.79209e-05
Coprobacter fastidiosus NSB1; NR_118316.1	2	0	4	0	3.19974e-05	0	9.43329e-05	0
Slackia equolifaciens; NR_116295.1	6	0	0	0	9.59923e-05	0	0	0
Lactobacillus faecis; NR_114391.1	4	0	0	2	6.39949e-05	0	0	6.79209e-05
Synergistes jonesii; NR_044616.1	6	0	0	0	9.59923e-05	0	0	0
Roseibium hamelinense; NR_043436.1	4	2	0	0	6.39949e-05	5.08945e-05	0	0
Fangia hongkongensis; NR_041041.1	2	0	2	2	3.19974e-05	0	4.71665e-05	6.79209e-05
Pelotomaculum propionicicum; NR_041000.1	6	0	0	0	9.59923e-05	0	0	0
Sporotomaculum syntrophicum; NR_040902.1	2	4	0	0	3.19974e-05	0.000101789	0	0
Weissella thailandensis; NR_040822.1	2	4	0	0	3.19974e-05	0.000101789	0	0
Clostridium perfringens ATCC 13124; NR_121697.2	2	0	4	0	3.19974e-05	0	9.43329e-05	0
Serratia liquefaciens; NR_122057.1	2	4	0	0	3.19974e-05	0.000101789	0	0
Microbacterium terregens; NR_119272.1	4	0	2	0	6.39949e-05	0	4.71665e-05	0
Veillonella atypica; NR_119170.1	4	0	0	2	6.39949e-05	0	0	6.79209e-05
Actinocorallia glomerata; NR_115566.1	2	2	0	2	3.19974e-05	5.08945e-05	0	6.79209e-05
Megasphaera cerevisiae DSM 20462; NR_113307.1	4	2	0	0	6.39949e-05	5.08945e-05	0	0
[Clostridium] sphenoides JCM 1415; NR_112174.1	2	0	2	2	3.19974e-05	0	4.71665e-05	6.79209e-05
Caloramator quimbayensis; NR_109502.1	2	4	0	0	3.19974e-05	0.000101789	0	0
Providencia vermicola; NR_042415.1	2	2	0	2	3.19974e-05	5.08945e-05	0	6.79209e-05
Bacteroides gallinarum; NR_041448.1	4	2	0	0	6.39949e-05	5.08945e-05	0	0
Prevotella paludivivens; NR_040924.1	4	0	2	0	6.39949e-05	0	4.71665e-05	0
Enterococcus durans; NR_036922.1	6	0	0	0	9.59923e-05	0	0	0
Anaeroplasma abactoclasticum; NR_029167.1	2	2	0	2	3.19974e-05	5.08945e-05	0	6.79209e-05
Desulfonauticus submarinus; NR_025257.1	6	0	0	0	9.59923e-05	0	0	0
Aeromonas salmonicida subsp. pectinolytica; NR_025001.1	3	3	0	0	4.79962e-05	7.63417e-05	0	0
Microlunatus spumicola; NR_024907.1	6	0	0	0	9.59923e-05	0	0	0
Prauserella rugosa; NR_024889.1	6	0	0	0	9.59923e-05	0	0	0
Shewanella benthica; NR_026217.1	2	0	2	2	3.19974e-05	0	4.71665e-05	6.79209e-05
[Clostridium] colinum; NR_026151.1	4	0	0	2	6.39949e-05	0	0	6.79209e-05
Kandleria vitulina DSM 20405; NR_041305.1	4	0	2	0	6.39949e-05	0	4.71665e-05	0
Coprobacillus cateniformis JCM 10604; NR_024733.1	2	0	2	2	3.19974e-05	0	4.71665e-05	6.79209e-05
Dehalobacter restrictus DSM 9455; NR_026053.1	4	2	0	0	6.39949e-05	5.08945e-05	0	0
Taibaiella helva; NR_171536.1	0	6	0	0	0	0.000152683	0	0
Bacillus urbisdiaboli; NR_171459.1	0	4	0	2	0	0.000101789	0	6.79209e-05
Weissella cryptocerci; NR_170502.1	0	4	0	2	0	0.000101789	0	6.79209e-05
Hydrocarboniclastica marina; NR_164632.1	0	6	0	0	0	0.000152683	0	0
Micromonospora luteiviridis; NR_159269.1	0	2	0	4	0	5.08945e-05	0	0.000135842
Nonomuraea glycinis; NR_159200.1	0	6	0	0	0	0.000152683	0	0
Turicimonas muris; NR_144619.1	0	4	0	2	0	0.000101789	0	6.79209e-05
Streptomyces alkalithermotolerans; NR_134819.1	0	2	4	0	0	5.08945e-05	9.43329e-05	0
Aminicella lysinilytica; NR_134694.1	0	6	0	0	0	0.000152683	0	0
Providencia thailandensis; NR_126224.1	0	4	2	0	0	0.000101789	4.71665e-05	0
Anaerococcus senegalensis JC48; NR_118220.1	0	4	2	0	0	0.000101789	4.71665e-05	0
Prevotella fusca JCM 17724; NR_116725.1	0	4	2	0	0	0.000101789	4.71665e-05	0
Arsukibacterium ikkense; NR_115689.1	0	2	2	2	0	5.08945e-05	4.71665e-05	6.79209e-05
Enterococcus eurekensis; NR_114649.1	0	4	2	0	0	0.000101789	4.71665e-05	0
Moryella indoligenes; NR_043775.1	0	4	2	0	0	0.000101789	4.71665e-05	0
Clostridium chartatabidum; NR_029239.3	0	2	4	0	0	5.08945e-05	9.43329e-05	0
Paenibacillus polymyxa; NR_117731.2	0	4	2	0	0	0.000101789	4.71665e-05	0
Enterococcus mundtii; NR_114784.2	0	6	0	0	0	0.000152683	0	0
[Clostridium] paradoxum JW-YL-7 = DSM 7308; NR_119334.1	0	6	0	0	0	0.000152683	0	0
Xanthomonas citri pv. malvacearum; NR_117145.1	0	6	0	0	0	0.000152683	0	0
Serratia fonticola DSM 22080; NR_116808.1	0	4	2	0	0	0.000101789	4.71665e-05	0
Salmonella bongori; NR_116124.1	0	6	0	0	0	0.000152683	0	0
Succinatimonas hippei YIT 12066; NR_113274.1	0	2	0	4	0	5.08945e-05	0	0.000135842
Flavobacterium jumunjinense; NR_109367.1	0	6	0	0	0	0.000152683	0	0
Pantoea stewartii subsp. indologenes; NR_104928.1	0	2	4	0	0	5.08945e-05	9.43329e-05	0
Serratia ureilytica; NR_042356.1	0	2	0	4	0	5.08945e-05	0	0.000135842
Pseudobacteroides cellulosolvens ATCC 35603 = DSM 2933; NR_025918.1	0	6	0	0	0	0.000152683	0	0
Granulicatella adiacens; NR_025862.1	0	2	0	4	0	5.08945e-05	0	0.000135842
Abiotrophia defectiva; NR_025863.1	0	2	2	2	0	5.08945e-05	4.71665e-05	6.79209e-05
Edaphovirga cremea; NR_165712.1	0	0	4	2	0	0	9.43329e-05	6.79209e-05
Wohlfahrtiimonas populi; NR_159162.1	0	0	2	4	0	0	4.71665e-05	0.000135842
Clostridium massiliodielmoense; NR_144739.1	0	0	6	0	0	0	0.000141499	0
Pseudomonas guariconensis; NR_135703.1	0	0	4	2	0	0	9.43329e-05	6.79209e-05
Vagococcus penaei; NR_116618.1	0	0	6	0	0	0	0.000141499	0
Proteiniborus ethanoligenes; NR_044093.1	0	0	4	2	0	0	9.43329e-05	6.79209e-05
Xenorhabdus koppenhoeferi; NR_043637.1	0	0	2	4	0	0	4.71665e-05	0.000135842
Vibrio metschnikovii; NR_029258.1	0	0	6	0	0	0	0.000141499	0
Pectobacterium odoriferum; NR_116044.1	0	0	6	0	0	0	0.000141499	0
Enterococcus villorum; NR_113935.1	0	0	6	0	0	0	0.000141499	0
Pantoea cypripedii; NR_041973.1	0	0	4	2	0	0	9.43329e-05	6.79209e-05
Phocaeicola massiliensis; NR_042745.1	0	0	4	2	0	0	9.43329e-05	6.79209e-05
Microbulbifer echini; NR_156859.1	0	0	0	6	0	0	0	0.000203763
Limosilactobacillus oris; NR_118973.1	0	0	0	6	0	0	0	0.000203763
Streptococcus troglodytae; NR_113573.1	0	0	0	6	0	0	0	0.000203763
Peptostreptococcus anaerobius; NR_118652.1	0	0	0	6	0	0	0	0.000203763
Fusobacterium periodonticum; NR_117839.1	0	0	0	6	0	0	0	0.000203763
Fusobacterium periodonticum; NR_117292.1	0	0	0	6	0	0	0	0.000203763
Limosilactobacillus fermentum; NR_104927.1	0	0	0	6	0	0	0	0.000203763
Paenibacillus siamensis; NR_041578.1	0	0	0	6	0	0	0	0.000203763
Streptococcus equinus ATCC 9812; NR_042052.1	0	0	0	6	0	0	0	0.000203763
Thermocatellispora soli; NR_171464.1	3	2	0	0	4.79962e-05	5.08945e-05	0	0
Paenibacillus piri; NR_170491.1	5	0	0	0	7.99936e-05	0	0	0
Thalassocella blandensis; NR_170484.1	5	0	0	0	7.99936e-05	0	0	0
Brevibacterium metallicus; NR_169440.1	2	3	0	0	3.19974e-05	7.63417e-05	0	0
Methylobacterium segetis; NR_169399.1	3	2	0	0	4.79962e-05	5.08945e-05	0	0
Brevundimonas humi; NR_159912.1	5	0	0	0	7.99936e-05	0	0	0
Paenibacillus solanacearum; NR_159229.1	5	0	0	0	7.99936e-05	0	0	0
Litorivivens aequoris; NR_149215.1	5	0	0	0	7.99936e-05	0	0	0
Brachybacterium horti; NR_147735.1	3	0	2	0	4.79962e-05	0	4.71665e-05	0
Traorella massiliensis; NR_147369.1	5	0	0	0	7.99936e-05	0	0	0
Camelimonas fluminis; NR_137267.1	2	0	3	0	3.19974e-05	0	7.07497e-05	0
Aliicoccus persicus; NR_109131.1	2	0	3	0	3.19974e-05	0	7.07497e-05	0
Rubrobacter xylanophilus; NR_119187.1	3	0	0	2	4.79962e-05	0	0	6.79209e-05
Weissella diestrammenae; NR_118386.1	2	3	0	0	3.19974e-05	7.63417e-05	0	0
Blastocatella fastidiosa; NR_118350.1	2	3	0	0	3.19974e-05	7.63417e-05	0	0
Pelosinus defluvii; NR_109400.1	3	2	0	0	4.79962e-05	5.08945e-05	0	0
Haemophilus paracuniculus; NR_044751.1	3	2	0	0	4.79962e-05	5.08945e-05	0	0
Caedibacter taeniospiralis; NR_042741.1	5	0	0	0	7.99936e-05	0	0	0
Alkalibacter saccharofermentans; NR_042834.1	3	2	0	0	4.79962e-05	5.08945e-05	0	0
Aggregatibacter aphrophilus ATCC 33389; NR_116167.1	5	0	0	0	7.99936e-05	0	0	0
[Mannheimia] succiniciproducens; NR_115119.1	5	0	0	0	7.99936e-05	0	0	0
Selenomonas sputigena ATCC 35185; NR_114616.1	5	0	0	0	7.99936e-05	0	0	0
Prevotella corporis; NR_113099.1	5	0	0	0	7.99936e-05	0	0	0
Bacteroides thetaiotaomicron; NR_112944.1	3	2	0	0	4.79962e-05	5.08945e-05	0	0
Acetitomaculum ruminis; NR_044713.2	3	2	0	0	4.79962e-05	5.08945e-05	0	0
Phocaeicola salanitronis; NR_074616.1	5	0	0	0	7.99936e-05	0	0	0
Marinobacter maritimus; NR_042266.1	5	0	0	0	7.99936e-05	0	0	0
Desulfosporosinus lacus; NR_042202.1	3	0	0	2	4.79962e-05	0	0	6.79209e-05
Sharpea azabuensis; NR_041304.1	2	3	0	0	3.19974e-05	7.63417e-05	0	0
Peredibacter starrii; NR_024943.1	5	0	0	0	7.99936e-05	0	0	0
Hungateiclostridium straminisolvens; NR_024829.1	3	2	0	0	4.79962e-05	5.08945e-05	0	0
Anaerotignum neopropionicum; NR_026150.1	5	0	0	0	7.99936e-05	0	0	0
Desulfofundulus kuznetsovii DSM 6115; NR_026410.1	5	0	0	0	7.99936e-05	0	0	0
Lysinibacillus yapensis; NR_165716.1	0	2	3	0	0	5.08945e-05	7.07497e-05	0
Chania multitudinisentens; NR_149302.1	0	3	2	0	0	7.63417e-05	4.71665e-05	0
Blautia marasmi; NR_147395.1	0	2	3	0	0	5.08945e-05	7.07497e-05	0
Clostridium hydrogeniformans DSM 21757; NR_115712.1	0	2	3	0	0	5.08945e-05	7.07497e-05	0
Bifidobacterium dentium; NR_037115.2	0	5	0	0	0	0.000127236	0	0
Pediococcus cellicola; NR_043290.1	0	2	3	0	0	5.08945e-05	7.07497e-05	0
Prevotella baroniae; NR_043224.1	0	2	0	3	0	5.08945e-05	0	0.000101881
Winkia neuii subsp. anitrata; NR_119012.1	0	5	0	0	0	0.000127236	0	0
Faecalicatena orotica; NR_117126.1	0	5	0	0	0	0.000127236	0	0
Enterococcus ratti; NR_113934.1	0	5	0	0	0	0.000127236	0	0
Lactobacillus acidipiscis; NR_112693.1	0	5	0	0	0	0.000127236	0	0
Morganella morganii; NR_112191.1	0	2	0	3	0	5.08945e-05	0	0.000101881
Enterococcus ratti; NR_041933.1	0	3	2	0	0	7.63417e-05	4.71665e-05	0
Desulfovibrio gabonensis; NR_025977.1	0	2	0	3	0	5.08945e-05	0	0.000101881
Clostridium isatidis; NR_026347.1	0	5	0	0	0	0.000127236	0	0
Thaumasiovibrio subtropicus; NR_163605.1	0	0	5	0	0	0	0.000117916	0
Colwellia beringensis; NR_159245.1	0	0	5	0	0	0	0.000117916	0
Pediococcus ethanolidurans; NR_043291.2	0	0	5	0	0	0	0.000117916	0
Erwinia endophytica; NR_148650.1	0	0	3	2	0	0	7.07497e-05	6.79209e-05
Streptococcus gordonii; NR_116205.1	0	0	2	3	0	0	4.71665e-05	0.000101881
Klebsiella oxytoca; NR_112010.1	0	0	5	0	0	0	0.000117916	0
Enterococcus hirae ATCC 9790; NR_075022.1	0	0	5	0	0	0	0.000117916	0
Plesiomonas shigelloides; NR_044827.1	0	0	3	2	0	0	7.07497e-05	6.79209e-05
Clostridium baratii; NR_029229.1	0	0	5	0	0	0	0.000117916	0
Butyrivibrio proteoclasticus; NR_029185.1	0	0	5	0	0	0	0.000117916	0
Prevotella disiens; NR_029149.1	0	0	2	3	0	0	4.71665e-05	0.000101881
Rhodococcus kyotonensis; NR_041512.1	0	0	0	5	0	0	0	0.000169802
Pseudomonas mangrovi; NR_171510.1	2	0	2	0	3.19974e-05	0	4.71665e-05	0
Streptomyces roseifaciens; NR_171503.1	2	2	0	0	3.19974e-05	5.08945e-05	0	0
Kribbella monticola; NR_171497.1	4	0	0	0	6.39949e-05	0	0	0
Lysobacter silvisoli; NR_171480.1	4	0	0	0	6.39949e-05	0	0	0
Streptomyces reniochalinae; NR_171447.1	4	0	0	0	6.39949e-05	0	0	0
Chryseobacterium phosphatilyticum; NR_171432.1	4	0	0	0	6.39949e-05	0	0	0
Gryllotalpicola protaetiae; NR_170457.1	4	0	0	0	6.39949e-05	0	0	0
Lactiplantibacillus garii; NR_170423.1	4	0	0	0	6.39949e-05	0	0	0
Bradyrhizobium nitroreducens; NR_169463.1	2	0	2	0	3.19974e-05	0	4.71665e-05	0
Fluviicola chungangensis; NR_169394.1	2	2	0	0	3.19974e-05	5.08945e-05	0	0
Acetilactobacillus jinshanensis; NR_165780.1	2	0	0	2	3.19974e-05	0	0	6.79209e-05
Lysobacter oculi; NR_165778.1	4	0	0	0	6.39949e-05	0	0	0
Chryseolinea soli; NR_165708.1	4	0	0	0	6.39949e-05	0	0	0
Pseudofrancisella aestuarii; NR_164946.1	2	0	2	0	3.19974e-05	0	4.71665e-05	0
Glycomyces rhizosphaerae; NR_159266.1	2	0	0	2	3.19974e-05	0	0	6.79209e-05
Polynucleobacter victoriensis; NR_159243.1	2	0	2	0	3.19974e-05	0	4.71665e-05	0
Pectobacterium polaris; NR_159085.1	2	0	2	0	3.19974e-05	0	4.71665e-05	0
Aliinostoc morphoplasticum; NR_158066.1	4	0	0	0	6.39949e-05	0	0	0
Agrobacterium salinitolerans; NR_157010.1	2	0	2	0	3.19974e-05	0	4.71665e-05	0
Xenorhabdus eapokensis; NR_156925.1	2	0	0	2	3.19974e-05	0	0	6.79209e-05
Dehalogenimonas formicexedens; NR_156917.1	2	2	0	0	3.19974e-05	5.08945e-05	0	0
Sporosalibacterium tautonense; NR_156896.1	4	0	0	0	6.39949e-05	0	0	0
Corticicoccus populi; NR_156835.1	4	0	0	0	6.39949e-05	0	0	0
Aliidiomarina soli; NR_156170.1	2	2	0	0	3.19974e-05	5.08945e-05	0	0
Salinicoccus amylolyticus; NR_152051.1	4	0	0	0	6.39949e-05	0	0	0
Brevitalea deliciosa; NR_151988.1	2	2	0	0	3.19974e-05	5.08945e-05	0	0
Wenyingzhuangia fucanilytica; NR_151962.1	2	2	0	0	3.19974e-05	5.08945e-05	0	0
Sinomonas mesophila; NR_136863.2	4	0	0	0	6.39949e-05	0	0	0
Microbacterium lacusdiani; NR_149217.2	2	2	0	0	3.19974e-05	5.08945e-05	0	0
Limnobacter humi; NR_149814.1	4	0	0	0	6.39949e-05	0	0	0
Eggerthia catenaformis; NR_042228.2	2	2	0	0	3.19974e-05	5.08945e-05	0	0
Corynebacterium jeddahense; NR_144695.2	2	2	0	0	3.19974e-05	5.08945e-05	0	0
Desulfurella amilsii; NR_148765.1	2	0	0	2	3.19974e-05	0	0	6.79209e-05
Roseovarius algicolus; NR_148335.1	4	0	0	0	6.39949e-05	0	0	0
Tidjanibacter massiliensis; NR_147372.1	2	0	0	2	3.19974e-05	0	0	6.79209e-05
Abyssicoccus albus; NR_146680.1	2	2	0	0	3.19974e-05	5.08945e-05	0	0
Alicyclobacillus tengchongensis; NR_146350.1	4	0	0	0	6.39949e-05	0	0	0
Zhihengliuella somnathii; NR_137254.1	2	2	0	0	3.19974e-05	5.08945e-05	0	0
Desmospora profundinema; NR_136804.1	2	0	0	2	3.19974e-05	0	0	6.79209e-05
Mucinivorans hirudinis; NR_134841.1	2	2	0	0	3.19974e-05	5.08945e-05	0	0
Domibacillus indicus; NR_134022.1	4	0	0	0	6.39949e-05	0	0	0
Lactobacillus rodentium; NR_133768.1	2	0	0	2	3.19974e-05	0	0	6.79209e-05
Paenibacillus marinisediminis; NR_132694.1	4	0	0	0	6.39949e-05	0	0	0
Aquihabitans daechungensis; NR_132289.1	2	2	0	0	3.19974e-05	5.08945e-05	0	0
Dechlorobacter hydrogenophilus; NR_125499.1	2	2	0	0	3.19974e-05	5.08945e-05	0	0
Magnetovibrio blakemorei; NR_118660.1	4	0	0	0	6.39949e-05	0	0	0
Fibrobacter succinogenes subsp. succinogenes S85; NR_118361.1	2	2	0	0	3.19974e-05	5.08945e-05	0	0
Kangiella spongicola; NR_117500.1	2	2	0	0	3.19974e-05	5.08945e-05	0	0
Auraticoccus monumenti; NR_117004.1	4	0	0	0	6.39949e-05	0	0	0
Chryseobacterium solincola; NR_116343.1	4	0	0	0	6.39949e-05	0	0	0
Saccharofermentans acetigenes; NR_115340.1	2	2	0	0	3.19974e-05	5.08945e-05	0	0
Bacillus thermolactis; NR_115226.1	4	0	0	0	6.39949e-05	0	0	0
Bisgaardia hudsonensis; NR_114734.1	2	0	0	2	3.19974e-05	0	0	6.79209e-05
Thermoanaerobacterium calidifontis; NR_113051.1	4	0	0	0	6.39949e-05	0	0	0
Nocardia testacea; NR_112222.1	2	0	2	0	3.19974e-05	0	4.71665e-05	0
Exiguobacterium marinum; NR_043006.1	2	2	0	0	3.19974e-05	5.08945e-05	0	0
Brevibacterium otitidis; NR_041752.1	4	0	0	0	6.39949e-05	0	0	0
Salinivibrio siamensis; NR_041552.1	2	2	0	0	3.19974e-05	5.08945e-05	0	0
Dialister micraerophilus DSM 19965; NR_041895.1	2	0	2	0	3.19974e-05	0	4.71665e-05	0
Lysinibacillus odysseyi 34hs-1 = NBRC 100172; NR_025258.1	2	2	0	0	3.19974e-05	5.08945e-05	0	0
Herpetosiphon gulosus; NR_157644.1	2	2	0	0	3.19974e-05	5.08945e-05	0	0
Lactobacillus gasseri ATCC 33323 = JCM 1131; NR_075051.2	2	0	0	2	3.19974e-05	0	0	6.79209e-05
Sutterella timonensis; NR_147402.1	2	0	0	2	3.19974e-05	0	0	6.79209e-05
[Clostridium] spiroforme DSM 1552; NR_119030.1	2	2	0	0	3.19974e-05	5.08945e-05	0	0
Pseudonocardia thermophila; NR_118886.1	4	0	0	0	6.39949e-05	0	0	0
Sphingobium chlorophenolicum; NR_118844.1	2	0	2	0	3.19974e-05	0	4.71665e-05	0
Psychrobacter urativorans; NR_118813.1	2	2	0	0	3.19974e-05	5.08945e-05	0	0
Pectobacterium brasiliense; NR_118228.1	2	2	0	0	3.19974e-05	5.08945e-05	0	0
Selenomonas artemidis; NR_117364.1	4	0	0	0	6.39949e-05	0	0	0
Microlunatus soli; NR_116819.1	4	0	0	0	6.39949e-05	0	0	0
Actinosynnema mirum; NR_115633.1	2	2	0	0	3.19974e-05	5.08945e-05	0	0
Comamonas terrigena; NR_114865.1	2	2	0	0	3.19974e-05	5.08945e-05	0	0
Serratia plymuthica; NR_114579.1	2	0	2	0	3.19974e-05	0	4.71665e-05	0
Desulfotignum balticum; NR_114555.1	4	0	0	0	6.39949e-05	0	0	0
Dialister micraerophilus; NR_113356.1	2	2	0	0	3.19974e-05	5.08945e-05	0	0
Prevotella loescheii; NR_113109.1	2	0	2	0	3.19974e-05	0	4.71665e-05	0
Bacteroides oleiciplenus YIT 12058; NR_113070.1	2	2	0	0	3.19974e-05	5.08945e-05	0	0
Desulfitobacterium dehalogenans ATCC 51507; NR_044641.2	4	0	0	0	6.39949e-05	0	0	0
Clostridium aurantibutyricum; NR_044841.2	2	0	2	0	3.19974e-05	0	4.71665e-05	0
Gibbsiella dentisursi; NR_108121.1	2	0	2	0	3.19974e-05	0	4.71665e-05	0
Spiroplasma taiwanense CT-1; NR_104904.1	2	2	0	0	3.19974e-05	5.08945e-05	0	0
Desulfofarcimen acetoxidans DSM 771; NR_102777.1	4	0	0	0	6.39949e-05	0	0	0
Coprothermobacter proteolyticus; NR_074653.1	4	0	0	0	6.39949e-05	0	0	0
Caldilinea aerophila DSM 14535 = NBRC 104270; NR_074397.1	4	0	0	0	6.39949e-05	0	0	0
Prosthecochloris aestuarii DSM 271; NR_074364.1	4	0	0	0	6.39949e-05	0	0	0
Erwinia tracheiphila; NR_044924.1	4	0	0	0	6.39949e-05	0	0	0
Megasphaera paucivorans; NR_043657.1	4	0	0	0	6.39949e-05	0	0	0
Streptomyces griseus; NR_042791.1	2	2	0	0	3.19974e-05	5.08945e-05	0	0
Staphylococcus pseudintermedius; NR_042284.1	2	0	2	0	3.19974e-05	0	4.71665e-05	0
Suttonella ornithocola; NR_042279.1	2	2	0	0	3.19974e-05	5.08945e-05	0	0
Enterococcus faecium; NR_042054.1	2	0	2	0	3.19974e-05	0	4.71665e-05	0
Bacteroides pyogenes; NR_041280.1	2	2	0	0	3.19974e-05	5.08945e-05	0	0
Megasphaera cerevisiae; NR_044650.1	4	0	0	0	6.39949e-05	0	0	0
Thiobaca trueperi; NR_028959.1	2	2	0	0	3.19974e-05	5.08945e-05	0	0
Agromyces rhizospherae; NR_028610.1	4	0	0	0	6.39949e-05	0	0	0
Buttiauxella brennerae; NR_025328.1	2	0	2	0	3.19974e-05	0	4.71665e-05	0
Clostridium peptidivorans; NR_025019.1	2	2	0	0	3.19974e-05	5.08945e-05	0	0
Dietzia psychralcaliphila; NR_024767.1	2	2	0	0	3.19974e-05	5.08945e-05	0	0
Clostridium disporicum; NR_026491.1	2	0	2	0	3.19974e-05	0	4.71665e-05	0
Blautia schinkii; NR_026312.1	4	0	0	0	6.39949e-05	0	0	0
Clostridium grantii; NR_026131.1	4	0	0	0	6.39949e-05	0	0	0
Prevotella copri DSM 18205; NR_040877.1	4	0	0	0	6.39949e-05	0	0	0
Anaerofustis stercorihominis; NR_027562.1	2	2	0	0	3.19974e-05	5.08945e-05	0	0
Selenomonas ruminantium subsp. lactilytica; NR_036912.1	4	0	0	0	6.39949e-05	0	0	0
Trinickia fusca; NR_171525.1	0	4	0	0	0	0.000101789	0	0
Steroidobacter soli; NR_170506.1	0	2	2	0	0	5.08945e-05	4.71665e-05	0
Ancylomarina salipaludis; NR_170504.1	0	2	0	2	0	5.08945e-05	0	6.79209e-05
Bacillus fungorum; NR_170494.1	0	4	0	0	0	0.000101789	0	0
Paenibacillus albilobatus; NR_169354.1	0	2	0	2	0	5.08945e-05	0	6.79209e-05
Paenibacillus insulae; NR_165679.1	0	4	0	0	0	0.000101789	0	0
Ilyomonas limi; NR_164990.1	0	4	0	0	0	0.000101789	0	0
Crenobacter luteus; NR_163602.1	0	4	0	0	0	0.000101789	0	0
Thauera propionica; NR_159313.1	0	4	0	0	0	0.000101789	0	0
Sphingomonas jeddahensis; NR_158139.1	0	2	2	0	0	5.08945e-05	4.71665e-05	0
Agarilytica rhodophyticola; NR_158125.1	0	2	2	0	0	5.08945e-05	4.71665e-05	0
Lentibacillus sediminis; NR_158109.1	0	2	0	2	0	5.08945e-05	0	6.79209e-05
Williamwhitmania taraxaci; NR_158100.1	0	2	2	0	0	5.08945e-05	4.71665e-05	0
Vagococcus martis; NR_158022.1	0	4	0	0	0	0.000101789	0	0
Henriciella pelagia; NR_157792.1	0	2	2	0	0	5.08945e-05	4.71665e-05	0
Alishewanella alkalitolerans; NR_157670.1	0	2	0	2	0	5.08945e-05	0	6.79209e-05
Anaeromicrobium sediminis; NR_156897.1	0	4	0	0	0	0.000101789	0	0
Lawsonella clevelandensis; NR_151867.1	0	4	0	0	0	0.000101789	0	0
Tumebacillus lipolyticus; NR_145931.1	0	4	0	0	0	0.000101789	0	0
Paraburkholderia ginsengiterrae; NR_145537.1	0	4	0	0	0	0.000101789	0	0
Kallipyga gabonensis; NR_144726.1	0	2	2	0	0	5.08945e-05	4.71665e-05	0
Novibacillus thermophilus; NR_136797.1	0	2	0	2	0	5.08945e-05	0	6.79209e-05
Actinokineospora spheciospongiae; NR_134687.1	0	2	2	0	0	5.08945e-05	4.71665e-05	0
Symbiobacterium terraclitae; NR_134209.1	0	4	0	0	0	0.000101789	0	0
Streptomyces zhaozhouensis; NR_133874.1	0	2	2	0	0	5.08945e-05	4.71665e-05	0
Rubrobacter aplysinae; NR_133849.1	0	4	0	0	0	0.000101789	0	0
Microbulbifer gwangyangensis; NR_118158.1	0	2	0	2	0	5.08945e-05	0	6.79209e-05
Alkalitalea saponilacus; NR_117932.1	0	2	2	0	0	5.08945e-05	4.71665e-05	0
Tepidimicrobium xylanilyticum; NR_116042.1	0	2	0	2	0	5.08945e-05	0	6.79209e-05
Prevotella multiformis DSM 16608; NR_041056.1	0	4	0	0	0	0.000101789	0	0
Eubacterium limosum; NR_044719.2	0	2	0	2	0	5.08945e-05	0	6.79209e-05
[Clostridium] paradoxum JW-YL-7 = DSM 7308; NR_119328.1	0	4	0	0	0	0.000101789	0	0
Bacteroides helcogenes; NR_112937.1	0	4	0	0	0	0.000101789	0	0
Methylobacillus gramineus; NR_108850.1	0	2	0	2	0	5.08945e-05	0	6.79209e-05
Erwinia oleae; NR_108848.1	0	2	0	2	0	5.08945e-05	0	6.79209e-05
Enterocloster clostridioformis; NR_044715.2	0	4	0	0	0	0.000101789	0	0
Cronobacter malonaticus; NR_044060.1	0	2	0	2	0	5.08945e-05	0	6.79209e-05
Proteus penneri; NR_043998.1	0	4	0	0	0	0.000101789	0	0
Thiohalospira halophila; NR_043873.1	0	2	2	0	0	5.08945e-05	4.71665e-05	0
Facklamia sourekii; NR_029351.1	0	4	0	0	0	0.000101789	0	0
Parageobacillus caldoxylosilyticus; NR_028708.1	0	4	0	0	0	0.000101789	0	0
Swaminathania salitolerans; NR_025217.1	0	2	2	0	0	5.08945e-05	4.71665e-05	0
Arthrobacter psychrolactophilus; NR_025003.1	0	4	0	0	0	0.000101789	0	0
Gemella palaticanis; NR_026469.1	0	4	0	0	0	0.000101789	0	0
Clostridium homopropionicum; NR_026148.1	0	2	2	0	0	5.08945e-05	4.71665e-05	0
Selenomonas flueggei ATCC 43531; NR_041806.1	0	2	2	0	0	5.08945e-05	4.71665e-05	0
Enterococcus dispar ATCC 51266; NR_024904.1	0	4	0	0	0	0.000101789	0	0
Marinomonas agarivorans; NR_170462.1	0	0	4	0	0	0	9.43329e-05	0
Viridibacterium curvum; NR_165689.1	0	0	2	2	0	0	4.71665e-05	6.79209e-05
Paenibacillus intestini; NR_156979.1	0	0	4	0	0	0	9.43329e-05	0
Heliorestis acidaminivorans; NR_132700.2	0	0	4	0	0	0	9.43329e-05	0
Anseongella ginsenosidimutans; NR_148803.1	0	0	4	0	0	0	9.43329e-05	0
Salibacterium halotolerans; NR_145636.1	0	0	2	2	0	0	4.71665e-05	6.79209e-05
Psychrobacillus soli; NR_137244.1	0	0	4	0	0	0	9.43329e-05	0
Herbinix hemicellulosilytica; NR_136763.1	0	0	4	0	0	0	9.43329e-05	0
Enterococcus xiangfangensis; NR_133741.1	0	0	4	0	0	0	9.43329e-05	0
Bombilactobacillus mellis; NR_126249.1	0	0	2	2	0	0	4.71665e-05	6.79209e-05
Erwinia uzenensis; NR_113061.1	0	0	2	2	0	0	4.71665e-05	6.79209e-05
Vibrio rhizosphaerae; NR_043984.1	0	0	2	2	0	0	4.71665e-05	6.79209e-05
Erwinia rhapontici; NR_119365.1	0	0	2	2	0	0	4.71665e-05	6.79209e-05
Clostridium paraputrificum; NR_119032.1	0	0	4	0	0	0	9.43329e-05	0
Pectobacterium carotovorum; NR_118227.1	0	0	4	0	0	0	9.43329e-05	0
Leucothrix mucor; NR_118099.1	0	0	2	2	0	0	4.71665e-05	6.79209e-05
Paenibacillus peoriae KCTC 3763; NR_117744.1	0	0	4	0	0	0	9.43329e-05	0
Tatumella citrea; NR_116799.1	0	0	4	0	0	0	9.43329e-05	0
Erwinia pyrifoliae DSM 12163; NR_116754.1	0	0	4	0	0	0	9.43329e-05	0
Enterococcus faecium; NR_115764.1	0	0	4	0	0	0	9.43329e-05	0
Streptococcus urinalis; NR_115738.1	0	0	2	2	0	0	4.71665e-05	6.79209e-05
Franconibacter helveticus; NR_115723.1	0	0	2	2	0	0	4.71665e-05	6.79209e-05
Shewanella hanedai; NR_115663.1	0	0	2	2	0	0	4.71665e-05	6.79209e-05
Xenorhabdus bovienii; NR_115574.1	0	0	4	0	0	0	9.43329e-05	0
Clostridium tertium; NR_114728.1	0	0	4	0	0	0	9.43329e-05	0
Serratia odorifera DSM 4582; NR_114578.1	0	0	2	2	0	0	4.71665e-05	6.79209e-05
Streptococcus rubneri; NR_109720.1	0	0	2	2	0	0	4.71665e-05	6.79209e-05
Yokenella regensburgei; NR_104934.1	0	0	2	2	0	0	4.71665e-05	6.79209e-05
Catenuloplanes castaneus; NR_104703.1	0	0	2	2	0	0	4.71665e-05	6.79209e-05
Agathobaculum desmolans; NR_044644.2	0	0	2	2	0	0	4.71665e-05	6.79209e-05
Pantoea stewartii; NR_044800.1	0	0	2	2	0	0	4.71665e-05	6.79209e-05
Streptomyces kanamyceticus; NR_043822.1	0	0	2	2	0	0	4.71665e-05	6.79209e-05
Buttiauxella warmboldiae; NR_028893.1	0	0	4	0	0	0	9.43329e-05	0
Citrobacter rodentium; NR_028685.1	0	0	2	2	0	0	4.71665e-05	6.79209e-05
Clostridium quinii; NR_026149.1	0	0	2	2	0	0	4.71665e-05	6.79209e-05
Streptococcus australis; NR_036936.1	0	0	4	0	0	0	9.43329e-05	0
Escherichia albertii; NR_025569.1	0	0	2	2	0	0	4.71665e-05	6.79209e-05
Azospirillum thermophilum; NR_170450.1	0	0	0	4	0	0	0	0.000135842
Shewanella carassii; NR_159221.1	0	0	0	4	0	0	0	0.000135842
Lentimicrobium saccharophilum; NR_149795.1	0	0	0	4	0	0	0	0.000135842
Murdochiella massiliensis; NR_148568.1	0	0	0	4	0	0	0	0.000135842
Lactobacillus wasatchensis; NR_147709.1	0	0	0	4	0	0	0	0.000135842
Mangrovibacter yixingensis; NR_136780.1	0	0	0	4	0	0	0	0.000135842
Weissella uvarum; NR_134229.1	0	0	0	4	0	0	0	0.000135842
Rosenbergiella collisarenosi; NR_126304.1	0	0	0	4	0	0	0	0.000135842
Streptococcus constellatus subsp. viborgensis SK1359; NR_118319.1	0	0	0	4	0	0	0	0.000135842
Mycobacterium bouchedurhonense; NR_116063.1	0	0	0	4	0	0	0	0.000135842
Acetobacterium carbinolicum subsp. kysingense; NR_115316.1	0	0	0	4	0	0	0	0.000135842
Pantoea stewartii; NR_119361.1	0	0	0	4	0	0	0	0.000135842
Terrisporobacter glycolicus ATCC 14880 = DSM 1288; NR_119074.1	0	0	0	4	0	0	0	0.000135842
Porphyromonas gingivalis; NR_119038.1	0	0	0	4	0	0	0	0.000135842
Asaccharospora irregularis DSM 2635; NR_119034.1	0	0	0	4	0	0	0	0.000135842
Fusobacterium nucleatum subsp. polymorphum ATCC 10953; NR_117288.1	0	0	0	4	0	0	0	0.000135842
Trabulsiella guamensis; NR_114235.1	0	0	0	4	0	0	0	0.000135842
Prevotella intermedia ATCC 25611 = DSM 20706; NR_113107.1	0	0	0	4	0	0	0	0.000135842
Prevotella intermedia; NR_113106.1	0	0	0	4	0	0	0	0.000135842
Pantoea agglomerans; NR_111998.1	0	0	0	4	0	0	0	0.000135842
Alkalimonas delamerensis; NR_044879.1	0	0	0	4	0	0	0	0.000135842
Veillonella rodentium; NR_042940.1	0	0	0	4	0	0	0	0.000135842
Lactobacillus secaliphilus; NR_042523.1	0	0	0	4	0	0	0	0.000135842
Streptococcus lutetiensis; NR_042051.1	0	0	0	4	0	0	0	0.000135842
Microbulbifer variabilis; NR_041021.1	0	0	0	4	0	0	0	0.000135842
Prevotella oulorum; NR_029147.1	0	0	0	4	0	0	0	0.000135842
Lactobacillus ingluviei; NR_028810.1	0	0	0	4	0	0	0	0.000135842
Xinfangfangia humi; NR_171533.1	3	0	0	0	4.79962e-05	0	0	0
Actinomarinicola tropica; NR_171428.1	3	0	0	0	4.79962e-05	0	0	0
Tamlana carrageenivorans; NR_171399.1	3	0	0	0	4.79962e-05	0	0	0
Azoarcus pumilus; NR_171396.1	3	0	0	0	4.79962e-05	0	0	0
Pseudoarcobacter acticola; NR_170543.1	3	0	0	0	4.79962e-05	0	0	0
Streptomyces montanus; NR_170407.1	3	0	0	0	4.79962e-05	0	0	0
Gelidibacter japonicus; NR_169408.1	3	0	0	0	4.79962e-05	0	0	0
Altererythrobacter estronivorus; NR_169381.1	3	0	0	0	4.79962e-05	0	0	0
Pseudoduganella eburnea; NR_159256.1	3	0	0	0	4.79962e-05	0	0	0
Sphingosinicella cucumeris; NR_148326.1	3	0	0	0	4.79962e-05	0	0	0
Streptosporangium kronopolitis; NR_148311.1	3	0	0	0	4.79962e-05	0	0	0
Catenulispora fulva; NR_147749.1	3	0	0	0	4.79962e-05	0	0	0
Coprobacter secundus; NR_145883.1	3	0	0	0	4.79962e-05	0	0	0
Nocardia boironii; NR_145613.1	3	0	0	0	4.79962e-05	0	0	0
Dethiosulfovibrio salsuginis; NR_116429.1	3	0	0	0	4.79962e-05	0	0	0
Streptomyces pactum; NR_116091.1	3	0	0	0	4.79962e-05	0	0	0
Treponema pedis; NR_044064.1	3	0	0	0	4.79962e-05	0	0	0
Amycolatopsis minnesotensis; NR_043528.1	3	0	0	0	4.79962e-05	0	0	0
Gracilibacillus lacisalsi DSM 19029; NR_043922.1	3	0	0	0	4.79962e-05	0	0	0
Endomicrobium proavitum; NR_156018.1	3	0	0	0	4.79962e-05	0	0	0
Paenibacillus nicotianae; NR_134783.2	3	0	0	0	4.79962e-05	0	0	0
Lactiplantibacillus modestisalitolerans; NR_136786.1	3	0	0	0	4.79962e-05	0	0	0
Desulfofundulus thermocisternus DSM 10259; NR_117747.2	3	0	0	0	4.79962e-05	0	0	0
Cedecea lapagei; NR_126317.1	3	0	0	0	4.79962e-05	0	0	0
Erwinia billingiae; NR_119255.1	3	0	0	0	4.79962e-05	0	0	0
Pasteurella langaaensis; NR_118751.1	3	0	0	0	4.79962e-05	0	0	0
Pasteurella bettyae; NR_118656.1	3	0	0	0	4.79962e-05	0	0	0
Sporomusa malonica; NR_117654.1	3	0	0	0	4.79962e-05	0	0	0
Peptoniphilus methioninivorax; NR_117515.1	3	0	0	0	4.79962e-05	0	0	0
Streptococcus gordonii; NR_115561.1	3	0	0	0	4.79962e-05	0	0	0
Thermoclostridium stercorarium; NR_114799.1	3	0	0	0	4.79962e-05	0	0	0
Desulfallas gibsoniae DSM 7213; NR_114760.1	3	0	0	0	4.79962e-05	0	0	0
Prevotella scopos JCM 17725; NR_114305.1	3	0	0	0	4.79962e-05	0	0	0
Prevotella timonensis 4401737 = DSM 22865 = JCM 15640; NR_113123.1	3	0	0	0	4.79962e-05	0	0	0
Paeniclostridium sordellii; NR_112173.1	3	0	0	0	4.79962e-05	0	0	0
Streptococcus cristatus ATCC 51100; NR_112025.1	3	0	0	0	4.79962e-05	0	0	0
Pseudoclavibacter caeni; NR_109073.1	3	0	0	0	4.79962e-05	0	0	0
Brevinema andersonii; NR_104855.1	3	0	0	0	4.79962e-05	0	0	0
Coriobacterium glomerans; NR_074391.1	3	0	0	0	4.79962e-05	0	0	0
Lactobacillus ceti; NR_042539.1	3	0	0	0	4.79962e-05	0	0	0
Paucisalibacillus globulus; NR_042445.1	3	0	0	0	4.79962e-05	0	0	0
Paenibacillus jamilae; NR_042009.1	3	0	0	0	4.79962e-05	0	0	0
Erwinia amylovora; NR_041970.1	3	0	0	0	4.79962e-05	0	0	0
Tetragenococcus solitarius; NR_036926.1	3	0	0	0	4.79962e-05	0	0	0
Prevotella veroralis; NR_029148.1	3	0	0	0	4.79962e-05	0	0	0
Heliobacterium sulfidophilum; NR_025090.1	3	0	0	0	4.79962e-05	0	0	0
Novosphingobium meiothermophilum; NR_171526.1	0	3	0	0	0	7.63417e-05	0	0
Nonomuraea mesophila; NR_170472.1	0	3	0	0	0	7.63417e-05	0	0
Gracilibacillus kimchii; NR_165682.1	0	3	0	0	0	7.63417e-05	0	0
Aridibacter nitratireducens; NR_159154.1	0	3	0	0	0	7.63417e-05	0	0
Bacillus ciccensis; NR_159148.1	0	3	0	0	0	7.63417e-05	0	0
Catenovulum sediminis; NR_158132.1	0	3	0	0	0	7.63417e-05	0	0
Spiribacter curvatus; NR_145955.2	0	3	0	0	0	7.63417e-05	0	0
Peptoniphilus catoniae; NR_149232.1	0	3	0	0	0	7.63417e-05	0	0
Clostridium liquoris; NR_148617.1	0	3	0	0	0	7.63417e-05	0	0
Marseilla massiliensis; NR_144746.1	0	3	0	0	0	7.63417e-05	0	0
Christensenella massiliensis; NR_144742.1	0	3	0	0	0	7.63417e-05	0	0
Massilibacterium senegalense; NR_144721.1	0	3	0	0	0	7.63417e-05	0	0
Brassicibacter thermophilus; NR_137216.1	0	3	0	0	0	7.63417e-05	0	0
Symbiobacterium turbinis; NR_134210.1	0	3	0	0	0	7.63417e-05	0	0
Pseudoalteromonas xiamenensis; NR_133827.1	0	3	0	0	0	7.63417e-05	0	0
Solimonas terrae; NR_125692.1	0	3	0	0	0	7.63417e-05	0	0
Streptococcus alactolyticus; NR_118941.1	0	3	0	0	0	7.63417e-05	0	0
Bhargavaea beijingensis; NR_117988.1	0	3	0	0	0	7.63417e-05	0	0
Riemerella columbipharyngis; NR_117970.1	0	3	0	0	0	7.63417e-05	0	0
Amphibacillus jilinensis Y1; NR_116553.1	0	3	0	0	0	7.63417e-05	0	0
Brasilonema bromeliae; NR_115807.1	0	3	0	0	0	7.63417e-05	0	0
Calditerricola satsumensis JCM 14719; NR_112611.1	0	3	0	0	0	7.63417e-05	0	0
Fictibacillus solisalsi; NR_044387.1	0	3	0	0	0	7.63417e-05	0	0
Lapidilactobacillus concavus; NR_043105.1	0	3	0	0	0	7.63417e-05	0	0
Aminiphilus circumscriptus; NR_043061.1	0	3	0	0	0	7.63417e-05	0	0
Ferrimonas futtsuensis; NR_041388.1	0	3	0	0	0	7.63417e-05	0	0
Planifilum fimeticola; NR_040940.1	0	3	0	0	0	7.63417e-05	0	0
Marinimicrobium agarilyticum; NR_043223.1	0	3	0	0	0	7.63417e-05	0	0
Nesterenkonia aurantiaca; NR_148812.1	0	3	0	0	0	7.63417e-05	0	0
Ruminiclostridium cellulolyticum; NR_102768.2	0	3	0	0	0	7.63417e-05	0	0
Gloeobacter kilaueensis JS1; NR_121745.1	0	3	0	0	0	7.63417e-05	0	0
Psychromonas agarivorans; NR_114267.1	0	3	0	0	0	7.63417e-05	0	0
Raoultella ornithinolytica; NR_044799.1	0	3	0	0	0	7.63417e-05	0	0
Cronobacter muytjensii ATCC 51329; NR_044059.1	0	3	0	0	0	7.63417e-05	0	0
Propionispora hippei; NR_036875.1	0	3	0	0	0	7.63417e-05	0	0
Lentilactobacillus parakefiri; NR_029039.1	0	3	0	0	0	7.63417e-05	0	0
Dellaglioa algida; NR_028617.1	0	3	0	0	0	7.63417e-05	0	0
Oceanisphaera litoralis; NR_025593.1	0	3	0	0	0	7.63417e-05	0	0
Pelotomaculum isophthalicicum JI; NR_041320.1	0	3	0	0	0	7.63417e-05	0	0
Leuconostoc fallax KCTC 3537; NR_041830.1	0	3	0	0	0	7.63417e-05	0	0
Granulicatella elegans; NR_028682.1	0	3	0	0	0	7.63417e-05	0	0
Thermoclostridium stercorarium subsp. thermolacticum; NR_026113.1	0	3	0	0	0	7.63417e-05	0	0
Indiicoccus explosivorum; NR_165008.1	0	0	3	0	0	0	7.07497e-05	0
Virgibacillus phasianinus; NR_163644.1	0	0	3	0	0	0	7.07497e-05	0
Gordonia phthalatica; NR_159202.1	0	0	3	0	0	0	7.07497e-05	0
Agromyces insulae; NR_149229.1	0	0	3	0	0	0	7.07497e-05	0
Photorhabdus heterorhabditis; NR_133816.1	0	0	3	0	0	0	7.07497e-05	0
Tissierella carlieri; NR_133054.1	0	0	3	0	0	0	7.07497e-05	0
Bacillus tequilensis; NR_117611.1	0	0	3	0	0	0	7.07497e-05	0
Bacillus beveridgei; NR_116831.1	0	0	3	0	0	0	7.07497e-05	0
Pseudomonas extremaustralis 14-3; NR_114911.1	0	0	3	0	0	0	7.07497e-05	0
Methylomicrobium alcaliphilum 20Z; NR_074649.1	0	0	3	0	0	0	7.07497e-05	0
Desulfomicrobium thermophilum; NR_042924.1	0	0	3	0	0	0	7.07497e-05	0
Dickeya chrysanthemi; NR_117737.2	0	0	3	0	0	0	7.07497e-05	0
Paenibacillus darwinianus; NR_118592.1	0	0	3	0	0	0	7.07497e-05	0
Pectobacterium brasiliense; NR_118224.1	0	0	3	0	0	0	7.07497e-05	0
Enterobacter cloacae; NR_117679.1	0	0	3	0	0	0	7.07497e-05	0
Flexistipes sinusarabici DSM 4947; NR_074881.1	0	0	3	0	0	0	7.07497e-05	0
Streptomyces cadmiisoli; NR_171413.1	0	0	0	3	0	0	0	0.000101881
Xanthomonas floridensis; NR_158062.1	0	0	0	3	0	0	0	0.000101881
Marimicrobium arenosum; NR_148595.1	0	0	0	3	0	0	0	0.000101881
Pseudomonas salina; NR_137210.1	0	0	0	3	0	0	0	0.000101881
Alkaliphilus halophilus; NR_116395.1	0	0	0	3	0	0	0	0.000101881
Lactovum miscens; NR_042140.1	0	0	0	3	0	0	0	0.000101881
Alkalihalobacillus shacheensis; NR_133980.1	0	0	0	3	0	0	0	0.000101881
Heliophilum fasciatum; NR_117586.1	0	0	0	3	0	0	0	0.000101881
Propionimicrobium lymphophilum; NR_114337.1	0	0	0	3	0	0	0	0.000101881
Oceanisphaera arctica; NR_108470.1	0	0	0	3	0	0	0	0.000101881
Paenibacillus barcinonensis; NR_042272.1	0	0	0	3	0	0	0	0.000101881
Pantoea agglomerans; NR_041978.1	0	0	0	3	0	0	0	0.000101881
Persephonella hydrogeniphila; NR_024797.1	0	0	0	3	0	0	0	0.000101881
Ruminobacter amylophilus; NR_026450.1	0	0	0	3	0	0	0	0.000101881
Chitinophaga silvisoli; NR_171535.1	2	0	0	0	3.19974e-05	0	0	0
Nonomuraea lactucae; NR_171507.1	2	0	0	0	3.19974e-05	0	0	0
Tamlana carrageenivorans; NR_171493.1	2	0	0	0	3.19974e-05	0	0	0
Nocardioides houyundeii; NR_171484.1	2	0	0	0	3.19974e-05	0	0	0
Dyella monticola; NR_171458.1	2	0	0	0	3.19974e-05	0	0	0
Mycoplasma hafezii; NR_171433.1	2	0	0	0	3.19974e-05	0	0	0
Dyadobacter flavalbus; NR_171424.1	2	0	0	0	3.19974e-05	0	0	0
Alsobacter soli; NR_171420.1	2	0	0	0	3.19974e-05	0	0	0
Salinibacterium hongtaonis; NR_171409.1	2	0	0	0	3.19974e-05	0	0	0
Clostridium fermenticellae; NR_171405.1	2	0	0	0	3.19974e-05	0	0	0
Microbulbifer harenosus; NR_170464.1	2	0	0	0	3.19974e-05	0	0	0
Pusillimonas maritima; NR_170446.1	2	0	0	0	3.19974e-05	0	0	0
Exilibacterium tricleocarpae; NR_170442.1	2	0	0	0	3.19974e-05	0	0	0
Spirosoma metallum; NR_169428.1	2	0	0	0	3.19974e-05	0	0	0
Paenibacillus oralis; NR_169365.1	2	0	0	0	3.19974e-05	0	0	0
Halomonas sambharensis; NR_169363.1	2	0	0	0	3.19974e-05	0	0	0
Paenibacillus pinistramenti; NR_165784.1	2	0	0	0	3.19974e-05	0	0	0
Notoacmeibacter ruber; NR_164948.1	2	0	0	0	3.19974e-05	0	0	0
Thauera sinica; NR_164895.1	2	0	0	0	3.19974e-05	0	0	0
Malaciobacter canalis; NR_163659.1	2	0	0	0	3.19974e-05	0	0	0
Ferrovibrio soli; NR_159320.1	2	0	0	0	3.19974e-05	0	0	0
Paenibacillus crassostreae; NR_159285.1	2	0	0	0	3.19974e-05	0	0	0
Arthrobacter paludis; NR_159258.1	2	0	0	0	3.19974e-05	0	0	0
Aeribacillus composti; NR_159152.1	2	0	0	0	3.19974e-05	0	0	0
Aestuariicoccus marinus; NR_158153.1	2	0	0	0	3.19974e-05	0	0	0
Natronotalea proteilytica; NR_158101.1	2	0	0	0	3.19974e-05	0	0	0
Reyranella aquatilis; NR_158037.1	2	0	0	0	3.19974e-05	0	0	0
Alteromonas aestuariivivens; NR_157790.1	2	0	0	0	3.19974e-05	0	0	0
Massilia agri; NR_157781.1	2	0	0	0	3.19974e-05	0	0	0
Cellvibrio fontiphilus; NR_157755.1	2	0	0	0	3.19974e-05	0	0	0
Paenibacillus tritici; NR_157638.1	2	0	0	0	3.19974e-05	0	0	0
Salinicola tamaricis; NR_157001.1	2	0	0	0	3.19974e-05	0	0	0
Altererythrobacter soli; NR_156100.1	2	0	0	0	3.19974e-05	0	0	0
Streptomyces capparidis; NR_156032.1	2	0	0	0	3.19974e-05	0	0	0
Deinococcus budaensis; NR_153718.1	2	0	0	0	3.19974e-05	0	0	0
Saccharibacillus endophyticus; NR_153708.1	2	0	0	0	3.19974e-05	0	0	0
Streptococcus dentiloxodontae; NR_152054.1	2	0	0	0	3.19974e-05	0	0	0
Lipingzhangella halophila; NR_152028.1	2	0	0	0	3.19974e-05	0	0	0
Desulfotomaculum ferrireducens; NR_151899.1	2	0	0	0	3.19974e-05	0	0	0
Staphylococcus aureus; NR_037007.2	2	0	0	0	3.19974e-05	0	0	0
Tropheryma whipplei str. Twist; NR_074674.2	2	0	0	0	3.19974e-05	0	0	0
Glaciimonas frigoris; NR_148634.1	2	0	0	0	3.19974e-05	0	0	0
Acidicapsa acidisoli; NR_148580.1	2	0	0	0	3.19974e-05	0	0	0
Sphaerisporangium corydalis; NR_148314.1	2	0	0	0	3.19974e-05	0	0	0
Urmitella timonensis; NR_147394.1	2	0	0	0	3.19974e-05	0	0	0
Duodenibacillus massiliensis; NR_147381.1	2	0	0	0	3.19974e-05	0	0	0
Brachyspira hampsonii; NR_146836.1	2	0	0	0	3.19974e-05	0	0	0
Vibrio sonorensis; NR_146832.1	2	0	0	0	3.19974e-05	0	0	0
Breznakia pachnodae; NR_146687.1	2	0	0	0	3.19974e-05	0	0	0
Tellurimicrobium multivorans; NR_146026.1	2	0	0	0	3.19974e-05	0	0	0
Clostridium punense; NR_145903.1	2	0	0	0	3.19974e-05	0	0	0
Alistipes inops; NR_145882.1	2	0	0	0	3.19974e-05	0	0	0
Methylomagnum ishizawai; NR_137413.1	2	0	0	0	3.19974e-05	0	0	0
Dysgonomonas alginatilytica; NR_137388.1	2	0	0	0	3.19974e-05	0	0	0
Streptomyces rubrisoli; NR_137264.1	2	0	0	0	3.19974e-05	0	0	0
Caenispirillum deserti; NR_137253.1	2	0	0	0	3.19974e-05	0	0	0
Pullulanibacillus pueri; NR_136477.1	2	0	0	0	3.19974e-05	0	0	0
Bacillus paraflexus; NR_135732.1	2	0	0	0	3.19974e-05	0	0	0
Seleniivibrio woodruffii; NR_135699.1	2	0	0	0	3.19974e-05	0	0	0
Olsenella scatoligenes; NR_134781.1	2	0	0	0	3.19974e-05	0	0	0
Kocuria indica; NR_133767.1	2	0	0	0	3.19974e-05	0	0	0
Litorilinea aerophila; NR_132330.1	2	0	0	0	3.19974e-05	0	0	0
Orenia chitinitropha; NR_126299.1	2	0	0	0	3.19974e-05	0	0	0
Apilactobacillus apinorum; NR_126247.1	2	0	0	0	3.19974e-05	0	0	0
Salegentibacter echinorum; NR_126228.1	2	0	0	0	3.19974e-05	0	0	0
Streptomyces polyrhachis; NR_125651.1	2	0	0	0	3.19974e-05	0	0	0
Proteinivorax tanatarense; NR_125624.1	2	0	0	0	3.19974e-05	0	0	0
Bacillus thaonhiensis; NR_125615.1	2	0	0	0	3.19974e-05	0	0	0
Agaribacter marinus; NR_125475.1	2	0	0	0	3.19974e-05	0	0	0
Defluviitoga tunisiensis; NR_122085.1	2	0	0	0	3.19974e-05	0	0	0
Desulfobacula toluolica Tol2; NR_119006.1	2	0	0	0	3.19974e-05	0	0	0
Actinobacillus indolicus; NR_118848.1	2	0	0	0	3.19974e-05	0	0	0
[Eubacterium] minutum; NR_118778.1	2	0	0	0	3.19974e-05	0	0	0
Gilliamella apicola; NR_118433.1	2	0	0	0	3.19974e-05	0	0	0
Parvibaculum hydrocarboniclasticum; NR_117535.1	2	0	0	0	3.19974e-05	0	0	0
Kordiimonas aquimaris; NR_117485.1	2	0	0	0	3.19974e-05	0	0	0
Bacillus marcorestinctum; NR_117414.1	2	0	0	0	3.19974e-05	0	0	0
Tolumonas osonensis; NR_117003.1	2	0	0	0	3.19974e-05	0	0	0
Colwellia chukchiensis; NR_116850.1	2	0	0	0	3.19974e-05	0	0	0
Pseudoscillatoria coralii; NR_116573.1	2	0	0	0	3.19974e-05	0	0	0
Propionibacterium acidifaciens; NR_116524.1	2	0	0	0	3.19974e-05	0	0	0
Photorhabdus tasmaniensis; NR_116511.1	2	0	0	0	3.19974e-05	0	0	0
Kosakonia arachidis; NR_116403.1	2	0	0	0	3.19974e-05	0	0	0
Geobacter daltonii FRC-32; NR_116402.1	2	0	0	0	3.19974e-05	0	0	0
Rhodococcus qingshengii; NR_115708.1	2	0	0	0	3.19974e-05	0	0	0
Furfurilactobacillus siliginis; NR_115699.1	2	0	0	0	3.19974e-05	0	0	0
Algorimarina butyrica; NR_115329.1	2	0	0	0	3.19974e-05	0	0	0
Carboxydocella sporoproducens; NR_115306.1	2	0	0	0	3.19974e-05	0	0	0
Anaerospora hongkongensis; NR_115223.1	2	0	0	0	3.19974e-05	0	0	0
Clostridium algoriphilum; NR_115146.1	2	0	0	0	3.19974e-05	0	0	0
Microbacterium paludicola; NR_114939.1	2	0	0	0	3.19974e-05	0	0	0
Desulfofarcimen intricatum; NR_114378.1	2	0	0	0	3.19974e-05	0	0	0
Lactobacillus hokkaidonensis JCM 18461; NR_114335.1	2	0	0	0	3.19974e-05	0	0	0
Polycladomyces abyssicola; NR_114309.1	2	0	0	0	3.19974e-05	0	0	0
Constrictibacter antarcticus; NR_112948.1	2	0	0	0	3.19974e-05	0	0	0
Thermosipho globiformans; NR_112616.1	2	0	0	0	3.19974e-05	0	0	0
Xanthobacter polyaromaticivorans; NR_112205.1	2	0	0	0	3.19974e-05	0	0	0
Halanaerobium sehlinense; NR_109466.1	2	0	0	0	3.19974e-05	0	0	0
Nitrospina gracilis 3/211; NR_104821.1	2	0	0	0	3.19974e-05	0	0	0
Legionella sainthelensi; NR_044967.1	2	0	0	0	3.19974e-05	0	0	0
Caldanaerobius zeae; NR_044798.1	2	0	0	0	3.19974e-05	0	0	0
Salinicoccus luteus; NR_043749.1	2	0	0	0	3.19974e-05	0	0	0
Marinomonas pontica; NR_042965.1	2	0	0	0	3.19974e-05	0	0	0
Acetanaerobacterium elongatum; NR_042930.1	2	0	0	0	3.19974e-05	0	0	0
Halobacillus aidingensis; NR_042859.1	2	0	0	0	3.19974e-05	0	0	0
Salinibacillus aidingensis; NR_042839.1	2	0	0	0	3.19974e-05	0	0	0
Clostridium schirmacherense; NR_042448.1	2	0	0	0	3.19974e-05	0	0	0
Mycoplasma sualvi; NR_041846.1	2	0	0	0	3.19974e-05	0	0	0
Terrimonas lutea; NR_041250.1	2	0	0	0	3.19974e-05	0	0	0
Azonexus caeni; NR_041017.1	2	0	0	0	3.19974e-05	0	0	0
Jonquetella anthropi DSM 22815; NR_044215.1	2	0	0	0	3.19974e-05	0	0	0
Thiohalorhabdus denitrificans; NR_043874.1	2	0	0	0	3.19974e-05	0	0	0
Thermincola ferriacetica; NR_043042.1	2	0	0	0	3.19974e-05	0	0	0
Thermincola carboxydiphila; NR_043010.1	2	0	0	0	3.19974e-05	0	0	0
Prevotella bergensis; NR_042857.1	2	0	0	0	3.19974e-05	0	0	0
Rhodoglobus aureus; NR_028013.1	2	0	0	0	3.19974e-05	0	0	0
Actinomadura glauciflava; NR_114525.2	2	0	0	0	3.19974e-05	0	0	0
Eubacterium barkeri; NR_044661.2	2	0	0	0	3.19974e-05	0	0	0
Symbiobacterium thermophilum; NR_075044.2	2	0	0	0	3.19974e-05	0	0	0
Gilliamella intestini; NR_149811.1	2	0	0	0	3.19974e-05	0	0	0
Porphyromonas pasteri; NR_136788.1	2	0	0	0	3.19974e-05	0	0	0
Halomonas lionensis; NR_126205.1	2	0	0	0	3.19974e-05	0	0	0
Dickeya chrysanthemi; NR_117738.2	2	0	0	0	3.19974e-05	0	0	0
Oxobacter pfennigii; NR_117689.2	2	0	0	0	3.19974e-05	0	0	0
Edwardsiella piscicida; NR_125649.1	2	0	0	0	3.19974e-05	0	0	0
Vibrio navarrensis; NR_125519.1	2	0	0	0	3.19974e-05	0	0	0
Brenneria salicis ATCC 15712 = DSM 30166; NR_119371.1	2	0	0	0	3.19974e-05	0	0	0
Trichococcus flocculiformis; NR_119273.1	2	0	0	0	3.19974e-05	0	0	0
Veillonella parvula DSM 2008; NR_119168.1	2	0	0	0	3.19974e-05	0	0	0
Paraclostridium bifermentans; NR_119066.1	2	0	0	0	3.19974e-05	0	0	0
Paeniclostridium ghonii; NR_119036.1	2	0	0	0	3.19974e-05	0	0	0
Micromonospora chalcea; NR_118842.1	2	0	0	0	3.19974e-05	0	0	0
Rodentibacter pneumotropicus; NR_118763.1	2	0	0	0	3.19974e-05	0	0	0
Lachnoanaerobaculum orale; NR_118086.1	2	0	0	0	3.19974e-05	0	0	0
Veillonella parvula DSM 2008; NR_117759.1	2	0	0	0	3.19974e-05	0	0	0
Sporomusa malonica; NR_117655.1	2	0	0	0	3.19974e-05	0	0	0
Propionispira paucivorans; NR_117594.1	2	0	0	0	3.19974e-05	0	0	0
Soehngenia saccharolytica; NR_117382.1	2	0	0	0	3.19974e-05	0	0	0
Sporomusa paucivorans; NR_117144.1	2	0	0	0	3.19974e-05	0	0	0
Exiguobacterium acetylicum; NR_115570.1	2	0	0	0	3.19974e-05	0	0	0
Pseudomonas nitroreducens; NR_114975.1	2	0	0	0	3.19974e-05	0	0	0
Desulfallas gibsoniae DSM 7213; NR_114761.1	2	0	0	0	3.19974e-05	0	0	0
Actinobacillus arthritidis; NR_114558.1	2	0	0	0	3.19974e-05	0	0	0
Oceanimonas doudoroffii; NR_114475.1	2	0	0	0	3.19974e-05	0	0	0
Lactococcus raffinolactis; NR_113959.1	2	0	0	0	3.19974e-05	0	0	0
Veillonella tobetsuensis; NR_113570.1	2	0	0	0	3.19974e-05	0	0	0
Veillonella criceti; NR_113376.1	2	0	0	0	3.19974e-05	0	0	0
Eggerthella lenta; NR_113158.1	2	0	0	0	3.19974e-05	0	0	0
Hungateiclostridium thermocellum; NR_113157.1	2	0	0	0	3.19974e-05	0	0	0
Prevotella oris; NR_113119.1	2	0	0	0	3.19974e-05	0	0	0
Alicyclobacillus sendaiensis; NR_112549.1	2	0	0	0	3.19974e-05	0	0	0
Bacteroides thetaiotaomicron; NR_112142.1	2	0	0	0	3.19974e-05	0	0	0
Scardovia inopinata JCM 12537; NR_112093.1	2	0	0	0	3.19974e-05	0	0	0
Pectinatus brassicae; NR_108993.1	2	0	0	0	3.19974e-05	0	0	0
Moraxella osloensis; NR_104936.1	2	0	0	0	3.19974e-05	0	0	0
Erwinia billingiae; NR_104932.1	2	0	0	0	3.19974e-05	0	0	0
Ewingella americana; NR_104925.1	2	0	0	0	3.19974e-05	0	0	0
Mycobacterium interjectum; NR_104909.1	2	0	0	0	3.19974e-05	0	0	0
Erwinia psidii; NR_104569.1	2	0	0	0	3.19974e-05	0	0	0
Fervidicella metallireducens AeB; NR_104504.1	2	0	0	0	3.19974e-05	0	0	0
Haliangium ochraceum; NR_074917.1	2	0	0	0	3.19974e-05	0	0	0
Shimwellia blattae DSM 4481 = NBRC 105725; NR_074908.1	2	0	0	0	3.19974e-05	0	0	0
Selenomonas sputigena ATCC 35185; NR_074905.1	2	0	0	0	3.19974e-05	0	0	0
Aeromonas enteropelogenes; NR_044846.1	2	0	0	0	3.19974e-05	0	0	0
Neisseria canis; NR_044614.1	2	0	0	0	3.19974e-05	0	0	0
Megasphaera sueciensis; NR_043656.1	2	0	0	0	3.19974e-05	0	0	0
Sporomusa rhizae; NR_042457.1	2	0	0	0	3.19974e-05	0	0	0
Pseudomonas borbori; NR_042450.1	2	0	0	0	3.19974e-05	0	0	0
Thermodesulfovibrio thiophilus; NR_041317.1	2	0	0	0	3.19974e-05	0	0	0
Gallicola barnesae; NR_040843.1	2	0	0	0	3.19974e-05	0	0	0
Brevundimonas diminuta ATCC 11568; NR_040805.1	2	0	0	0	3.19974e-05	0	0	0
Flavonifractor plautii; NR_043142.1	2	0	0	0	3.19974e-05	0	0	0
Desulfohalovibrio alkalitolerans; NR_043069.1	2	0	0	0	3.19974e-05	0	0	0
Arsenophonus nasoniae; NR_042811.1	2	0	0	0	3.19974e-05	0	0	0
Streptococcus cristatus ATCC 51100; NR_042771.1	2	0	0	0	3.19974e-05	0	0	0
Enterococcus asini; NR_029337.1	2	0	0	0	3.19974e-05	0	0	0
Anaerofilum pentosovorans; NR_029313.1	2	0	0	0	3.19974e-05	0	0	0
Clostridium intestinale; NR_029263.1	2	0	0	0	3.19974e-05	0	0	0
Aggregatibacter actinomycetemcomitans; NR_029171.1	2	0	0	0	3.19974e-05	0	0	0
Myceligenerans xiligouense; NR_029100.1	2	0	0	0	3.19974e-05	0	0	0
Oribacterium sinus; NR_029097.1	2	0	0	0	3.19974e-05	0	0	0
Yaniella halotolerans; NR_029078.1	2	0	0	0	3.19974e-05	0	0	0
Weissella koreensis; NR_029041.1	2	0	0	0	3.19974e-05	0	0	0
Aerococcus urinaehominis; NR_028922.1	2	0	0	0	3.19974e-05	0	0	0
Geobacillus uzenensis; NR_028789.1	2	0	0	0	3.19974e-05	0	0	0
Lactobacillus satsumensis; NR_028658.1	2	0	0	0	3.19974e-05	0	0	0
Brevibacterium sanguinis; NR_028016.1	2	0	0	0	3.19974e-05	0	0	0
Mogibacterium neglectum; NR_027203.1	2	0	0	0	3.19974e-05	0	0	0
Pasteurella skyensis; NR_025359.1	2	0	0	0	3.19974e-05	0	0	0
Clostridium akagii; NR_025352.1	2	0	0	0	3.19974e-05	0	0	0
Dolosicoccus paucivorans; NR_025307.1	2	0	0	0	3.19974e-05	0	0	0
Tindallia californiensis; NR_025162.1	2	0	0	0	3.19974e-05	0	0	0
Paenibacillus brasilensis; NR_025106.1	2	0	0	0	3.19974e-05	0	0	0
Caloramator coolhaasii; NR_024955.1	2	0	0	0	3.19974e-05	0	0	0
Maridesulfovibrio zosterae; NR_026486.1	2	0	0	0	3.19974e-05	0	0	0
Facklamia ignava; NR_026447.1	2	0	0	0	3.19974e-05	0	0	0
Clostridium acetireducens; NR_026179.1	2	0	0	0	3.19974e-05	0	0	0
Cryptanaerobacter phenolicus; NR_025757.1	2	0	0	0	3.19974e-05	0	0	0
Brachybacterium muris; NR_024571.1	2	0	0	0	3.19974e-05	0	0	0
Enterobacter hormaechei; NR_042154.1	2	0	0	0	3.19974e-05	0	0	0
Buttiauxella agrestis ATCC 33320; NR_041968.1	2	0	0	0	3.19974e-05	0	0	0
Collinsella intestinalis; NR_027528.1	2	0	0	0	3.19974e-05	0	0	0
Chryseobacterium aquifrigidense; NR_044334.1	2	0	0	0	3.19974e-05	0	0	0
Hymenobacter metallilatus; NR_171516.1	0	2	0	0	0	5.08945e-05	0	0
Jannaschia formosa; NR_171500.1	0	2	0	0	0	5.08945e-05	0	0
Azoarcus pumilus; NR_171462.1	0	2	0	0	0	5.08945e-05	0	0
Chitinophaga alhagiae; NR_171430.1	0	2	0	0	0	5.08945e-05	0	0
Amnibacterium flavum; NR_171427.1	0	2	0	0	0	5.08945e-05	0	0
Mycetocola zhujimingii; NR_171410.1	0	2	0	0	0	5.08945e-05	0	0
Streptococcus chenjunshii; NR_171408.1	0	2	0	0	0	5.08945e-05	0	0
Modestobacter altitudinis; NR_170416.1	0	2	0	0	0	5.08945e-05	0	0
Nocardia colli; NR_170398.1	0	2	0	0	0	5.08945e-05	0	0
Lacisediminimonas profundi; NR_165788.1	0	2	0	0	0	5.08945e-05	0	0
Lactobacillus futsaii subsp. chongqingii; NR_165758.1	0	2	0	0	0	5.08945e-05	0	0
Deinococcus rubellus; NR_165684.1	0	2	0	0	0	5.08945e-05	0	0
Aquirufa antheringensis; NR_165029.1	0	2	0	0	0	5.08945e-05	0	0
Streptomyces luozhongensis; NR_164875.1	0	2	0	0	0	5.08945e-05	0	0
Fudania jinshanensis; NR_164622.1	0	2	0	0	0	5.08945e-05	0	0
Pseudomaribius aestuariivivens; NR_163663.1	0	2	0	0	0	5.08945e-05	0	0
Hymenobacter rivuli; NR_163628.1	0	2	0	0	0	5.08945e-05	0	0
Sandarakinorhabdus cyanobacteriorum; NR_159915.1	0	2	0	0	0	5.08945e-05	0	0
Bacillus camelliae; NR_159341.1	0	2	0	0	0	5.08945e-05	0	0
Thalassotalea coralli; NR_159306.1	0	2	0	0	0	5.08945e-05	0	0
Sphingomonas jatrophae; NR_159248.1	0	2	0	0	0	5.08945e-05	0	0
Desulfonatronum parangueonense; NR_159236.1	0	2	0	0	0	5.08945e-05	0	0
Ravibacter arvi; NR_159219.1	0	2	0	0	0	5.08945e-05	0	0
Bacillus solisilvae; NR_159143.1	0	2	0	0	0	5.08945e-05	0	0
Massilia glaciei; NR_158142.1	0	2	0	0	0	5.08945e-05	0	0
Kushneria konosiri; NR_158049.1	0	2	0	0	0	5.08945e-05	0	0
Phreatobacter stygius; NR_158009.1	0	2	0	0	0	5.08945e-05	0	0
Angustibacter speluncae; NR_158006.1	0	2	0	0	0	5.08945e-05	0	0
Massilia terrae; NR_157771.1	0	2	0	0	0	5.08945e-05	0	0
Parendozoicomonas haliclonae; NR_157681.1	0	2	0	0	0	5.08945e-05	0	0
Leuconostoc mesenteroides subsp. jonggajibkimchii; NR_157602.1	0	2	0	0	0	5.08945e-05	0	0
Salibacter halophilus; NR_156967.1	0	2	0	0	0	5.08945e-05	0	0
Desulfonatronospira sulfatiphila; NR_156095.1	0	2	0	0	0	5.08945e-05	0	0
Luteimonas padinae; NR_153744.1	0	2	0	0	0	5.08945e-05	0	0
Pseudohongiella nitratireducens; NR_153732.1	0	2	0	0	0	5.08945e-05	0	0
Lebetimonas natsushimae; NR_152636.1	0	2	0	0	0	5.08945e-05	0	0
Porphyromonas loveana; NR_152035.1	0	2	0	0	0	5.08945e-05	0	0
Paenibacillus segetis; NR_151983.1	0	2	0	0	0	5.08945e-05	0	0
Friedmanniella endophytica; NR_151868.1	0	2	0	0	0	5.08945e-05	0	0
Streptosporangium becharense; NR_149772.1	0	2	0	0	0	5.08945e-05	0	0
Salinicoccus iranensis; NR_043937.2	0	2	0	0	0	5.08945e-05	0	0
Pseudahrensia todarodis; NR_148796.1	0	2	0	0	0	5.08945e-05	0	0
Haloimpatiens lingqiaonensis; NR_148615.1	0	2	0	0	0	5.08945e-05	0	0
Peptoanaerobacter stomatis; NR_146702.1	0	2	0	0	0	5.08945e-05	0	0
Paenibacillus ihumii; NR_144734.1	0	2	0	0	0	5.08945e-05	0	0
Beduini massiliensis; NR_144718.1	0	2	0	0	0	5.08945e-05	0	0
Alistipes ihumii AP11; NR_144706.1	0	2	0	0	0	5.08945e-05	0	0
Longicatena caecimuris; NR_144614.1	0	2	0	0	0	5.08945e-05	0	0
Bacillus caseinilyticus; NR_136774.1	0	2	0	0	0	5.08945e-05	0	0
Algoriphagus trabzonensis; NR_136498.1	0	2	0	0	0	5.08945e-05	0	0
Paenibacillus endophyticus; NR_135705.1	0	2	0	0	0	5.08945e-05	0	0
Parabacteroides faecis; NR_134785.1	0	2	0	0	0	5.08945e-05	0	0
Bacillus kokeshiiformis; NR_133975.1	0	2	0	0	0	5.08945e-05	0	0
Falsiporphyromonas endometrii; NR_133742.1	0	2	0	0	0	5.08945e-05	0	0
Senegalimassilia anaerobia JC110; NR_125595.1	0	2	0	0	0	5.08945e-05	0	0
Alistipes timonensis JC136; NR_125589.1	0	2	0	0	0	5.08945e-05	0	0
Chlorobium ferrooxidans DSM 13031; NR_119288.2	0	2	0	0	0	5.08945e-05	0	0
Helcococcus seattlensis; NR_118641.1	0	2	0	0	0	5.08945e-05	0	0
Melioribacter roseus P3M-2; NR_118349.1	0	2	0	0	0	5.08945e-05	0	0
Kurthia sibirica; NR_118297.1	0	2	0	0	0	5.08945e-05	0	0
Arenimonas metalli CF5-1; NR_118028.1	0	2	0	0	0	5.08945e-05	0	0
Macellibacteroides fermentans; NR_117913.1	0	2	0	0	0	5.08945e-05	0	0
Desulfosporosinus acidiphilus SJ4; NR_116868.1	0	2	0	0	0	5.08945e-05	0	0
Allobacillus halotolerans; NR_116607.1	0	2	0	0	0	5.08945e-05	0	0
Paracoccus chinensis; NR_116401.1	0	2	0	0	0	5.08945e-05	0	0
Syntrophaceticus schinkii; NR_116297.1	0	2	0	0	0	5.08945e-05	0	0
Paraglaciecola arctica; NR_116288.1	0	2	0	0	0	5.08945e-05	0	0
Paenibacillus riograndensis SBR5; NR_116256.1	0	2	0	0	0	5.08945e-05	0	0
Natronincola peptidivorans; NR_116003.1	0	2	0	0	0	5.08945e-05	0	0
Phytobacter diazotrophicus; NR_115869.1	0	2	0	0	0	5.08945e-05	0	0
Mycoplasma insons; NR_115812.1	0	2	0	0	0	5.08945e-05	0	0
Rhizobium pseudoryzae; NR_115801.1	0	2	0	0	0	5.08945e-05	0	0
Microlunatus phosphovorus NM-1; NR_115544.1	0	2	0	0	0	5.08945e-05	0	0
Sphingobium yanoikuyae; NR_115524.1	0	2	0	0	0	5.08945e-05	0	0
Anaerococcus tetradius; NR_115506.1	0	2	0	0	0	5.08945e-05	0	0
Mycoplasma sphenisci; NR_115318.1	0	2	0	0	0	5.08945e-05	0	0
Marinilactibacillus piezotolerans; NR_115243.1	0	2	0	0	0	5.08945e-05	0	0
Elusimicrobium minutum; NR_115046.1	0	2	0	0	0	5.08945e-05	0	0
Varibaculum cambriense; NR_114972.1	0	2	0	0	0	5.08945e-05	0	0
Moorella mulderi DSM 14980; NR_114663.1	0	2	0	0	0	5.08945e-05	0	0
Carboxydothermus pertinax; NR_113203.1	0	2	0	0	0	5.08945e-05	0	0
Alistipes finegoldii; NR_102944.1	0	2	0	0	0	5.08945e-05	0	0
Marinitoga piezophila KA3; NR_074102.1	0	2	0	0	0	5.08945e-05	0	0
Alkaliphilus metalliredigens QYMF; NR_074633.1	0	2	0	0	0	5.08945e-05	0	0
Carboxydothermus hydrogenoformans; NR_074395.1	0	2	0	0	0	5.08945e-05	0	0
Henriciella aquimarina; NR_044573.1	0	2	0	0	0	5.08945e-05	0	0
Tindallia texcoconensis; NR_043664.1	0	2	0	0	0	5.08945e-05	0	0
Paraburkholderia sabiae; NR_043180.1	0	2	0	0	0	5.08945e-05	0	0
Ktedonobacter racemifer DSM 44963; NR_042472.1	0	2	0	0	0	5.08945e-05	0	0
Defluviicoccus vanus; NR_041771.1	0	2	0	0	0	5.08945e-05	0	0
Lysinibacillus parviboronicapiens; NR_041589.1	0	2	0	0	0	5.08945e-05	0	0
Xenorhabdus stockiae; NR_043634.1	0	2	0	0	0	5.08945e-05	0	0
Thermovirga lienii DSM 17291; NR_043522.1	0	2	0	0	0	5.08945e-05	0	0
Photorhabdus temperata; NR_028871.1	0	2	0	0	0	5.08945e-05	0	0
Aerococcus viridans ATCC 11563 = CCUG 4311; NR_118723.2	0	2	0	0	0	5.08945e-05	0	0
Tenggerimyces mesophilus; NR_137391.2	0	2	0	0	0	5.08945e-05	0	0
Marininema halotolerans; NR_135721.1	0	2	0	0	0	5.08945e-05	0	0
Butyricimonas paravirosa; NR_126195.1	0	2	0	0	0	5.08945e-05	0	0
Synechococcus rubescens; NR_125481.1	0	2	0	0	0	5.08945e-05	0	0
Johnsonella ignava ATCC 51276; NR_119188.1	0	2	0	0	0	5.08945e-05	0	0
Photobacterium damselae; NR_119052.1	0	2	0	0	0	5.08945e-05	0	0
Clostridium cellulovorans 743B; NR_119029.1	0	2	0	0	0	5.08945e-05	0	0
Shewanella algae; NR_118866.1	0	2	0	0	0	5.08945e-05	0	0
Streptomyces rectiverticillatus; NR_118284.1	0	2	0	0	0	5.08945e-05	0	0
Tissierella creatinini; NR_117378.1	0	2	0	0	0	5.08945e-05	0	0
Thermosinus carboxydivorans; NR_117169.1	0	2	0	0	0	5.08945e-05	0	0
Tatumella terrea; NR_116800.1	0	2	0	0	0	5.08945e-05	0	0
Alkalibaculum bacchi; NR_116669.1	0	2	0	0	0	5.08945e-05	0	0
Clostridium aurantibutyricum; NR_116616.1	0	2	0	0	0	5.08945e-05	0	0
Paenibacillus mucilaginosus; NR_116536.1	0	2	0	0	0	5.08945e-05	0	0
Bacillus coagulans DSM 1 = ATCC 7050; NR_115727.1	0	2	0	0	0	5.08945e-05	0	0
Microbacterium lacticum; NR_115539.1	0	2	0	0	0	5.08945e-05	0	0
Elizabethkingia meningoseptica; NR_115236.1	0	2	0	0	0	5.08945e-05	0	0
Desulfallas gibsoniae DSM 7213; NR_114759.1	0	2	0	0	0	5.08945e-05	0	0
Klebsiella pneumoniae; NR_114715.1	0	2	0	0	0	5.08945e-05	0	0
Klebsiella pneumoniae; NR_114506.1	0	2	0	0	0	5.08945e-05	0	0
Asticcacaulis excentricus; NR_114496.1	0	2	0	0	0	5.08945e-05	0	0
Alistipes onderdonkii; NR_113151.1	0	2	0	0	0	5.08945e-05	0	0
Bacteroides graminisolvens; NR_113069.1	0	2	0	0	0	5.08945e-05	0	0
Solobacterium moorei; NR_113039.1	0	2	0	0	0	5.08945e-05	0	0
Parabacteroides gordonii; NR_112835.1	0	2	0	0	0	5.08945e-05	0	0
Actinocorallia longicatena; NR_112731.1	0	2	0	0	0	5.08945e-05	0	0
Clostridioides difficile ATCC 9689 = DSM 1296; NR_112172.1	0	2	0	0	0	5.08945e-05	0	0
Oscillatoria acuminata PCC 6304; NR_112111.1	0	2	0	0	0	5.08945e-05	0	0
Marinobacter hydrocarbonoclasticus ATCC 49840; NR_044836.2	0	2	0	0	0	5.08945e-05	0	0
Aerococcus christensenii; NR_044929.2	0	2	0	0	0	5.08945e-05	0	0
Xenorhabdus magdalenensis; NR_109326.1	0	2	0	0	0	5.08945e-05	0	0
Brassicibacter mesophilus; NR_108841.1	0	2	0	0	0	5.08945e-05	0	0
Dichelobacter nodosus; NR_104942.1	0	2	0	0	0	5.08945e-05	0	0
Marinitoga litoralis; NR_104518.1	0	2	0	0	0	5.08945e-05	0	0
Desulfosporosinus acidiphilus SJ4; NR_074132.1	0	2	0	0	0	5.08945e-05	0	0
Bacillus benzoevorans; NR_044828.1	0	2	0	0	0	5.08945e-05	0	0
Rhodobacter capsulatus; NR_043407.1	0	2	0	0	0	5.08945e-05	0	0
Marinomonas aquimarina; NR_042344.1	0	2	0	0	0	5.08945e-05	0	0
Nereida ignava; NR_042283.1	0	2	0	0	0	5.08945e-05	0	0
Actinomadura formosensis; NR_042029.1	0	2	0	0	0	5.08945e-05	0	0
Pseudomonas pachastrellae; NR_040991.1	0	2	0	0	0	5.08945e-05	0	0
Streptococcus uberis; NR_040820.1	0	2	0	0	0	5.08945e-05	0	0
Paenibacillus dendritiformis; NR_042861.1	0	2	0	0	0	5.08945e-05	0	0
Oxalobacter formigenes; NR_029188.1	0	2	0	0	0	5.08945e-05	0	0
Mycoplasma feliminutum; NR_029181.1	0	2	0	0	0	5.08945e-05	0	0
Streptococcus sinensis; NR_028833.1	0	2	0	0	0	5.08945e-05	0	0
Paenibacillus mucilaginosus; NR_028675.1	0	2	0	0	0	5.08945e-05	0	0
Schaalia cardiffensis; NR_025521.1	0	2	0	0	0	5.08945e-05	0	0
Caminicella sporogenes; NR_025485.1	0	2	0	0	0	5.08945e-05	0	0
Isochromatium buderi; NR_025318.1	0	2	0	0	0	5.08945e-05	0	0
Anaerosinus glycerini; NR_025297.1	0	2	0	0	0	5.08945e-05	0	0
Seinonella peptonophila; NR_025006.1	0	2	0	0	0	5.08945e-05	0	0
Sporobacterium olearium; NR_024967.1	0	2	0	0	0	5.08945e-05	0	0
Streptococcus porcinus; NR_024634.1	0	2	0	0	0	5.08945e-05	0	0
Caloramator fervidus; NR_025899.1	0	2	0	0	0	5.08945e-05	0	0
Paracoccus suum; NR_171543.1	0	0	2	0	0	0	4.71665e-05	0
Glaciecola amylolytica; NR_171501.1	0	0	2	0	0	0	4.71665e-05	0
Planomicrobium iranicum; NR_171442.1	0	0	2	0	0	0	4.71665e-05	0
Acidiferrimicrobium australe; NR_170414.1	0	0	2	0	0	0	4.71665e-05	0
Marimonas lutisali; NR_169483.1	0	0	2	0	0	0	4.71665e-05	0
Thermus anatoliensis; NR_169469.1	0	0	2	0	0	0	4.71665e-05	0
Ochrobactrum soli; NR_169364.1	0	0	2	0	0	0	4.71665e-05	0
Bacillus piscis; NR_165685.1	0	0	2	0	0	0	4.71665e-05	0
Lottiidibacillus patelloidae; NR_164941.1	0	0	2	0	0	0	4.71665e-05	0
Blautia hominis; NR_163636.1	0	0	2	0	0	0	4.71665e-05	0
Sphingomonas antarctica; NR_158140.1	0	0	2	0	0	0	4.71665e-05	0
Streptococcus ruminantium; NR_158064.1	0	0	2	0	0	0	4.71665e-05	0
Pseudonocardia thailandensis; NR_157703.1	0	0	2	0	0	0	4.71665e-05	0
Calorithrix insularis; NR_156913.1	0	0	2	0	0	0	4.71665e-05	0
Aliidiomarina soli; NR_156169.1	0	0	2	0	0	0	4.71665e-05	0
Alteromonas lipolytica; NR_156088.1	0	0	2	0	0	0	4.71665e-05	0
Kineothrix alysoides; NR_156077.1	0	0	2	0	0	0	4.71665e-05	0
Fructilactobacillus ixorae; NR_153713.1	0	0	2	0	0	0	4.71665e-05	0
Balneicella halophila; NR_152675.1	0	0	2	0	0	0	4.71665e-05	0
Marinicrinis sediminis; NR_151984.1	0	0	2	0	0	0	4.71665e-05	0
Pistricoccus aurantiacus; NR_149188.1	0	0	2	0	0	0	4.71665e-05	0
Marinobacterium aestuariivivens; NR_148849.1	0	0	2	0	0	0	4.71665e-05	0
Collinsella bouchesdurhonensis; NR_147379.1	0	0	2	0	0	0	4.71665e-05	0
Rahnella woolbedingensis; NR_146848.1	0	0	2	0	0	0	4.71665e-05	0
Pseudorhodoplanes sinuspersici; NR_145909.1	0	0	2	0	0	0	4.71665e-05	0
Clostridium luticellarii; NR_145907.1	0	0	2	0	0	0	4.71665e-05	0
Irregularibacter muris; NR_144613.1	0	0	2	0	0	0	4.71665e-05	0
Vibrio salilacus; NR_136813.1	0	0	2	0	0	0	4.71665e-05	0
Acetoanaerobium pronyense; NR_136796.1	0	0	2	0	0	0	4.71665e-05	0
Microbacterium enclense; NR_136462.1	0	0	2	0	0	0	4.71665e-05	0
Romboutsia sedimentorum; NR_134800.1	0	0	2	0	0	0	4.71665e-05	0
Pelistega indica; NR_133812.1	0	0	2	0	0	0	4.71665e-05	0
Acidibacter ferrireducens; NR_126260.1	0	0	2	0	0	0	4.71665e-05	0
Clostridium swellfunianum; NR_126179.1	0	0	2	0	0	0	4.71665e-05	0
Clostridium senegalense JC122; NR_125591.1	0	0	2	0	0	0	4.71665e-05	0
Lactobacillus nenjiangensis; NR_125563.1	0	0	2	0	0	0	4.71665e-05	0
Carnobacterium divergens; NR_118906.1	0	0	2	0	0	0	4.71665e-05	0
Heliophilum fasciatum; NR_118677.1	0	0	2	0	0	0	4.71665e-05	0
Pseudomonas kuykendallii; NR_118155.1	0	0	2	0	0	0	4.71665e-05	0
Gaiella occulta; NR_118138.1	0	0	2	0	0	0	4.71665e-05	0
Mycolicibacillus koreensis; NR_118113.1	0	0	2	0	0	0	4.71665e-05	0
Xenorhabdus khoisanae; NR_117921.1	0	0	2	0	0	0	4.71665e-05	0
Methylopila jiangsuensis; NR_116708.1	0	0	2	0	0	0	4.71665e-05	0
Bdellovibrio exovorus JSS; NR_116108.1	0	0	2	0	0	0	4.71665e-05	0
Albibacter helveticus; NR_114551.1	0	0	2	0	0	0	4.71665e-05	0
Lactococcus formosensis; NR_114366.1	0	0	2	0	0	0	4.71665e-05	0
Collinsella tanakaei YIT 12063; NR_112899.1	0	0	2	0	0	0	4.71665e-05	0
Prevotella dentasini JCM 15908; NR_112848.1	0	0	2	0	0	0	4.71665e-05	0
Thioprofundum lithotrophicum; NR_112829.1	0	0	2	0	0	0	4.71665e-05	0
Desulfovibrio magneticus RS-1; NR_074958.1	0	0	2	0	0	0	4.71665e-05	0
Microbacterium kribbense; NR_044237.1	0	0	2	0	0	0	4.71665e-05	0
Sporacetigenium mesophilum; NR_043101.1	0	0	2	0	0	0	4.71665e-05	0
Oceanimonas smirnovii; NR_042963.1	0	0	2	0	0	0	4.71665e-05	0
Streptococcus dentirousetti; NR_041460.1	0	0	2	0	0	0	4.71665e-05	0
Haloplasma contractile SSD-17B; NR_044362.1	0	0	2	0	0	0	4.71665e-05	0
Streptococcus caballi; NR_044190.1	0	0	2	0	0	0	4.71665e-05	0
Ferrimonas senticii; NR_043953.1	0	0	2	0	0	0	4.71665e-05	0
Xenorhabdus hominickii; NR_043648.1	0	0	2	0	0	0	4.71665e-05	0
Xenorhabdus kozodoii; NR_043646.1	0	0	2	0	0	0	4.71665e-05	0
Xenorhabdus mauleonii; NR_043645.1	0	0	2	0	0	0	4.71665e-05	0
Serratia odorifera; NR_037110.1	0	0	2	0	0	0	4.71665e-05	0
Methylomonas aurantiaca; NR_029243.1	0	0	2	0	0	0	4.71665e-05	0
Citrobacter werkmanii; NR_024862.1	0	0	2	0	0	0	4.71665e-05	0
Ammoniphilus resinae; NR_151898.1	0	0	2	0	0	0	4.71665e-05	0
Geothermomicrobium terrae; NR_134040.2	0	0	2	0	0	0	4.71665e-05	0
Barnesiella viscericola; NR_121773.2	0	0	2	0	0	0	4.71665e-05	0
Bacillus subtilis; NR_112116.2	0	0	2	0	0	0	4.71665e-05	0
Streptococcus moroccensis; NR_134191.1	0	0	2	0	0	0	4.71665e-05	0
Enterococcus hirae; NR_114783.2	0	0	2	0	0	0	4.71665e-05	0
Serratia liquefaciens; NR_121703.1	0	0	2	0	0	0	4.71665e-05	0
Brenneria rubrifaciens; NR_119372.1	0	0	2	0	0	0	4.71665e-05	0
Enterococcus dispar; NR_119293.1	0	0	2	0	0	0	4.71665e-05	0
Klebsiella oxytoca; NR_119277.1	0	0	2	0	0	0	4.71665e-05	0
Aeromonas eucrenophila; NR_118946.1	0	0	2	0	0	0	4.71665e-05	0
Campylobacter avium; NR_118510.1	0	0	2	0	0	0	4.71665e-05	0
Gibbsiella dentisursi; NR_118387.1	0	0	2	0	0	0	4.71665e-05	0
Sporomusa ovata; NR_117660.1	0	0	2	0	0	0	4.71665e-05	0
Budvicia diplopodorum; NR_117575.1	0	0	2	0	0	0	4.71665e-05	0
Grimontia marina; NR_116862.1	0	0	2	0	0	0	4.71665e-05	0
Pantoea dispersa; NR_116755.1	0	0	2	0	0	0	4.71665e-05	0
Pantoea anthophila; NR_116749.1	0	0	2	0	0	0	4.71665e-05	0
Bacillus subtilis; NR_116017.1	0	0	2	0	0	0	4.71665e-05	0
Cellulosilyticum ruminicola JCM 14822; NR_116001.1	0	0	2	0	0	0	4.71665e-05	0
Proteus vulgaris; NR_115878.1	0	0	2	0	0	0	4.71665e-05	0
Paenibacillus curdlanolyticus; NR_115596.1	0	0	2	0	0	0	4.71665e-05	0
Methylophaga muralis; NR_115310.1	0	0	2	0	0	0	4.71665e-05	0
Acaryochloris marina MBIC11017; NR_115154.1	0	0	2	0	0	0	4.71665e-05	0
Raoultella ornithinolytica; NR_114502.1	0	0	2	0	0	0	4.71665e-05	0
Finegoldia magna; NR_113383.1	0	0	2	0	0	0	4.71665e-05	0
Erysipelatoclostridium ramosum; NR_113243.1	0	0	2	0	0	0	4.71665e-05	0
Prevotella oryzae DSM 17970; NR_113227.1	0	0	2	0	0	0	4.71665e-05	0
Parabacteroides chinchillae; NR_113208.1	0	0	2	0	0	0	4.71665e-05	0
Bacteroides cellulosilyticus; NR_112933.1	0	0	2	0	0	0	4.71665e-05	0
Leuconostoc miyukkimchii; NR_109072.1	0	0	2	0	0	0	4.71665e-05	0
Oceanisphaera sediminis; NR_109063.1	0	0	2	0	0	0	4.71665e-05	0
Kerstersia similis; NR_108174.1	0	0	2	0	0	0	4.71665e-05	0
Proteus hauseri; NR_104767.1	0	0	2	0	0	0	4.71665e-05	0
Clostridium tyrobutyricum; NR_044718.2	0	0	2	0	0	0	4.71665e-05	0
Heliobacterium modesticaldum Ice1; NR_074517.1	0	0	2	0	0	0	4.71665e-05	0
Erwinia pyrifoliae DSM 12163; NR_044101.1	0	0	2	0	0	0	4.71665e-05	0
Liquorilactobacillus cacaonum; NR_042677.1	0	0	2	0	0	0	4.71665e-05	0
Providencia heimbachae; NR_042412.1	0	0	2	0	0	0	4.71665e-05	0
Patulibacter americanus; NR_042369.1	0	0	2	0	0	0	4.71665e-05	0
Xenorhabdus szentirmaii; NR_042328.1	0	0	2	0	0	0	4.71665e-05	0
Erwinia mallotivora; NR_041974.1	0	0	2	0	0	0	4.71665e-05	0
Prevotella brevis; NR_041954.1	0	0	2	0	0	0	4.71665e-05	0
Anaerobranca californiensis; NR_042729.1	0	0	2	0	0	0	4.71665e-05	0
Streptococcus suis; NR_036918.1	0	0	2	0	0	0	4.71665e-05	0
Paeniglutamicibacter kerguelensis; NR_029027.1	0	0	2	0	0	0	4.71665e-05	0
Halomonas campisalis; NR_028702.1	0	0	2	0	0	0	4.71665e-05	0
Phocoenobacter uteri; NR_027217.1	0	0	2	0	0	0	4.71665e-05	0
Butyrivibrio hungatei; NR_025525.1	0	0	2	0	0	0	4.71665e-05	0
Thermicanus aegyptius; NR_025355.1	0	0	2	0	0	0	4.71665e-05	0
Streptococcus orisratti; NR_024974.1	0	0	2	0	0	0	4.71665e-05	0
Prevotella shahii; NR_024815.1	0	0	2	0	0	0	4.71665e-05	0
Desulfonispora thiosulfatigenes; NR_026497.1	0	0	2	0	0	0	4.71665e-05	0
Clostridium sartagoforme; NR_026490.1	0	0	2	0	0	0	4.71665e-05	0
Clostridium maximum; NR_026147.1	0	0	2	0	0	0	4.71665e-05	0
Shewanella gelidimarina; NR_026058.1	0	0	2	0	0	0	4.71665e-05	0
Pantoea ananatis; NR_026045.1	0	0	2	0	0	0	4.71665e-05	0
Novosphingobium lentum NBRC 107847; NR_042056.1	0	0	2	0	0	0	4.71665e-05	0
Parasutterella excrementihominis; NR_041667.1	0	0	2	0	0	0	4.71665e-05	0
Sulfurospirillum halorespirans; NR_028771.1	0	0	2	0	0	0	4.71665e-05	0
Sporomusa sphaeroides DSM 2875; NR_025417.1	0	0	2	0	0	0	4.71665e-05	0
Desulfohalotomaculum alkaliphilum; NR_024947.1	0	0	2	0	0	0	4.71665e-05	0
Glaciecola pallidula DSM 14239 = ACAM 615; NR_026056.1	0	0	2	0	0	0	4.71665e-05	0
Dyella halodurans; NR_171455.1	0	0	0	2	0	0	0	6.79209e-05
Blautia argi; NR_171388.1	0	0	0	2	0	0	0	6.79209e-05
Duganella pernnla; NR_170536.1	0	0	0	2	0	0	0	6.79209e-05
Rheinheimera sediminis; NR_170477.1	0	0	0	2	0	0	0	6.79209e-05
Natronospirillum operosum; NR_170467.1	0	0	0	2	0	0	0	6.79209e-05
Chelatococcus thermostellatus; NR_169467.1	0	0	0	2	0	0	0	6.79209e-05
Shewanella litorisediminis; NR_169448.1	0	0	0	2	0	0	0	6.79209e-05
Deinococcus oregonensis; NR_169436.1	0	0	0	2	0	0	0	6.79209e-05
Microvirga rosea; NR_169421.1	0	0	0	2	0	0	0	6.79209e-05
Idiomarina andamanensis; NR_165777.1	0	0	0	2	0	0	0	6.79209e-05
Longirhabdus pacifica; NR_165021.1	0	0	0	2	0	0	0	6.79209e-05
Antarcticibacterium flavum; NR_159278.1	0	0	0	2	0	0	0	6.79209e-05
Psychrosphaera aquimarina; NR_159188.1	0	0	0	2	0	0	0	6.79209e-05
Lewinella lacunae; NR_158054.1	0	0	0	2	0	0	0	6.79209e-05
Xenorhabdus thuongxuanensis; NR_156924.1	0	0	0	2	0	0	0	6.79209e-05
Rectinema cohabitans; NR_156915.1	0	0	0	2	0	0	0	6.79209e-05
Kocuria oceani; NR_156033.1	0	0	0	2	0	0	0	6.79209e-05
Marinobacterium zhoushanense; NR_151997.1	0	0	0	2	0	0	0	6.79209e-05
Mycolicibacterium lutetiense; NR_151953.1	0	0	0	2	0	0	0	6.79209e-05
Paraphotobacterium marinum; NR_151928.1	0	0	0	2	0	0	0	6.79209e-05
Anoxybacillus geothermalis; NR_151896.1	0	0	0	2	0	0	0	6.79209e-05
Alkalispirochaeta cellulosivorans; NR_148863.1	0	0	0	2	0	0	0	6.79209e-05
Petrimonas mucosa; NR_148808.1	0	0	0	2	0	0	0	6.79209e-05
Lysobacter novalis; NR_137252.1	0	0	0	2	0	0	0	6.79209e-05
Aeromonas finlandensis; NR_136830.1	0	0	0	2	0	0	0	6.79209e-05
Edwardsiella anguillarum; NR_136429.1	0	0	0	2	0	0	0	6.79209e-05
Desulfosporosinus acididurans; NR_134719.1	0	0	0	2	0	0	0	6.79209e-05
Oceanisphaera profunda; NR_133801.1	0	0	0	2	0	0	0	6.79209e-05
Bacterioplanes sanyensis; NR_126264.1	0	0	0	2	0	0	0	6.79209e-05
Nonomuraea harbinensis; NR_125658.1	0	0	0	2	0	0	0	6.79209e-05
Atopobacter phocae; NR_119263.1	0	0	0	2	0	0	0	6.79209e-05
Legionella lytica; NR_118983.1	0	0	0	2	0	0	0	6.79209e-05
Actinobacillus ureae; NR_118761.1	0	0	0	2	0	0	0	6.79209e-05
Mycobacterium fragae; NR_118426.1	0	0	0	2	0	0	0	6.79209e-05
Streptococcus constellatus subsp. pharyngis SK1060 = CCUG 46377; NR_118318.1	0	0	0	2	0	0	0	6.79209e-05
Neptunomonas concharum; NR_118152.1	0	0	0	2	0	0	0	6.79209e-05
Lactobacillus alvi; NR_118032.1	0	0	0	2	0	0	0	6.79209e-05
Brevibacillus aydinogluensis; NR_117986.1	0	0	0	2	0	0	0	6.79209e-05
Silanimonas mangrovi AK13; NR_117571.1	0	0	0	2	0	0	0	6.79209e-05
Microaerobacter geothermalis; NR_117002.1	0	0	0	2	0	0	0	6.79209e-05
Virgibacillus subterraneus; NR_116791.1	0	0	0	2	0	0	0	6.79209e-05
Microbacterium ginsengiterrae; NR_116483.1	0	0	0	2	0	0	0	6.79209e-05
Lactococcus lactis subsp. tructae; NR_116443.1	0	0	0	2	0	0	0	6.79209e-05
Gallibacterium trehalosifermentans; NR_116315.1	0	0	0	2	0	0	0	6.79209e-05
Kosakonia oryzae; NR_116033.1	0	0	0	2	0	0	0	6.79209e-05
Cronobacter universalis; NR_115943.1	0	0	0	2	0	0	0	6.79209e-05
Virgibacillus xinjiangensis; NR_115848.1	0	0	0	2	0	0	0	6.79209e-05
Ureaplasma cati; NR_115604.1	0	0	0	2	0	0	0	6.79209e-05
Streptomyces sundarbansensis; NR_115264.1	0	0	0	2	0	0	0	6.79209e-05
Haemophilus influenzae; NR_044682.2	0	0	0	2	0	0	0	6.79209e-05
Thalassolituus oleivorans MIL-1; NR_102806.1	0	0	0	2	0	0	0	6.79209e-05
Paenisporosarcina quisquiliarum; NR_043720.1	0	0	0	2	0	0	0	6.79209e-05
Kocuria aegyptia; NR_043511.1	0	0	0	2	0	0	0	6.79209e-05
Acetobacter senegalensis; NR_043252.1	0	0	0	2	0	0	0	6.79209e-05
Halonatronum saccharophilum; NR_042717.1	0	0	0	2	0	0	0	6.79209e-05
Mycoplasma salivarium; NR_041745.1	0	0	0	2	0	0	0	6.79209e-05
Cycloclasticus pugetii PS-1; NR_044649.1	0	0	0	2	0	0	0	6.79209e-05
Streptococcus henryi; NR_044189.1	0	0	0	2	0	0	0	6.79209e-05
Enterococcus camelliae; NR_044121.1	0	0	0	2	0	0	0	6.79209e-05
Salinicola socius; NR_044024.1	0	0	0	2	0	0	0	6.79209e-05
Caldalkalibacillus uzonensis; NR_043653.1	0	0	0	2	0	0	0	6.79209e-05
Methylosoma difficile; NR_043562.1	0	0	0	2	0	0	0	6.79209e-05
[truncated: 86 more rows]
