# Supplementary material for: Exploring Gut Microenvironment in Colorectal Patient with Dual-Omics Platform: A Comparison with Adenomatous Polyp or Occult Blood
Source: Biomedicines. 2022 Jul 19;10(7):1741. doi: 10.3390/biomedicines10071741 (PMC9313112; doi:10.3390/biomedicines10071741)
Supplement: Supplementary file 1 [file biomedicines-10-01741-s001.zip › Supplementary Table S2.xls]

## Sheet: OB vs. Healthy
Name	Max group mean	Log₂ fold change	Fold change	P-value	FDR p-value	Bonferroni
Ruminococcus bromii; NR_025930.1	8.86364	4.35593	20.477	2.53055e-41	3.0264e-38	5.27367e-38
[Ruminococcus] gnavus ATCC 29149; NR_036800.1	4.53409	2.62537	6.17042	1.07764e-26	4.49162e-24	2.24581e-23
Bacteroides coprocola DSM 17136; NR_041278.1	4.98864	2.53049	5.7777	3.91514e-19	5.43944e-17	8.15916e-16
Phocaeicola dorei; NR_041351.1	1.92045	2.51418	5.71275	6.16971e-21	9.89053e-19	1.28577e-17
Escherichia marmotae; NR_136472.1	1.43182	2.49861	5.65139	2.38529e-11	1.55342e-09	4.97093e-08
Anaerotruncus colihominis; NR_027558.1	0.75	2.48181	5.58597	7.68014e-12	5.51911e-10	1.60054e-08
Phocaeicola vulgatus; NR_112946.1	7.73864	2.43286	5.39962	4.68603e-24	1.08508e-21	9.76568e-21
Anaeromassilibacillus senegalensis; NR_144727.1	1.47727	2.41206	5.32232	1.1275e-17	1.38218e-15	2.34971e-14
Enterocloster bolteae; NR_113410.1	3.29545	2.39166	5.24761	5.84655e-24	1.21842e-21	1.21842e-20
Phascolarctobacterium succinatutens; NR_112902.1	7.68182	2.25648	4.77824	1.28076e-17	1.48283e-15	2.66909e-14
Enterocloster asparagiformis; NR_042200.1	0.863636	2.22897	4.68799	4.74111e-12	3.80018e-10	9.88047e-09
Shigella boydii; NR_104901.1	3.35227	2.1584	4.46418	9.856e-12	6.84663e-10	2.05399e-08
Enterococcus lactis; NR_117562.1	0.579545	1.98278	3.95255	2.36012e-08	1.14384e-06	4.91849e-05
Brenneria alni; NR_116340.1	1.07955	1.96963	3.91668	5.11828e-08	2.09147e-06	0.000106665
Clostridium saudiense; NR_144696.1	1.09091	1.95776	3.88458	3.36236e-08	1.49088e-06	7.00715e-05
Bacteroides fragilis NCTC 9343; NR_074784.2	0.568182	1.95382	3.874	2.22754e-08	1.13224e-06	4.64219e-05
Eisenbergiella tayi; NR_118643.1	0.727273	1.95339	3.87282	1.52368e-09	8.82042e-08	3.17535e-06
Streptococcus pasteurianus; NR_043660.1	0.590909	1.94647	3.85432	1.19685e-05	0.000268198	0.0249424
Bacteroides thetaiotaomicron; NR_074277.1	0.534091	1.89409	3.71688	3.33448e-08	1.49088e-06	6.94905e-05
Bacteroides vulgatus ATCC 8482; NR_074515.1	1.48864	1.86348	3.63885	5.21078e-13	4.72142e-11	1.08593e-09
Bacteroides faecis MAJ27; NR_117387.1	0.545455	1.80604	3.49682	5.81697e-08	2.33126e-06	0.000121226
Flavonifractor plautii; NR_029356.1	2.15909	1.71285	3.27808	3.03759e-16	3.33176e-14	6.33034e-13
Butyricicoccus pullicaecorum; NR_044490.1	0.568182	1.69849	3.24561	1.11575e-07	4.15217e-06	0.000232522
Enterobacter hormaechei subsp. xiangfangensis; NR_126208.1	0.522727	1.69006	3.2267	1.66905e-05	0.000358587	0.0347829
Mixta tenebrionis; NR_170465.1	1.18182	1.66519	3.17156	1.86339e-07	6.36607e-06	0.000388331
Blautia faecis; NR_109014.1	3.79545	1.66393	3.16878	3.03929e-15	3.01614e-13	6.33389e-12
Sporobacter termitidis; NR_044972.1	0.477273	1.66025	3.16071	9.17467e-07	2.59209e-05	0.001912
Dysgonomonas massiliensis; NR_164950.1	0.477273	1.66007	3.16033	9.20415e-07	2.59209e-05	0.00191815
Citrobacter koseri; NR_118588.1	0.625	1.63343	3.1025	2.69106e-06	6.92368e-05	0.00560818
Escherichia fergusonii ATCC 35469; NR_074902.1	0.5	1.63082	3.0969	1.46787e-05	0.00031865	0.0305904
Enterocloster clostridioformis; NR_118128.1	1.56818	1.62202	3.07806	6.01815e-12	4.47922e-10	1.25418e-08
Enterocloster bolteae; NR_025567.1	0.522727	1.60645	3.04502	6.47078e-07	1.94037e-05	0.00134851
Oscillibacter ruminantium GH1; NR_118156.1	4.04545	1.59044	3.01142	9.23709e-13	8.02087e-11	1.92501e-09
Eisenbergiella massiliensis; NR_144731.1	1.13636	1.56944	2.96789	3.28745e-10	1.95744e-08	6.85104e-07
Citrobacter cronae; NR_170426.1	5.59091	1.56866	2.96629	1.03018e-07	3.97575e-06	0.00021469
Bacteroides kribbi; NR_159118.1	1.57955	1.56846	2.96588	5.17359e-12	3.99325e-10	1.07818e-08
Clostridioides difficile ATCC 9689 = DSM 1296; NR_113132.1	0.340909	1.55092	2.93003	9.24565e-05	0.00179902	0.192679
Franconibacter daqui; NR_159235.1	1.14773	1.49226	2.81329	6.97399e-06	0.000165157	0.0145338
Blautia hansenii DSM 20583; NR_104687.1	1.23864	1.46859	2.76751	3.27504e-07	1.07135e-05	0.000682519
Enterococcus thailandicus; NR_044160.1	0.306818	1.44634	2.72516	0.000120865	0.00231085	0.251882
Clostridium merdae; NR_147400.1	0.670455	1.44025	2.71367	4.36817e-07	1.3587e-05	0.000910327
Ethanoligenens harbinense YUAN-3; NR_115307.1	0.386364	1.43954	2.71235	3.3698e-05	0.000695312	0.0702265
Paenibacillus helianthi; NR_169340.1	0.579545	1.41544	2.6674	6.0004e-06	0.000147116	0.0125048
Shigella sonnei; NR_104826.1	0.454545	1.38983	2.62048	0.000280888	0.00500317	0.58537
Tyzzerella nexilis DSM 1787; NR_029248.1	1.5	1.38267	2.60751	3.80953e-08	1.65397e-06	7.93907e-05
[Ruminococcus] gnavus ATCC 29149; NR_118690.1	11.0795	1.38192	2.60615	1.00589e-12	8.38513e-11	2.09628e-09
Bacteroides stercoris ATCC 43183; NR_112943.1	1.20455	1.38145	2.60529	4.88717e-07	1.49777e-05	0.00101849
Acutalibacter muris; NR_144605.1	0.681818	1.35325	2.55487	8.7035e-07	2.55466e-05	0.00181381
[Clostridium] methylpentosum; NR_029355.1	0.306818	1.32558	2.50634	0.000293073	0.00517596	0.610763
Alteromonas mediterranea; NR_148754.1	0.340909	1.31495	2.48794	0.000192632	0.00350155	0.401444
Paenibacillus aceris; NR_156841.1	0.261364	1.29979	2.46193	0.00068883	0.0109582	1
Bacteroides caecigallinarum; NR_145844.1	0.409091	1.29788	2.45866	8.31855e-05	0.00163546	0.173359
Bacteroides sartorii JCM 16497; NR_113064.1	0.352273	1.29442	2.45278	0.000193224	0.00350155	0.402678
Alginatibacterium sediminis; NR_165022.1	0.409091	1.28622	2.43888	0.00042232	0.00721406	0.880115
Blautia hydrogenotrophica; NR_026314.1	0.397727	1.26894	2.40984	0.000126803	0.00240234	0.264257
Harryflintia acetispora; NR_152059.1	0.659091	1.22082	2.33079	7.38218e-06	0.000172859	0.0153845
Enterobacter cloacae; NR_102794.2	0.977273	1.19419	2.28816	0.000697166	0.0110068	1
Duncaniella dubosii; NR_170508.1	0.727273	1.18724	2.27717	4.47015e-06	0.000110902	0.00931579
Metakosakonia massiliensis JC163; NR_125600.1	0.329545	1.18246	2.26964	0.000881235	0.0136072	1
Microbacterium arborescens; NR_112023.1	0.227273	1.17906	2.26429	0.00245385	0.0332067	1
Anaerostipes caccae; NR_028915.1	0.284091	1.14257	2.20773	0.00155152	0.0222991	1
[Eubacterium] brachy; NR_036993.1	0.25	1.13977	2.20346	0.00239405	0.0326092	1
Tepidibaculum saccharolyticum; NR_169458.1	1.60227	1.13873	2.20187	3.29013e-07	1.07135e-05	0.000685663
Lactonifactor longoviformis; NR_043551.1	1.40909	1.13499	2.19618	1.12234e-08	5.9973e-07	2.33895e-05
Christensenella timonensis; NR_144743.1	0.295455	1.12625	2.18291	0.00152559	0.0220787	1
Blautia hansenii DSM 20583; NR_118731.1	0.375	1.11872	2.17155	0.000637622	0.0102216	1
Pseudescherichia vulneris; NR_119109.1	1.46591	1.11193	2.16135	2.36301e-05	0.000496441	0.0492451
Rhabdanaerobium thermarum; NR_159146.1	0.272727	1.10559	2.15188	0.00231543	0.0321937	1
Sutterella massiliensis; NR_147401.1	0.272727	1.10552	2.15177	0.0023172	0.0321937	1
Desnuesiella massiliensis; NR_144724.1	0.25	1.0831	2.11858	0.00351033	0.0454381	1
Bacteroides caccae; NR_112932.1	0.75	1.08138	2.11606	5.41418e-05	0.00109545	0.112831
Siccibacter colletis; NR_134807.1	0.261364	1.07138	2.10144	0.00449341	0.0570992	1
Murimonas intestini; NR_134772.1	0.386364	1.06376	2.09037	0.000906154	0.0138855	1
Marinobacterium boryeongense; NR_171449.1	0.227273	1.05822	2.08236	0.00532862	0.0657091	1
Streptococcus gallolyticus; NR_044904.1	0.204545	1.05328	2.07524	0.0154335	0.165791	1
Lachnotalea glycerini; NR_148620.1	1.01136	1.0325	2.04556	4.23994e-06	0.000106458	0.00883604
Enterococcus saigonensis; NR_152049.1	0.215909	1.01569	2.02187	0.00786368	0.0915525	1
Mobilisporobacter senegalensis; NR_148788.1	0.909091	1.00499	2.00693	9.89801e-06	0.000229194	0.0206275
Colidextribacter massiliensis; NR_147375.1	1.14773	1.00381	2.00529	1.71096e-05	0.000363841	0.0356564
Bacteroides ihuae; NR_147391.1	0.272727	1.00205	2.00284	0.00481727	0.0608436	1
Proteus alimentorum; NR_163665.1	0.181818	0.983389	1.9771	0.0320989	0.302688	1
Bacteroides faecichinchillae JCM 17102; NR_113206.1	0.25	0.975666	1.96655	0.00722445	0.0855441	1
Eubacterium nodatum ATCC 33099; NR_119311.1	0.204545	0.971854	1.96136	0.0115182	0.127005	1
Ercella succinigenes; NR_134026.1	0.579545	0.953834	1.93701	0.000409237	0.00704834	0.852849
Caecibacterium sporoformans; NR_159147.1	3.05682	0.945106	1.92533	6.04771e-09	3.31669e-07	1.26034e-05
Trichococcus shcherbakoviae; NR_171468.1	0.409091	0.9291	1.90409	0.0023897	0.0326092	1
Faecalicatena orotica; NR_118729.2	0.193182	0.926559	1.90074	0.0167432	0.178025	1
Herbinix luporum; NR_152095.1	0.534091	0.920455	1.89271	0.000881466	0.0136072	1
Pseudomonas urumqiensis; NR_171524.1	0.261364	0.914883	1.88542	0.00977701	0.11134	1
Trabulsiella odontotermitis; NR_043860.1	0.193182	0.911093	1.88047	0.0396767	0.354876	1
Megasphaera paucivorans; NR_113308.1	0.159091	0.902562	1.86938	0.0259707	0.251931	1
Helcococcus kunzii; NR_029237.1	0.159091	0.90255	1.86937	0.025973	0.251931	1
Microbacterium immunditiarum; NR_115695.1	0.159091	0.902493	1.86929	0.0259836	0.251931	1
Succinivibrio dextrinosolvens; NR_026476.1	0.159091	0.902454	1.86924	0.025991	0.251931	1
Citrobacter koseri; NR_104890.1	0.159091	0.901116	1.86751	0.0281022	0.271134	1
Ruthenibacterium lactatiformans; NR_151900.1	1.86364	0.896761	1.86188	1.08472e-05	0.000245714	0.0226057
Papillibacter cinnamivorans; NR_025025.1	0.613636	0.872262	1.83053	0.00115143	0.0170182	1
Dialister invisus; NR_113355.1	0.511364	0.868247	1.82544	0.00305949	0.0403543	1
Bacteroides uniformis; NR_112945.1	1.02273	0.860982	1.81627	0.000139208	0.00261361	0.29011
Faecalicatena contorta; NR_117147.1	0.340909	0.858902	1.81366	0.00756676	0.0890911	1
Enterorhabdus caecimuris B7; NR_115868.1	0.409091	0.858515	1.81317	0.00445046	0.0569003	1
Blautia caecimuris; NR_144607.1	3.25	0.853547	1.80694	1.25326e-07	4.50309e-06	0.000261179
Catabacter hongkongensis; NR_115269.1	0.147727	0.850847	1.80356	0.0373254	0.342937	1
Ethanoligenens harbinense YUAN-3; NR_042828.1	0.147727	0.850846	1.80356	0.0373256	0.342937	1
Anaerobiospirillum thomasii; NR_025518.1	0.147727	0.850732	1.80342	0.0373545	0.342937	1
Enterocloster aldensis; NR_043680.1	0.227273	0.843389	1.79426	0.0205798	0.209211	1
Anaerotruncus rubiinfantis; NR_147398.1	0.443182	0.842238	1.79283	0.00396377	0.0509907	1
[Clostridium] symbiosum; NR_118730.1	0.977273	0.833984	1.7826	9.32313e-05	0.00179902	0.194294
Merdimonas faecis; NR_157642.1	2.34091	0.831967	1.78011	3.65738e-07	1.15485e-05	0.000762198
Paenibacillus azotifigens; NR_159222.1	0.170455	0.831691	1.77977	0.0343597	0.31971	1
Brenneria nigrifluens DSM 30175 = ATCC 13028; NR_114713.1	0.170455	0.831671	1.77975	0.0343642	0.31971	1
Kosakonia quasisacchari; NR_169476.1	2.81818	0.822044	1.76791	0.00834836	0.0961214	1
Erysipelothrix piscisicarius; NR_170393.1	0.511364	0.814852	1.75912	0.00313103	0.0410381	1
Lacrimispora amygdalina; NR_115211.1	0.204545	0.807693	1.75041	0.0302649	0.286718	1
[Clostridium] hylemonae DSM 15053; NR_112089.1	1.54545	0.803439	1.74526	0.000142352	0.00264877	0.296662
Moorella stamsii; NR_108896.1	0.215909	0.800857	1.74214	0.0289628	0.27815	1
Izhakiella australiensis; NR_159157.1	0.136364	0.797157	1.73767	0.05309	0.453441	1
Blautia hominis; NR_163638.1	3.375	0.796535	1.73692	1.42272e-06	3.85058e-05	0.00296494
Sellimonas intestinalis; NR_148624.1	2.05682	0.783375	1.72115	1.66773e-06	4.45583e-05	0.00347555
Drancourtella massiliensis; NR_144722.1	0.159091	0.781695	1.71915	0.048523	0.41786	1
Intestinimonas butyriciproducens; NR_118554.1	0.943182	0.776586	1.71307	0.000525666	0.00869435	1
Mixta intestinalis; NR_137380.1	0.181818	0.766996	1.70172	0.048187	0.41786	1
Terrisporobacter petrolearius; NR_137408.1	0.193182	0.762503	1.69643	0.0423048	0.375163	1
Bacteroides koreensis; NR_159117.1	0.215909	0.751713	1.68379	0.0385867	0.347243	1
Bacteroides sartorii JCM 17136 = DSM 21941; NR_117373.1	0.215909	0.7517	1.68378	0.0385906	0.347243	1
Nocardia aurea; NR_171506.1	0.125	0.741472	1.67188	0.0746079	0.589025	1
Enterococcus diestrammenae; NR_135720.1	0.125	0.741451	1.67186	0.0746174	0.589025	1
Bacteroides mediterraneensis; NR_144744.1	0.386364	0.732827	1.66189	0.0148761	0.160631	1
Citrobacter sedlakii; NR_028686.1	0.147727	0.730032	1.65868	0.0677147	0.553525	1
Pseudocitrobacter faecalis; NR_125690.1	0.147727	0.729995	1.65863	0.0677298	0.553525	1
Pantoea agglomerans; NR_114111.1	0.159091	0.724943	1.65284	0.0645079	0.531361	1
Streptococcus chenjunshii; NR_171502.1	0.386364	0.722444	1.64998	0.0207462	0.209879	1
Motilimonas pumilua; NR_171505.1	0.170455	0.720206	1.64742	0.0614568	0.50832	1
Bacteroides finegoldii; NR_041313.1	0.170455	0.720183	1.64739	0.0614668	0.50832	1
Streptomyces dioscori; NR_165766.1	0.181818	0.715861	1.64246	0.0585246	0.490775	1
Desulfosporosinus nitroreducens; NR_156977.1	0.193182	0.71176	1.6378	0.0557488	0.472278	1
Paraglaciecola hydrolytica; NR_157658.1	0.227273	0.700853	1.62547	0.0482284	0.41786	1
Bacteroides plebeius DSM 17135; NR_041277.1	1.85227	0.700402	1.62496	0.00593265	0.072302	1
Bacteroides caecimuris; NR_144606.1	0.386364	0.700328	1.62487	0.0192291	0.198383	1
Abyssicoccus albus; NR_156906.1	0.397727	0.698058	1.62232	0.0183541	0.190298	1
Parabacteroides chongii; NR_165699.1	0.284091	0.686641	1.60953	0.0378642	0.346092	1
Centipeda periodontii DSM 2778; NR_115660.1	0.113636	0.683537	1.60607	0.103559	0.74701	1
Jiangella rhizosphaerae; NR_171511.1	0.113636	0.683489	1.60602	0.103586	0.74701	1
Sedimentibacter acidaminivorans; NR_148817.1	0.113636	0.683479	1.60601	0.103592	0.74701	1
Cohnella faecalis; NR_171539.1	0.159091	0.67027	1.59137	0.0843363	0.656392	1
Blautia glucerasea; NR_113231.1	0.181818	0.664981	1.58555	0.0761751	0.599053	1
Syntrophococcus sucromutans; NR_036869.2	1.38636	0.653168	1.57262	0.00111	0.0166421	1
Roseburia faecis; NR_042832.1	6.125	0.6506	1.56982	2.77721e-06	7.05817e-05	0.0057877
Succiniclasticum ruminis; NR_026205.1	0.579545	0.648405	1.56743	0.0110107	0.122708	1
Streptomyces ovatisporus; NR_152658.1	0.284091	0.648105	1.56711	0.048462	0.41786	1
Crenobacter cavernae; NR_163603.1	0.102273	0.623163	1.54025	0.141847	0.924928	1
Gloeobacter violaceus PCC 7421; NR_074282.1	0.102273	0.623144	1.54023	0.14186	0.924928	1
Anoxynatronum sibiricum; NR_025256.1	0.102273	0.623123	1.54021	0.141875	0.924928	1
Moraxella lacunata; NR_036825.1	0.102273	0.623114	1.5402	0.141881	0.924928	1
Natranaerobaculum magadiense; NR_135713.1	0.102273	0.623106	1.54019	0.141888	0.924928	1
Schaalia vaccimaxillae; NR_025523.1	0.102273	0.623097	1.54018	0.141893	0.924928	1
Paenibacillus maysiensis; NR_165764.1	0.125	0.620644	1.53756	0.127298	0.870787	1
Paenibacillus brassicae; NR_132605.1	0.125	0.620636	1.53755	0.127301	0.870787	1
Alteromonas mediterranea; NR_148755.1	0.136364	0.619586	1.53643	0.120611	0.84347	1
Alkaliphilus oremlandii; NR_043674.1	0.147727	0.618551	1.53533	0.114349	0.805081	1
Mediterranea massiliensis; NR_144747.1	0.193182	0.615143	1.53171	0.0925988	0.69167	1
Microvirga flavescens; NR_171528.1	0.204545	0.614452	1.53098	0.0878774	0.658765	1
Blautia argi; NR_171444.1	15.6591	0.580069	1.49492	6.51755e-07	1.94037e-05	0.00135826
Acinetobacter sichuanensis; NR_171416.1	0.238636	0.571752	1.48633	0.094484	0.700728	1
Peptococcus simiae; NR_153710.1	0.227273	0.571228	1.48579	0.0995328	0.730375	1
Hungatella effluvii; NR_133762.1	0.909091	0.569372	1.48388	0.0067475	0.0810507	1
[Clostridium] fimetarium; NR_024993.1	0.181818	0.568403	1.48288	0.123189	0.855753	1
Enterocloster lavalensis; NR_044289.1	0.147727	0.565884	1.48029	0.144919	0.924928	1
Enterococcus wangshanyuanii; NR_159231.1	0.136364	0.564882	1.47927	0.153117	0.924928	1
Vagococcus humatus; NR_156076.1	0.113636	0.562707	1.47704	0.171092	0.924928	1
Megasphaera sueciensis; NR_113309.1	0.0909091	0.560137	1.47441	0.191536	0.924928	1
Proteinivorax hydrogeniformans; NR_164884.1	0.0909091	0.560127	1.4744	0.191545	0.924928	1
Fenollaria massiliensis; NR_133038.1	0.0909091	0.560127	1.4744	0.191546	0.924928	1
Anoxynatronum buryatiense; NR_159150.1	0.0909091	0.560112	1.47438	0.191559	0.924928	1
Parabacteroides distasonis ATCC 8503; NR_074376.1	0.0909091	0.560099	1.47437	0.19157	0.924928	1
Companilactobacillus allii; NR_159087.1	0.0909091	0.560091	1.47436	0.191576	0.924928	1
Kangiella chungangensis; NR_148305.1	0.0909091	0.560087	1.47436	0.191581	0.924928	1
Marinilabilia rubra; NR_171512.1	0.409091	0.549737	1.46382	0.0541938	0.460979	1
Parabacteroides merdae ATCC 43184; NR_119166.1	0.204545	0.52675	1.44068	0.137458	0.91815	1
Anaerotignum faecicola; NR_165727.1	2.73864	0.52543	1.43936	0.000302072	0.00529006	0.629517
Neglecta timonensis; NR_144736.1	0.193182	0.524734	1.43867	0.145075	0.924928	1
Blautia argi; NR_171391.1	2.38636	0.52309	1.43703	0.000481711	0.00806904	1
Sutterella faecalis; NR_169348.1	0.170455	0.520202	1.43416	0.161846	0.924928	1
Roseimarinus sediminis; NR_136488.1	0.147727	0.515122	1.42912	0.180737	0.924928	1
Weissella confusa; NR_113258.1	0.136364	0.512289	1.42631	0.191126	0.924928	1
Microbacterium kyungheense; NR_134086.1	0.136364	0.512217	1.42624	0.191196	0.924928	1
Bacillus xiapuensis; NR_171460.1	0.125	0.509161	1.42322	0.202278	0.924928	1
Escherichia fergusonii; NR_114079.1	0.0795455	0.507658	1.42174	0.293902	0.924928	1
Bacteroides faecis MAJ27; NR_113067.1	0.102273	0.502354	1.41652	0.226687	0.924928	1
Brenneria salicis ATCC 15712 = DSM 30166; NR_026050.1	0.102273	0.502338	1.41651	0.226702	0.924928	1
Bacteroides luti; NR_125463.1	0.102273	0.502337	1.41651	0.226704	0.924928	1
Klebsiella michiganensis; NR_118335.1	0.102273	0.502307	1.41648	0.226734	0.924928	1
Fermentimonas caenicola; NR_148809.1	0.102273	0.502302	1.41647	0.226738	0.924928	1
Legionella qingyii; NR_171519.1	0.272727	0.50103	1.41522	0.122446	0.853439	1
Bacteroides caecicola; NR_148821.1	0.602273	0.498808	1.41305	0.0419406	0.373522	1
Legionella jamestowniensis; NR_044959.1	0.0795455	0.494226	1.40856	0.254706	0.924928	1
Enterobacter cloacae subsp. dissolvens; NR_118011.1	0.0795455	0.494219	1.40856	0.254713	0.924928	1
Bacteroides salyersiae; NR_112942.1	0.0795455	0.494215	1.40855	0.254717	0.924928	1
Flavipsychrobacter stenotrophus; NR_171478.1	0.0795455	0.494212	1.40855	0.25472	0.924928	1
Alteromonas mediterranea; NR_148756.1	0.0795455	0.494211	1.40855	0.254721	0.924928	1
Paenibacillus zanthoxyli; NR_043876.1	0.0795455	0.494203	1.40854	0.25473	0.924928	1
Lactococcus nasutitermitis; NR_147780.1	0.0795455	0.494202	1.40854	0.254731	0.924928	1
Enterococcus canis; NR_044852.1	0.0795455	0.494202	1.40854	0.254731	0.924928	1
Thermolongibacillus altinsuensis; NR_125531.1	0.0795455	0.494196	1.40854	0.254737	0.924928	1
Kineothrix alysoides; NR_156081.1	1.67045	0.481157	1.39586	0.012634	0.138575	1
Erwinia piriflorinigrans CFBP 5888; NR_117353.1	0.329545	0.48013	1.39487	0.114348	0.805081	1
Streptococcus phocae subsp. salmonis; NR_133868.1	0.181818	0.477973	1.39279	0.188087	0.924928	1
Bacteroides paurosaccharolyticus JCM 15092; NR_113071.1	0.181818	0.477971	1.39278	0.18809	0.924928	1
Brenneria corticis; NR_171515.1	3.25	0.477099	1.39194	0.0933801	0.695015	1
Intestinibacter bartlettii; NR_027573.1	0.159091	0.470297	1.38539	0.210045	0.924928	1
Lactococcus kimchii; NR_169485.1	0.136364	0.461427	1.3769	0.235041	0.924928	1
Agathobacter ruminis; NR_148619.1	0.954545	0.459146	1.37473	0.0226457	0.225807	1
Bacteroides stercorirosoris JCM 17103; NR_113207.1	0.125	0.456534	1.37224	0.248757	0.924928	1
Gracilibacter thermotolerans JW/YJL-S1; NR_115693.1	0.113636	0.451281	1.36725	0.263381	0.924928	1
Butyrivibrio proteoclasticus; NR_102893.1	0.102273	0.445509	1.36179	0.279123	0.924928	1
Clostridium fermenticellae; NR_171498.1	0.420455	0.445427	1.36172	0.108914	0.774661	1
Arthrobacter ginkgonis; NR_156061.1	0.193182	0.439544	1.35618	0.21572	0.924928	1
Alkalihalobacillus plakortidis; NR_042383.1	0.0909091	0.439333	1.35598	0.295874	0.924928	1
Caldicellulosiruptor obsidiansis OB47; NR_074766.1	0.0909091	0.439329	1.35597	0.295878	0.924928	1
Bacteroides zoogleoformans; NR_113353.1	0.0909091	0.439303	1.35595	0.29591	0.924928	1
Streptomyces inhibens; NR_171534.1	0.170455	0.429699	1.34695	0.240792	0.924928	1
Pectobacterium carotovorum; NR_116341.1	0.0909091	0.429382	1.34666	0.327452	0.924928	1
Pseudobacteroides cellulosolvens ATCC 35603 = DSM 2933; NR_025918.1	0.0681818	0.425181	1.34274	0.333196	0.924928	1
Taibaiella helva; NR_171536.1	0.0681818	0.42518	1.34274	0.333198	0.924928	1
Companilactobacillus suantsaicola; NR_170421.1	0.0681818	0.425177	1.34274	0.333201	0.924928	1
Aminicella lysinilytica; NR_134694.1	0.0681818	0.425175	1.34274	0.333204	0.924928	1
Anaerococcus jeddahensis; NR_165761.1	0.0681818	0.42517	1.34273	0.33321	0.924928	1
Alistipes communis; NR_133025.1	0.0681818	0.425169	1.34273	0.33321	0.924928	1
Salmonella bongori; NR_116124.1	0.0681818	0.425168	1.34273	0.333212	0.924928	1
Bacteroides ovatus; NR_116181.1	0.0681818	0.425163	1.34272	0.333218	0.924928	1
Arcanobacterium phocae; NR_117158.1	0.0681818	0.425161	1.34272	0.33322	0.924928	1
Enterococcus mundtii; NR_114784.2	0.0681818	0.425155	1.34272	0.333227	0.924928	1
Casaltella massiliensis; NR_133037.1	0.0681818	0.425153	1.34271	0.33323	0.924928	1
Xanthomonas citri pv. malvacearum; NR_117145.1	0.0681818	0.425153	1.34271	0.333231	0.924928	1
Hydrocarboniclastica marina; NR_164632.1	0.0681818	0.425151	1.34271	0.333233	0.924928	1
Kosakonia oryzendophytica; NR_125586.1	0.0681818	0.425149	1.34271	0.333236	0.924928	1
Nonomuraea glycinis; NR_159200.1	0.0681818	0.425149	1.34271	0.333236	0.924928	1
Microbacterium soli; NR_116065.1	0.0681818	0.425148	1.34271	0.333236	0.924928	1
[Clostridium] scindens; NR_112051.1	0.0681818	0.425148	1.34271	0.333236	0.924928	1
Bacillus spongiae; NR_165694.1	0.0681818	0.425138	1.3427	0.333249	0.924928	1
Erwinia typographi; NR_117446.1	0.0681818	0.425137	1.3427	0.33325	0.924928	1
Flavobacterium jumunjinense; NR_109367.1	0.0681818	0.425134	1.3427	0.333254	0.924928	1
[Clostridium] paradoxum JW-YL-7 = DSM 7308; NR_119334.1	0.0681818	0.425121	1.34269	0.333269	0.924928	1
Salirhabdus euzebyi; NR_042538.1	0.147727	0.418585	1.33662	0.269089	0.924928	1
Amphritea opalescens; NR_170511.1	0.125	0.405712	1.32474	0.301357	0.924928	1
Parasporobacterium paucivorans; NR_025390.1	0.102273	0.390842	1.31116	0.33808	0.924928	1
Hungatella hathewayi; NR_036928.1	0.443182	0.379017	1.30046	0.159912	0.924928	1
Holdemanella biformis; NR_044731.2	0.0795455	0.37342	1.29542	0.380072	0.924928	1
Bifidobacterium pullorum; NR_036856.1	0.0795455	0.37342	1.29542	0.380073	0.924928	1
Microbacterium aureliae; NR_152652.1	0.147727	0.372636	1.29472	0.3216	0.924928	1
Bacteroides timonensis AP1; NR_144704.1	0.147727	0.372603	1.29469	0.321646	0.924928	1
Microbacterium gubbeenense; NR_025098.1	0.261364	0.36084	1.28417	0.261323	0.924928	1
Roseburia hominis A2-183; NR_074809.1	0.454545	0.359788	1.28324	0.176835	0.924928	1
Clostridium isatidis; NR_026347.1	0.0568182	0.352663	1.27692	0.428401	0.924928	1
Photorhabdus cinerea; NR_044412.1	0.0568182	0.352653	1.27691	0.428414	0.924928	1
Lactobacillus acidipiscis; NR_112693.1	0.0568182	0.352648	1.2769	0.428421	0.924928	1
Facklamia miroungae; NR_025400.1	0.0568182	0.352645	1.2769	0.428426	0.924928	1
Enterococcus ratti; NR_113934.1	0.0568182	0.352644	1.2769	0.428427	0.924928	1
Enterococcus massiliensis; NR_144723.2	0.0568182	0.352644	1.2769	0.428427	0.924928	1
Faecalicatena orotica; NR_117126.1	0.0568182	0.35264	1.2769	0.428432	0.924928	1
Anoxybacillus salavatliensis; NR_104492.1	0.0568182	0.352636	1.27689	0.428438	0.924928	1
Bacteroides ovatus; NR_112940.1	0.0568182	0.352632	1.27689	0.428444	0.924928	1
Pseudomonas punonensis; NR_109583.1	0.0568182	0.352629	1.27689	0.428448	0.924928	1
Catonella morbi ATCC 51271; NR_026248.1	0.0568182	0.352628	1.27688	0.428449	0.924928	1
Natranaerovirga pectinivora; NR_108636.1	0.0568182	0.352626	1.27688	0.428452	0.924928	1
Winkia neuii subsp. anitrata; NR_119012.1	0.0568182	0.352621	1.27688	0.428459	0.924928	1
Bifidobacterium dentium; NR_037115.2	0.0568182	0.35262	1.27688	0.428461	0.924928	1
Enterococcus faecalis; NR_040789.1	0.113636	0.347803	1.27262	0.380753	0.924928	1
Parvimonas micra ATCC 33270; NR_114675.1	0.0568182	0.341077	1.2667	0.477616	0.924928	1
Falsochrobactrum shanghaiense; NR_171538.1	0.159091	0.336623	1.2628	0.359253	0.924928	1
Fournierella massiliensis; NR_156911.1	1.375	0.334226	1.2607	0.106251	0.76234	1
Phocaeicola vulgatus; NR_112143.1	0.0909091	0.327854	1.25514	0.427098	0.924928	1
Weissella muntiaci; NR_170492.1	0.0909091	0.32784	1.25513	0.427119	0.924928	1
Mycetocola zhujimingii; NR_171521.1	0.193182	0.320581	1.24883	0.3574	0.924928	1
Petrocella atlantisensis; NR_164620.1	0.193182	0.320557	1.24881	0.357439	0.924928	1
Phenylobacterium parvum; NR_171451.1	0.0795455	0.316612	1.2454	0.452679	0.924928	1
Eubacterium coprostanoligenes; NR_104907.1	0.454545	0.315564	1.2445	0.233462	0.924928	1
Syntrophobotulus glycolicus; NR_074993.1	0.0681818	0.304396	1.2349	0.480017	0.924928	1
Cryobacterium mesophilum; NR_044239.1	0.0681818	0.304395	1.2349	0.480017	0.924928	1
Desulfothermobacter acidiphilus; NR_159908.1	0.0681818	0.304387	1.23489	0.480031	0.924928	1
Photorhabdus stackebrandtii; NR_116030.1	0.0681818	0.304375	1.23488	0.480048	0.924928	1
Cronobacter sakazakii; NR_118087.1	0.0681818	0.304358	1.23487	0.480073	0.924928	1
Buchananella hordeovulneris; NR_026225.1	0.0681818	0.30435	1.23486	0.480086	0.924928	1
Corynebacterium lubricantis; NR_044603.1	0.0681818	0.304344	1.23486	0.480096	0.924928	1
Cellulosilyticum lentocellum DSM 5427; NR_125710.1	0.170455	0.30385	1.23443	0.397387	0.924928	1
Ichthyobacterium seriolicida; NR_148596.1	0.113636	0.298716	1.23005	0.448077	0.924928	1
Abyssisolibacter fermentans; NR_165680.1	0.113636	0.298681	1.23002	0.448135	0.924928	1
Blautia producta ATCC 27340 = DSM 2950; NR_113270.1	0.113636	0.298681	1.23002	0.448135	0.924928	1
Acidobacterium ailaaui; NR_153719.1	0.113636	0.298679	1.23002	0.448137	0.924928	1
Phocaeicola massiliensis; NR_112938.1	0.352273	0.291811	1.22418	0.311741	0.924928	1
Eubacterium oxidoreducens; NR_104737.1	0.204545	0.291667	1.22405	0.392892	0.924928	1
Frisingicoccus caecimuris; NR_144612.1	0.488636	0.287332	1.22038	0.262478	0.924928	1
Streptococcus lutetiensis; NR_037096.1	0.352273	0.282537	1.21633	0.485343	0.924928	1
Symbiobacterium terraclitae; NR_134209.1	0.0454545	0.276305	1.21109	0.540844	0.924928	1
Rubrobacter aplysinae; NR_133849.1	0.0454545	0.276304	1.21109	0.540846	0.924928	1
Tumebacillus lipolyticus; NR_145931.1	0.0454545	0.276301	1.21109	0.54085	0.924928	1
Crenobacter luteus; NR_163602.1	0.0454545	0.276296	1.21108	0.540858	0.924928	1
Lawsonella clevelandensis; NR_151867.1	0.0454545	0.276295	1.21108	0.540859	0.924928	1
Prevotella saccharolytica JCM 17484; NR_116832.1	0.0454545	0.276294	1.21108	0.540861	0.924928	1
Prevotella fusca JCM 17724; NR_116725.1	0.0454545	0.276294	1.21108	0.540861	0.924928	1
Facklamia sourekii; NR_029351.1	0.0454545	0.276293	1.21108	0.540863	0.924928	1
Paraburkholderia ginsengiterrae; NR_145537.1	0.0454545	0.276291	1.21108	0.540866	0.924928	1
Anaerococcus senegalensis JC48; NR_118220.1	0.0454545	0.27629	1.21108	0.540867	0.924928	1
Bacillus urbisdiaboli; NR_171459.1	0.0454545	0.27629	1.21108	0.540867	0.924928	1
Massilia atriviolacea; NR_171529.1	0.0454545	0.276288	1.21107	0.54087	0.924928	1
Salinisphaera aquimarina; NR_163652.1	0.0454545	0.276288	1.21107	0.54087	0.924928	1
Serratia ficaria; NR_114750.1	0.0454545	0.276287	1.21107	0.540872	0.924928	1
Shigella dysenteriae; NR_026332.1	0.0454545	0.276286	1.21107	0.540874	0.924928	1
Prevotella multiformis DSM 16608; NR_041056.1	0.0454545	0.276285	1.21107	0.540875	0.924928	1
Bacillus fungorum; NR_170494.1	0.0454545	0.276284	1.21107	0.540876	0.924928	1
Ilyomonas limi; NR_164990.1	0.0454545	0.276283	1.21107	0.540878	0.924928	1
Trinickia fusca; NR_171525.1	0.0454545	0.276283	1.21107	0.540879	0.924928	1
Mixta theicola; NR_137415.1	0.0454545	0.276281	1.21107	0.54088	0.924928	1
Enterococcus dispar ATCC 51266; NR_024904.1	0.0454545	0.276281	1.21107	0.540881	0.924928	1
Salmonella bongori; NR_074888.1	0.0454545	0.276281	1.21107	0.540881	0.924928	1
Enterococcus eurekensis; NR_114649.1	0.0454545	0.276281	1.21107	0.540881	0.924928	1
Providencia thailandensis; NR_126224.1	0.0454545	0.27628	1.21107	0.540882	0.924928	1
Cronobacter sakazakii; NR_118449.1	0.0454545	0.276279	1.21107	0.540884	0.924928	1
Enterococcus viikkiensis; NR_117976.1	0.0454545	0.276278	1.21107	0.540885	0.924928	1
Anaeromicrobium sediminis; NR_156897.1	0.0454545	0.276278	1.21107	0.540886	0.924928	1
Thauera propionica; NR_159313.1	0.0454545	0.276277	1.21107	0.540887	0.924928	1
Mobilitalea sibirica; NR_134091.1	0.0454545	0.276275	1.21106	0.540891	0.924928	1
Arthrobacter psychrolactophilus; NR_025003.1	0.0454545	0.276274	1.21106	0.540891	0.924928	1
Parageobacillus caldoxylosilyticus; NR_028708.1	0.0454545	0.276274	1.21106	0.540892	0.924928	1
Pseudobutyrivibrio xylanivorans; NR_025524.1	0.0454545	0.276274	1.21106	0.540892	0.924928	1
Turicimonas muris; NR_144619.1	0.0454545	0.276274	1.21106	0.540892	0.924928	1
Bacteroides helcogenes; NR_112937.1	0.0454545	0.276273	1.21106	0.540893	0.924928	1
[Clostridium] paradoxum JW-YL-7 = DSM 7308; NR_119328.1	0.0454545	0.276271	1.21106	0.540897	0.924928	1
Serratia fonticola DSM 22080; NR_116808.1	0.0454545	0.27627	1.21106	0.540898	0.924928	1
Swionibacillus sediminis; NR_158028.1	0.0454545	0.276269	1.21106	0.540899	0.924928	1
Gemella palaticanis; NR_026469.1	0.0454545	0.276268	1.21106	0.540901	0.924928	1
Vagococcus martis; NR_158022.1	0.0454545	0.276267	1.21106	0.540903	0.924928	1
Weissella cryptocerci; NR_170502.1	0.0454545	0.276267	1.21106	0.540903	0.924928	1
Paenibacillus insulae; NR_165679.1	0.0454545	0.276267	1.21106	0.540903	0.924928	1
Moryella indoligenes; NR_043775.1	0.0454545	0.276266	1.21106	0.540903	0.924928	1
Enterocloster clostridioformis; NR_044715.2	0.0454545	0.276266	1.21106	0.540905	0.924928	1
Ruminiclostridium sufflavum; NR_041497.1	0.0454545	0.276265	1.21106	0.540905	0.924928	1
Proteus penneri; NR_043998.1	0.0454545	0.276258	1.21105	0.540916	0.924928	1
Enterococcus faecium; NR_114742.1	0.0454545	0.276255	1.21105	0.540921	0.924928	1
Paenibacillus polymyxa; NR_117731.2	0.0454545	0.276252	1.21104	0.540925	0.924928	1
Atlantibacter hermannii; NR_104940.1	0.0454545	0.275962	1.2108	0.558361	0.924928	1
Faecalimonas umbilicata; NR_156907.1	2.375	0.275837	1.2107	0.159548	0.924928	1
Butyrivibrio fibrisolvens; NR_025981.1	0.181818	0.273875	1.20905	0.435826	0.924928	1
Thermoclostridium caenicola; NR_126170.1	0.170455	0.26424	1.201	0.458989	0.924928	1
Anaerobacterium chartisolvens; NR_125464.1	0.0795455	0.26198	1.19912	0.530878	0.924928	1
Bacteroides fragilis; NR_112141.1	0.0795455	0.261959	1.19911	0.53091	0.924928	1
Caproiciproducens galactitolivorans; NR_145929.1	0.386364	0.260746	1.1981	0.348354	0.924928	1
Oscillibacter valericigenes; NR_074793.2	0.284091	0.251316	1.19029	0.414037	0.924928	1
Marinimicrobium alkaliphilum; NR_171518.1	0.0681818	0.247583	1.18722	0.562246	0.924928	1
Moorella perchloratireducens; NR_125518.1	0.0681818	0.247571	1.18721	0.562266	0.924928	1
Anaerotignum aminivorans; NR_158113.1	0.193182	0.246321	1.18618	0.474427	0.924928	1
Bacteroides gallinaceum; NR_148822.1	0.147727	0.242948	1.18341	0.509619	0.924928	1
Succinispira mobilis; NR_028868.1	0.227273	0.240265	1.18121	0.464816	0.924928	1
Pantoea beijingensis; NR_148578.1	3.57955	0.237848	1.17923	0.471341	0.924928	1
Owenweeksia hongkongensis DSM 17368; NR_040990.1	0.0568182	0.231874	1.17436	0.595734	0.924928	1
Clostridium pabulibutyricum; NR_159224.1	0.0568182	0.231869	1.17435	0.595742	0.924928	1
Butyricimonas phoceensis; NR_169358.1	0.0568182	0.231864	1.17435	0.59575	0.924928	1
Ruminococcus flavefaciens; NR_025931.1	0.0568182	0.231863	1.17435	0.59575	0.924928	1
Hankyongella ginsenosidimutans; NR_169317.1	0.0568182	0.231861	1.17435	0.595754	0.924928	1
Aquirufa nivalisilvae; NR_165030.1	0.0568182	0.231855	1.17434	0.595763	0.924928	1
Mangrovibacterium marinum; NR_146043.1	0.0568182	0.231842	1.17433	0.595786	0.924928	1
Brevibacillus antibioticus; NR_165725.1	0.0568182	0.23184	1.17433	0.59579	0.924928	1
Atopobium deltae; NR_133972.1	0.0568182	0.231829	1.17432	0.595807	0.924928	1
Faecalicatena orotica; NR_117128.1	0.0568182	0.231829	1.17432	0.595808	0.924928	1
Bibersteinia trehalosi; NR_042890.1	0.0568182	0.231821	1.17432	0.595821	0.924928	1
Lacrimispora aerotolerans; NR_119068.1	0.375	0.230445	1.1732	0.409969	0.924928	1
Faecalicatena orotica; NR_114392.1	0.125	0.218698	1.16368	0.566204	0.924928	1
Paenibacillus zeisoli; NR_171530.1	0.159091	0.214277	1.16012	0.552047	0.924928	1
[Clostridium] hylemonae; NR_024719.1	0.306818	0.211396	1.15781	0.478634	0.924928	1
Anaerococcus pacaensis 9403502; NR_125573.1	0.0795455	0.209306	1.15613	0.613777	0.924928	1
Lachnospira pectinoschiza; NR_118667.1	0.681818	0.197819	1.14696	0.427156	0.924928	1
Lacticaseibacillus hulanensis; NR_171466.1	0.215909	0.1977	1.14687	0.550862	0.924928	1
Peptoniphilus catoniae; NR_149232.1	0.0340909	0.195671	1.14526	0.669863	0.924928	1
Fictibacillus solisalsi; NR_044387.1	0.0340909	0.195669	1.14525	0.669867	0.924928	1
Amphibacillus jilinensis Y1; NR_116553.1	0.0340909	0.195668	1.14525	0.669868	0.924928	1
Pelotomaculum isophthalicicum JI; NR_041320.1	0.0340909	0.195667	1.14525	0.66987	0.924928	1
Bacillus ciccensis; NR_159148.1	0.0340909	0.195667	1.14525	0.66987	0.924928	1
Calditerricola satsumensis JCM 14719; NR_112611.1	0.0340909	0.195667	1.14525	0.66987	0.924928	1
Lapidilactobacillus concavus; NR_043105.1	0.0340909	0.195666	1.14525	0.669871	0.924928	1
Brassicibacter thermophilus; NR_137216.1	0.0340909	0.195666	1.14525	0.669872	0.924928	1
Planifilum fimeticola; NR_040940.1	0.0340909	0.195665	1.14525	0.669874	0.924928	1
Aminiphilus circumscriptus; NR_043061.1	0.0340909	0.195665	1.14525	0.669874	0.924928	1
Marseilla massiliensis; NR_144746.1	0.0340909	0.195664	1.14525	0.669875	0.924928	1
Chania multitudinisentens; NR_149302.1	0.0340909	0.195664	1.14525	0.669875	0.924928	1
Christensenella massiliensis; NR_144742.1	0.0340909	0.195664	1.14525	0.669875	0.924928	1
Propionispora hippei; NR_036875.1	0.0340909	0.195663	1.14525	0.669876	0.924928	1
Oceanisphaera litoralis; NR_025593.1	0.0340909	0.195661	1.14525	0.66988	0.924928	1
Ruminiclostridium cellulolyticum; NR_102768.2	0.0340909	0.19566	1.14525	0.669881	0.924928	1
Faecalicatena fissicatena; NR_117142.1	0.0340909	0.195659	1.14525	0.669884	0.924928	1
Solimonas terrae; NR_125692.1	0.0340909	0.195659	1.14525	0.669884	0.924928	1
Novosphingobium meiothermophilum; NR_171526.1	0.0340909	0.195659	1.14525	0.669884	0.924928	1
Gracilibacillus kimchii; NR_165682.1	0.0340909	0.195658	1.14525	0.669884	0.924928	1
Cronobacter muytjensii ATCC 51329; NR_044059.1	0.0340909	0.195658	1.14525	0.669885	0.924928	1
Rheinheimera riviphila; NR_169409.1	0.0340909	0.195657	1.14525	0.669887	0.924928	1
Nonomuraea mesophila; NR_170472.1	0.0340909	0.195656	1.14524	0.669888	0.924928	1
Riemerella columbipharyngis; NR_117970.1	0.0340909	0.195656	1.14524	0.669888	0.924928	1
Enterococcus pseudoavium; NR_114785.2	0.0340909	0.195656	1.14524	0.669889	0.924928	1
Nesterenkonia aurantiaca; NR_148812.1	0.0340909	0.195655	1.14524	0.66989	0.924928	1
Enterococcus ratti; NR_041933.1	0.0340909	0.195654	1.14524	0.669891	0.924928	1
Brasilonema bromeliae; NR_115807.1	0.0340909	0.195653	1.14524	0.669893	0.924928	1
Symbiobacterium turbinis; NR_134210.1	0.0340909	0.195653	1.14524	0.669894	0.924928	1
Clostridium liquoris; NR_148617.1	0.0340909	0.195652	1.14524	0.669894	0.924928	1
Raoultella ornithinolytica; NR_044799.1	0.0340909	0.195652	1.14524	0.669895	0.924928	1
Thermoclostridium stercorarium subsp. thermolacticum; NR_026113.1	0.0340909	0.195651	1.14524	0.669897	0.924928	1
Aridibacter nitratireducens; NR_159154.1	0.0340909	0.195647	1.14524	0.669903	0.924928	1
Spiribacter curvatus; NR_145955.2	0.0340909	0.195647	1.14524	0.669904	0.924928	1
Granulicatella elegans; NR_028682.1	0.0340909	0.195647	1.14524	0.669904	0.924928	1
Ferrimonas futtsuensis; NR_041388.1	0.0340909	0.195645	1.14524	0.669906	0.924928	1
Dellaglioa algida; NR_028617.1	0.0340909	0.195645	1.14524	0.669906	0.924928	1
Massilibacterium senegalense; NR_144721.1	0.0340909	0.195644	1.14523	0.669909	0.924928	1
Leuconostoc fallax KCTC 3537; NR_041830.1	0.0340909	0.195643	1.14523	0.66991	0.924928	1
Gloeobacter kilaueensis JS1; NR_121745.1	0.0340909	0.19564	1.14523	0.669915	0.924928	1
Pseudoalteromonas xiamenensis; NR_133827.1	0.0340909	0.195638	1.14523	0.669917	0.924928	1
Marinimicrobium agarilyticum; NR_043223.1	0.0340909	0.195638	1.14523	0.669918	0.924928	1
Catenovulum sediminis; NR_158132.1	0.0340909	0.195637	1.14523	0.66992	0.924928	1
Bhargavaea beijingensis; NR_117988.1	0.0340909	0.195636	1.14523	0.669921	0.924928	1
Streptococcus alactolyticus; NR_118941.1	0.0340909	0.195636	1.14523	0.669922	0.924928	1
Lentilactobacillus parakefiri; NR_029039.1	0.0340909	0.195633	1.14523	0.669925	0.924928	1
Psychromonas agarivorans; NR_114267.1	0.0340909	0.195629	1.14522	0.669932	0.924928	1
Lacrimispora algidixylanolytica; NR_028726.1	0.0681818	0.192898	1.14306	0.648932	0.924928	1
Paenibacillus albus; NR_169406.1	0.0681818	0.192891	1.14305	0.648944	0.924928	1
Apilactobacillus micheneri; NR_159092.1	0.102273	0.190887	1.14147	0.629367	0.924928	1
Clostridium butyricum; NR_112170.1	0.170455	0.188063	1.13923	0.593943	0.924928	1
Lachnoanaerobaculum gingivalis; NR_165739.1	0.590909	0.187386	1.1387	0.424947	0.924928	1
Blautia glucerasea; NR_112789.1	2.04545	0.18574	1.1374	0.24697	0.924928	1
Fastidiosipila sanguinis; NR_042186.1	0.159091	0.175693	1.12951	0.623831	0.924928	1
Intestinibacillus massiliensis; NR_147371.1	0.159091	0.175663	1.12948	0.623892	0.924928	1
Butyrivibrio crossotus; NR_104735.1	0.125	0.175528	1.12938	0.643077	0.924928	1
Serratia oryzae; NR_157762.1	0.0909091	0.175319	1.12921	0.663953	0.924928	1
Enterobacter asburiae; NR_145647.1	0.0909091	0.175272	1.12918	0.66387	0.924928	1
Paludifilum halophilum; NR_153712.1	0.0568182	0.175055	1.12901	0.686237	0.924928	1
Desulfitispora elongata; NR_156094.1	0.454545	0.169847	1.12494	0.511526	0.924928	1
Marvinbryantia formatexigens; NR_114807.1	0.284091	0.166957	1.12269	0.582643	0.924928	1
Sphingomonas mesophila; NR_171537.1	0.113636	0.160807	1.11791	0.676666	0.924928	1
[Clostridium] sphenoides JCM 1415; NR_119035.1	0.340909	0.159976	1.11727	0.57583	0.924928	1
Bosea psychrotolerans; NR_171495.1	0.0795455	0.158513	1.11614	0.700151	0.924928	1
Ruminococcus gauvreauii; NR_044265.1	0.0795455	0.158512	1.11614	0.700154	0.924928	1
Bacteroides sartorii JCM 17136 = DSM 21941; NR_113195.1	0.0795455	0.158509	1.11613	0.700161	0.924928	1
Desulfosporosinus fructosivorans; NR_156976.1	0.0454545	0.15551	1.11382	0.725956	0.924928	1
Caloramator quimbayensis; NR_109502.1	0.0454545	0.1555	1.11381	0.725975	0.924928	1
Sporotomaculum syntrophicum; NR_040902.1	0.0454545	0.155496	1.1138	0.725981	0.924928	1
Senegalia massiliensis; NR_144733.1	0.0454545	0.155496	1.1138	0.725981	0.924928	1
Enterococcus faecium; NR_112039.1	0.0454545	0.155495	1.1138	0.725983	0.924928	1
Weissella thailandensis; NR_040822.1	0.0454545	0.155495	1.1138	0.725984	0.924928	1
Phycicoccus ginsengisoli; NR_153681.1	0.0454545	0.155494	1.1138	0.725985	0.924928	1
Comamonas terrigena; NR_028719.1	0.0454545	0.155489	1.1138	0.725993	0.924928	1
Pantoea dispersa; NR_116797.1	0.0454545	0.155487	1.1138	0.725996	0.924928	1
Maribellus luteus; NR_165017.1	0.0454545	0.155486	1.1138	0.725999	0.924928	1
Serratia liquefaciens; NR_122057.1	0.0454545	0.155484	1.11379	0.726003	0.924928	1
Paraburkholderia lacunae; NR_165707.1	0.0454545	0.155484	1.11379	0.726004	0.924928	1
Lactobacillus senioris DSM 24302 = JCM 17472; NR_113290.1	0.0454545	0.155481	1.11379	0.726006	0.924928	1
Pseudomonas stutzeri; NR_116489.1	0.0454545	0.155477	1.11379	0.726014	0.924928	1
Clostridium vulturis; NR_148266.1	0.0454545	0.155468	1.11378	0.72603	0.924928	1
Blautia obeum ATCC 29174; NR_118692.1	1.93182	0.145428	1.10606	0.400972	0.924928	1
Streptococcus hongkongensis; NR_117974.1	0.102273	0.144901	1.10565	0.712243	0.924928	1
Aliidiomarina sanyensis; NR_146817.1	0.159091	0.138093	1.10045	0.698303	0.924928	1
Microbacterium pseudoresistens; NR_116843.1	1.95455	0.128337	1.09303	0.442218	0.924928	1
Pseudoflavonifractor capillosus ATCC 29799; NR_025670.1	0.0909091	0.127848	1.09266	0.749566	0.924928	1
Lachnoclostridium pacaense; NR_147396.1	5.45455	0.122369	1.08852	0.335077	0.924928	1
Monoglobus pectinilyticus; NR_159227.1	0.204545	0.121279	1.0877	0.715513	0.924928	1
Zavarzinia aquatilis; NR_171481.1	0.0568182	0.120413	1.08705	0.779395	0.924928	1
Ruminococcus champanellensis 18P13 = JCM 17042; NR_102884.1	0.0568182	0.120406	1.08704	0.779407	0.924928	1
Pelagibacterium lacus; NR_171532.1	0.0568182	0.120396	1.08703	0.779425	0.924928	1
Pusillimonas thiosulfatoxidans; NR_171479.1	0.0568182	0.120392	1.08703	0.779433	0.924928	1
Gardnerella leopoldii; NR_171541.1	0.0568182	0.120363	1.08701	0.779484	0.924928	1
Muricauda nanhaiensis; NR_171527.1	0.113636	0.117567	1.0849	0.758988	0.924928	1
Subdoligranulum variabile; NR_028997.1	0.170455	0.115758	1.08354	0.740142	0.924928	1
Photorhabdus temperata; NR_028871.1	0.0227273	0.110265	1.07943	0.813282	0.924928	1
Varibaculum cambriense; NR_114972.1	0.0227273	0.110265	1.07943	0.813282	0.924928	1
Pseudahrensia todarodis; NR_148796.1	0.0227273	0.110265	1.07943	0.813282	0.924928	1
Pseudomaribius aestuariivivens; NR_163663.1	0.0227273	0.110265	1.07943	0.813283	0.924928	1
Streptococcus chenjunshii; NR_171408.1	0.0227273	0.110265	1.07943	0.813283	0.924928	1
Falsiporphyromonas endometrii; NR_133742.1	0.0227273	0.110264	1.07943	0.813284	0.924928	1
Chitinophaga alhagiae; NR_171430.1	0.0227273	0.110264	1.07943	0.813284	0.924928	1
Bacillus benzoevorans; NR_044828.1	0.0227273	0.110264	1.07943	0.813284	0.924928	1
Asticcacaulis excentricus; NR_114496.1	0.0227273	0.110264	1.07943	0.813284	0.924928	1
Parvimonas micra; NR_114338.1	0.0227273	0.110264	1.07943	0.813284	0.924928	1
Fudania jinshanensis; NR_164622.1	0.0227273	0.110264	1.07943	0.813284	0.924928	1
Lactobacillus futsaii subsp. chongqingii; NR_165758.1	0.0227273	0.110264	1.07943	0.813284	0.924928	1
Synechococcus rubescens; NR_125481.1	0.0227273	0.110264	1.07943	0.813284	0.924928	1
Henriciella pelagia; NR_157792.1	0.0227273	0.110264	1.07943	0.813285	0.924928	1
Tatumella terrea; NR_116800.1	0.0227273	0.110263	1.07943	0.813285	0.924928	1
Natronincola peptidivorans; NR_116003.1	0.0227273	0.110263	1.07943	0.813285	0.924928	1
Anaerosinus glycerini; NR_025297.1	0.0227273	0.110263	1.07943	0.813285	0.924928	1
Megasphaera elsdenii DSM 20460; NR_102980.1	0.0227273	0.110263	1.07943	0.813285	0.924928	1
Lentibacillus sediminis; NR_158109.1	0.0227273	0.110263	1.07943	0.813285	0.924928	1
Ktedonobacter racemifer DSM 44963; NR_042472.1	0.0227273	0.110263	1.07942	0.813286	0.924928	1
Alistipes timonensis JC136; NR_125589.1	0.0227273	0.110262	1.07942	0.813286	0.924928	1
Alkaliphilus metalliredigens QYMF; NR_115152.1	0.0227273	0.110262	1.07942	0.813286	0.924928	1
Caloramator fervidus; NR_025899.1	0.0227273	0.110262	1.07942	0.813287	0.924928	1
Friedmanniella endophytica; NR_151868.1	0.0227273	0.110262	1.07942	0.813287	0.924928	1
Marinomonas aquimarina; NR_042344.1	0.0227273	0.110262	1.07942	0.813287	0.924928	1
Aerococcus christensenii; NR_044929.2	0.0227273	0.110262	1.07942	0.813288	0.924928	1
Paenibacillus segetis; NR_151983.1	0.0227273	0.110261	1.07942	0.813288	0.924928	1
Senegalimassilia anaerobia JC110; NR_125595.1	0.0227273	0.110261	1.07942	0.813288	0.924928	1
Oxalobacter formigenes; NR_029188.1	0.0227273	0.110261	1.07942	0.813289	0.924928	1
Dichelobacter nodosus; NR_104942.1	0.0227273	0.110261	1.07942	0.813289	0.924928	1
Cronobacter malonaticus; NR_044060.1	0.0227273	0.110261	1.07942	0.813289	0.924928	1
Streptomyces luozhongensis; NR_164875.1	0.0227273	0.110261	1.07942	0.813289	0.924928	1
Actinokineospora spheciospongiae; NR_134687.1	0.0227273	0.110261	1.07942	0.81329	0.924928	1
Lebetimonas natsushimae; NR_152636.1	0.0227273	0.110261	1.07942	0.81329	0.924928	1
Desulfonatronum parangueonense; NR_159236.1	0.0227273	0.11026	1.07942	0.81329	0.924928	1
Alistipes ihumii AP11; NR_144706.1	0.0227273	0.11026	1.07942	0.81329	0.924928	1
Tepidimicrobium xylanilyticum; NR_116042.1	0.0227273	0.11026	1.07942	0.81329	0.924928	1
Aquirufa antheringensis; NR_165029.1	0.0227273	0.11026	1.07942	0.81329	0.924928	1
Butyricimonas paravirosa; NR_126195.1	0.0227273	0.11026	1.07942	0.81329	0.924928	1
Marininema halotolerans; NR_135721.1	0.0227273	0.11026	1.07942	0.81329	0.924928	1
Desulfosporosinus acidiphilus SJ4; NR_074132.1	0.0227273	0.11026	1.07942	0.81329	0.924928	1
Desulfonatronospira sulfatiphila; NR_156095.1	0.0227273	0.11026	1.07942	0.813291	0.924928	1
Thermovirga lienii DSM 17291; NR_043522.1	0.0227273	0.11026	1.07942	0.813291	0.924928	1
Haloimpatiens lingqiaonensis; NR_148615.1	0.0227273	0.11026	1.07942	0.813291	0.924928	1
Nereida ignava; NR_042283.1	0.0227273	0.11026	1.07942	0.813291	0.924928	1
Elusimicrobium minutum; NR_115046.1	0.0227273	0.11026	1.07942	0.813291	0.924928	1
Clostridium hydrogeniformans DSM 21757; NR_115712.1	0.0227273	0.11026	1.07942	0.813291	0.924928	1
Thiohalospira halophila; NR_043873.1	0.0227273	0.11026	1.07942	0.813291	0.924928	1
Microbacterium lacticum; NR_115539.1	0.0227273	0.11026	1.07942	0.813291	0.924928	1
Serratia ureilytica; NR_042356.1	0.0227273	0.11026	1.07942	0.813291	0.924928	1
Hymenobacter rivuli; NR_163628.1	0.0227273	0.110259	1.07942	0.813292	0.924928	1
Clostridium chartatabidum; NR_029239.3	0.0227273	0.110259	1.07942	0.813292	0.924928	1
Moorella mulderi DSM 14980; NR_114663.1	0.0227273	0.110259	1.07942	0.813292	0.924928	1
Kurthia sibirica; NR_118297.1	0.0227273	0.110259	1.07942	0.813292	0.924928	1
Oscillatoria acuminata PCC 6304; NR_112111.1	0.0227273	0.110259	1.07942	0.813292	0.924928	1
Kallipyga gabonensis; NR_144726.1	0.0227273	0.110259	1.07942	0.813293	0.924928	1
Leuconostoc mesenteroides subsp. jonggajibkimchii; NR_157602.1	0.0227273	0.110258	1.07942	0.813293	0.924928	1
Prevotella baroniae; NR_043224.1	0.0227273	0.110258	1.07942	0.813294	0.924928	1
Paraburkholderia sabiae; NR_043180.1	0.0227273	0.110258	1.07942	0.813294	0.924928	1
Marinilactibacillus piezotolerans; NR_115243.1	0.0227273	0.110258	1.07942	0.813294	0.924928	1
Lysinibacillus parviboronicapiens; NR_041589.1	0.0227273	0.110258	1.07942	0.813294	0.924928	1
Sphingobium yanoikuyae; NR_115524.1	0.0227273	0.110258	1.07942	0.813294	0.924928	1
Marinitoga litoralis; NR_104518.1	0.0227273	0.110258	1.07942	0.813294	0.924928	1
Morganella morganii; NR_112191.1	0.0227273	0.110258	1.07942	0.813294	0.924928	1
Citrobacter braakii; NR_028687.1	0.0227273	0.110258	1.07942	0.813294	0.924928	1
Modestobacter altitudinis; NR_170416.1	0.0227273	0.110258	1.07942	0.813295	0.924928	1
Porphyromonas loveana; NR_152035.1	0.0227273	0.110257	1.07942	0.813295	0.924928	1
Bacillus kokeshiiformis; NR_133975.1	0.0227273	0.110257	1.07942	0.813295	0.924928	1
Hymenobacter metallilatus; NR_171516.1	0.0227273	0.110257	1.07942	0.813295	0.924928	1
Ancylomarina salipaludis; NR_170504.1	0.0227273	0.110257	1.07942	0.813295	0.924928	1
Schaalia cardiffensis; NR_025521.1	0.0227273	0.110257	1.07942	0.813295	0.924928	1
Isochromatium buderi; NR_025318.1	0.0227273	0.110257	1.07942	0.813296	0.924928	1
Mycoplasma insons; NR_115812.1	0.0227273	0.110257	1.07942	0.813296	0.924928	1
Mycetocola zhujimingii; NR_171410.1	0.0227273	0.110257	1.07942	0.813296	0.924928	1
Salmonella enterica subsp. houtenae; NR_044371.1	0.0227273	0.110257	1.07942	0.813296	0.924928	1
Thermoactinomyces khenchelensis; NR_149199.1	0.0227273	0.110257	1.07942	0.813296	0.924928	1
Citrobacter koseri; NR_117751.1	0.0227273	0.110257	1.07942	0.813296	0.924928	1
Streptococcus anginosus; NR_118289.1	0.0227273	0.110257	1.07942	0.813296	0.924928	1
Eubacterium limosum; NR_044719.2	0.0227273	0.110257	1.07942	0.813296	0.924928	1
Klebsiella pneumoniae; NR_114715.1	0.0227273	0.110257	1.07942	0.813296	0.924928	1
Shewanella algae; NR_118866.1	0.0227273	0.110256	1.07942	0.813297	0.924928	1
Paenibacillus dendritiformis; NR_042861.1	0.0227273	0.110256	1.07942	0.813297	0.924928	1
Bacteroides graminisolvens; NR_113069.1	0.0227273	0.110256	1.07942	0.813297	0.924928	1
Allobacillus halotolerans; NR_116607.1	0.0227273	0.110256	1.07942	0.813297	0.924928	1
Thermosinus carboxydivorans; NR_117169.1	0.0227273	0.110256	1.07942	0.813297	0.924928	1
Micromonospora luteiviridis; NR_159269.1	0.0227273	0.110256	1.07942	0.813297	0.924928	1
Rhodobacter capsulatus; NR_043407.1	0.0227273	0.110256	1.07942	0.813297	0.924928	1
Alistipes onderdonkii; NR_113151.1	0.0227273	0.110256	1.07942	0.813298	0.924928	1
Cedecea lapagei; NR_126318.1	0.0227273	0.110256	1.07942	0.813298	0.924928	1
Defluviicoccus vanus; NR_041771.1	0.0227273	0.110256	1.07942	0.813298	0.924928	1
Granulicatella adiacens; NR_025862.1	0.0227273	0.110255	1.07942	0.813298	0.924928	1
Tindallia texcoconensis; NR_043664.1	0.0227273	0.110255	1.07942	0.813298	0.924928	1
Streptomyces zhaozhouensis; NR_133874.1	0.0227273	0.110255	1.07942	0.813298	0.924928	1
Enterococcus faecalis; NR_115765.1	0.0227273	0.110255	1.07942	0.813298	0.924928	1
Aerococcus viridans ATCC 11563 = CCUG 4311; NR_118723.2	0.0227273	0.110255	1.07942	0.813298	0.924928	1
Erwinia iniecta; NR_137333.1	0.0227273	0.110255	1.07942	0.813299	0.924928	1
Carboxydothermus pertinax; NR_113203.1	0.0227273	0.110255	1.07942	0.813299	0.924928	1
Jannaschia formosa; NR_171500.1	0.0227273	0.110255	1.07942	0.813299	0.924928	1
Bacillus coagulans DSM 1 = ATCC 7050; NR_115727.1	0.0227273	0.110255	1.07942	0.813299	0.924928	1
Pseudomonas pachastrellae; NR_040991.1	0.0227273	0.110255	1.07942	0.8133	0.924928	1
Bacteroides nordii WAL 11050 = JCM 12987; NR_112939.1	0.0227273	0.110254	1.07942	0.8133	0.924928	1
Sphingomonas jeddahensis; NR_158139.1	0.0227273	0.110254	1.07942	0.8133	0.924928	1
Alistipes finegoldii; NR_102944.1	0.0227273	0.110254	1.07942	0.8133	0.924928	1
Shewanella algae; NR_117770.1	0.0227273	0.110254	1.07942	0.8133	0.924928	1
Mycoplasma sphenisci; NR_115318.1	0.0227273	0.110254	1.07942	0.8133	0.924928	1
Longicatena caecimuris; NR_144614.1	0.0227273	0.110254	1.07942	0.8133	0.924928	1
Phreatobacter stygius; NR_158009.1	0.0227273	0.110254	1.07942	0.813301	0.924928	1
Paracoccus chinensis; NR_116401.1	0.0227273	0.110254	1.07942	0.813301	0.924928	1
Anaerococcus tetradius; NR_115506.1	0.0227273	0.110254	1.07942	0.813301	0.924928	1
Xenorhabdus magdalenensis; NR_109326.1	0.0227273	0.110254	1.07942	0.813301	0.924928	1
Streptosporangium becharense; NR_149772.1	0.0227273	0.110254	1.07942	0.813301	0.924928	1
Bombilactobacillus mellifer; NR_126248.1	0.0227273	0.110254	1.07942	0.813301	0.924928	1
Marinitoga piezophila KA3; NR_074102.1	0.0227273	0.110253	1.07942	0.813302	0.924928	1
Massilia terrae; NR_157771.1	0.0227273	0.110253	1.07942	0.813302	0.924928	1
Alkaliphilus metalliredigens QYMF; NR_074633.1	0.0227273	0.110253	1.07942	0.813302	0.924928	1
Xenorhabdus stockiae; NR_043634.1	0.0227273	0.110253	1.07942	0.813302	0.924928	1
Streptomyces rectiverticillatus; NR_118284.1	0.0227273	0.110253	1.07942	0.813302	0.924928	1
Actinomadura formosensis; NR_042029.1	0.0227273	0.110253	1.07942	0.813302	0.924928	1
Paenibacillus endophyticus; NR_135705.1	0.0227273	0.110253	1.07942	0.813303	0.924928	1
Nocardia colli; NR_170398.1	0.0227273	0.110253	1.07942	0.813303	0.924928	1
Arenimonas metalli CF5-1; NR_118028.1	0.0227273	0.110253	1.07942	0.813303	0.924928	1
Alishewanella alkalitolerans; NR_157670.1	0.0227273	0.110253	1.07942	0.813303	0.924928	1
Desulfovibrio gabonensis; NR_025977.1	0.0227273	0.110253	1.07942	0.813303	0.924928	1
Microbulbifer gwangyangensis; NR_118158.1	0.0227273	0.110252	1.07942	0.813304	0.924928	1
Lacisediminimonas profundi; NR_165788.1	0.0227273	0.110252	1.07942	0.813304	0.924928	1
Paenibacillus albilobatus; NR_169354.1	0.0227273	0.110252	1.07942	0.813304	0.924928	1
Deinococcus rubellus; NR_165684.1	0.0227273	0.110252	1.07942	0.813304	0.924928	1
Streptomyces alkalithermotolerans; NR_134819.1	0.0227273	0.110252	1.07942	0.813304	0.924928	1
Alkalibaculum bacchi; NR_116669.1	0.0227273	0.110252	1.07942	0.813304	0.924928	1
Klebsiella pneumoniae; NR_114506.1	0.0227273	0.110252	1.07942	0.813305	0.924928	1
Pseudohongiella nitratireducens; NR_153732.1	0.0227273	0.110252	1.07942	0.813305	0.924928	1
Paenibacillus mucilaginosus; NR_028675.1	0.0227273	0.110252	1.07942	0.813305	0.924928	1
Dickeya aquatica; NR_134020.1	0.0227273	0.110251	1.07942	0.813305	0.924928	1
Solobacterium moorei; NR_113039.1	0.0227273	0.110251	1.07942	0.813305	0.924928	1
Ravibacter arvi; NR_159219.1	0.0227273	0.110251	1.07942	0.813306	0.924928	1
Citrobacter amalonaticus; NR_118106.1	0.0227273	0.110251	1.07942	0.813306	0.924928	1
Swaminathania salitolerans; NR_025217.1	0.0227273	0.110251	1.07942	0.813306	0.924928	1
Arsukibacterium ikkense; NR_115689.1	0.0227273	0.110251	1.07942	0.813306	0.924928	1
Parabacteroides gordonii; NR_112835.1	0.0227273	0.110251	1.07942	0.813306	0.924928	1
Salmonella enterica subsp. enterica serovar Typhi; NR_074799.1	0.0227273	0.110251	1.07942	0.813307	0.924928	1
Amnibacterium flavum; NR_171427.1	0.0227273	0.110251	1.07942	0.813307	0.924928	1
Enterococcus durans; NR_113900.1	0.0227273	0.11025	1.07942	0.813307	0.924928	1
Streptococcus sinensis; NR_028833.1	0.0227273	0.11025	1.07942	0.813307	0.924928	1
Syntrophaceticus schinkii; NR_116297.1	0.0227273	0.11025	1.07942	0.813307	0.924928	1
Brassicibacter mesophilus; NR_108841.1	0.0227273	0.11025	1.07942	0.813307	0.924928	1
Chlorobium ferrooxidans DSM 13031; NR_119288.2	0.0227273	0.11025	1.07942	0.813307	0.924928	1
Massilia glaciei; NR_158142.1	0.0227273	0.11025	1.07942	0.813307	0.924928	1
Bacillus caseinilyticus; NR_136774.1	0.0227273	0.11025	1.07942	0.813307	0.924928	1
Desulfosporosinus acidiphilus SJ4; NR_116868.1	0.0227273	0.11025	1.07942	0.813307	0.924928	1
Dyella jiangningensis; NR_121724.1	0.0227273	0.11025	1.07942	0.813307	0.924928	1
Phytobacter diazotrophicus; NR_115869.1	0.0227273	0.11025	1.07942	0.813307	0.924928	1
Salinicoccus iranensis; NR_043937.2	0.0227273	0.11025	1.07942	0.813307	0.924928	1
Tenggerimyces mesophilus; NR_137391.2	0.0227273	0.11025	1.07942	0.813308	0.924928	1
Seinonella peptonophila; NR_025006.1	0.0227273	0.11025	1.07941	0.813308	0.924928	1
Kushneria konosiri; NR_158049.1	0.0227273	0.110249	1.07941	0.813309	0.924928	1
Clostridium cellulovorans 743B; NR_119029.1	0.0227273	0.110249	1.07941	0.813309	0.924928	1
Sphingomonas jatrophae; NR_159248.1	0.0227273	0.110249	1.07941	0.813309	0.924928	1
Novibacillus thermophilus; NR_136797.1	0.0227273	0.110249	1.07941	0.813309	0.924928	1
Sandarakinorhabdus cyanobacteriorum; NR_159915.1	0.0227273	0.110249	1.07941	0.813309	0.924928	1
Levilactobacillus suantsaiihabitans; NR_170422.1	0.0227273	0.110249	1.07941	0.81331	0.924928	1
Lysinibacillus yapensis; NR_165716.1	0.0227273	0.110249	1.07941	0.81331	0.924928	1
Paraglaciecola arctica; NR_116288.1	0.0227273	0.110249	1.07941	0.81331	0.924928	1
Caminicella sporogenes; NR_025485.1	0.0227273	0.110249	1.07941	0.81331	0.924928	1
Salibacter halophilus; NR_156967.1	0.0227273	0.110248	1.07941	0.81331	0.924928	1
Melioribacter roseus P3M-2; NR_118349.1	0.0227273	0.110248	1.07941	0.81331	0.924928	1
Williamwhitmania taraxaci; NR_158100.1	0.0227273	0.110248	1.07941	0.81331	0.924928	1
Microlunatus phosphovorus NM-1; NR_115544.1	0.0227273	0.110248	1.07941	0.81331	0.924928	1
Erysipelothrix piscisicarius; NR_170394.1	0.0227273	0.110248	1.07941	0.813311	0.924928	1
Elizabethkingia meningoseptica; NR_115236.1	0.0227273	0.110248	1.07941	0.813311	0.924928	1
Actinocorallia longicatena; NR_112731.1	0.0227273	0.110248	1.07941	0.813311	0.924928	1
Selenomonas flueggei ATCC 43531; NR_041806.1	0.0227273	0.110248	1.07941	0.813311	0.924928	1
Methylobacillus gramineus; NR_108850.1	0.0227273	0.110248	1.07941	0.813311	0.924928	1
Agarilytica rhodophyticola; NR_158125.1	0.0227273	0.110248	1.07941	0.813312	0.924928	1
Steroidobacter soli; NR_170506.1	0.0227273	0.110247	1.07941	0.813312	0.924928	1
Helcococcus seattlensis; NR_118641.1	0.0227273	0.110247	1.07941	0.813312	0.924928	1
Carboxydothermus hydrogenoformans; NR_074395.1	0.0227273	0.110247	1.07941	0.813312	0.924928	1
Escherichia coli; NR_024570.1	0.0227273	0.110247	1.07941	0.813312	0.924928	1
Anaerosporobacter mobilis; NR_042953.1	0.0227273	0.110247	1.07941	0.813313	0.924928	1
Alkalitalea saponilacus; NR_117932.1	0.0227273	0.110246	1.07941	0.813314	0.924928	1
Hypnocyclicus thermotrophus; NR_145867.1	0.0227273	0.110246	1.07941	0.813314	0.924928	1
Tissierella creatinini; NR_117378.1	0.0227273	0.110246	1.07941	0.813314	0.924928	1
Parabacteroides faecis; NR_134785.1	0.0227273	0.110246	1.07941	0.813315	0.924928	1
Angustibacter speluncae; NR_158006.1	0.0227273	0.110245	1.07941	0.813315	0.924928	1
Clostridium homopropionicum; NR_026148.1	0.0227273	0.110245	1.07941	0.813315	0.924928	1
Paenibacillus mucilaginosus; NR_116536.1	0.0227273	0.110245	1.07941	0.813315	0.924928	1
Bacillus solisilvae; NR_159143.1	0.0227273	0.110245	1.07941	0.813316	0.924928	1
Paenibacillus riograndensis SBR5; NR_116256.1	0.0227273	0.110245	1.07941	0.813316	0.924928	1
Macellibacteroides fermentans; NR_117913.1	0.0227273	0.110245	1.07941	0.813316	0.924928	1
Luteimonas padinae; NR_153744.1	0.0227273	0.110245	1.07941	0.813317	0.924928	1
Rhizobium pseudoryzae; NR_115801.1	0.0227273	0.110245	1.07941	0.813317	0.924928	1
Johnsonella ignava ATCC 51276; NR_119188.1	0.0227273	0.110245	1.07941	0.813317	0.924928	1
Pediococcus cellicola; NR_043290.1	0.0227273	0.110245	1.07941	0.813317	0.924928	1
Beduini massiliensis; NR_144718.1	0.0227273	0.110244	1.07941	0.813317	0.924928	1
Pantoea stewartii subsp. indologenes; NR_104928.1	0.0227273	0.110244	1.07941	0.813317	0.924928	1
Blautia marasmi; NR_147395.1	0.0227273	0.110244	1.07941	0.813317	0.924928	1
Abiotrophia defectiva; NR_025863.1	0.0227273	0.110244	1.07941	0.813318	0.924928	1
Clostridioides difficile ATCC 9689 = DSM 1296; NR_112172.1	0.0227273	0.110243	1.07941	0.81332	0.924928	1
Parendozoicomonas haliclonae; NR_157681.1	0.0227273	0.110242	1.07941	0.813321	0.924928	1
Marinobacter hydrocarbonoclasticus ATCC 49840; NR_044836.2	0.0227273	0.110242	1.07941	0.813321	0.924928	1
Thalassotalea coralli; NR_159306.1	0.0227273	0.110242	1.07941	0.813322	0.924928	1
Buchnera aphidicola str. Sg (Schizaphis graminum); NR_145527.1	0.0227273	0.110242	1.07941	0.813322	0.924928	1
Streptococcus porcinus; NR_024634.1	0.0227273	0.110242	1.07941	0.813322	0.924928	1
Mycoplasma feliminutum; NR_029181.1	0.0227273	0.110242	1.07941	0.813322	0.924928	1
Sporobacterium olearium; NR_024967.1	0.0227273	0.110242	1.07941	0.813322	0.924928	1
Peptoanaerobacter stomatis; NR_146702.1	0.0227273	0.110241	1.07941	0.813322	0.924928	1
Paenibacillus ihumii; NR_144734.1	0.0227273	0.110241	1.07941	0.813322	0.924928	1
Streptococcus uberis; NR_040820.1	0.0227273	0.11024	1.07941	0.813325	0.924928	1
Algoriphagus trabzonensis; NR_136498.1	0.0227273	0.110239	1.07941	0.813326	0.924928	1
Clostridium aurantibutyricum; NR_116616.1	0.0227273	0.110239	1.07941	0.813327	0.924928	1
Desulfallas gibsoniae DSM 7213; NR_114759.1	0.0227273	0.110238	1.07941	0.813327	0.924928	1
Erwinia oleae; NR_108848.1	0.0227273	0.110238	1.07941	0.813327	0.924928	1
Henriciella aquimarina; NR_044573.1	0.0227273	0.110238	1.07941	0.813328	0.924928	1
Azoarcus pumilus; NR_171462.1	0.0227273	0.110236	1.0794	0.813332	0.924928	1
Bacillus camelliae; NR_159341.1	0.0227273	0.110235	1.0794	0.813334	0.924928	1
Succinatimonas hippei YIT 12066; NR_113274.1	0.0227273	0.110232	1.0794	0.813338	0.924928	1
Photobacterium damselae; NR_119052.1	0.0227273	0.110226	1.0794	0.813348	0.924928	1
Bacteroides acidifaciens; NR_028607.1	0.0795455	0.109412	1.07879	0.788907	0.924928	1
Eubacterium ruminantium; NR_024661.1	0.136364	0.108915	1.07842	0.767222	0.924928	1
Streptococcus danieliae; NR_117375.1	0.0227273	0.103411	1.07431	0.829695	0.924928	1
Gemella haemolysans; NR_025903.1	0.0227273	0.101909	1.07319	0.843069	0.924928	1
Syntrophococcus sucromutans; NR_119287.1	0.159091	0.101515	1.0729	0.774531	0.924928	1
Bacteroides fluxus YIT 12057; NR_113068.1	0.102273	0.100379	1.07206	0.797046	0.924928	1
Caloramator australicus RC3; NR_044489.1	0.0454545	0.0987052	1.07081	0.822508	0.924928	1
Paenibacillus amylolyticus; NR_025882.1	0.0454545	0.0987027	1.07081	0.822512	0.924928	1
Guggenheimella bovis; NR_042818.1	0.0454545	0.0986918	1.0708	0.822532	0.924928	1
Ketobacter alkanivorans; NR_164618.1	0.0454545	0.0986845	1.0708	0.822545	0.924928	1
Bacteroides rodentium JCM 16496; NR_113072.1	0.238636	0.0967326	1.06935	0.760427	0.924928	1
Streptococcus koreensis; NR_165737.1	0.284091	0.0962682	1.069	0.787342	0.924928	1
Peptostreptococcus stomatis; NR_043589.1	0.0227273	0.0925618	1.06626	0.865879	0.924928	1
Anaerosalibacter massiliensis; NR_144694.1	0.0681818	0.0894678	1.06398	0.830259	0.924928	1
Heliorestis convoluta; NR_164624.1	0.0681818	0.0894576	1.06397	0.830278	0.924928	1
Paenalcaligenes suwonensis; NR_133804.1	0.0681818	0.0894448	1.06396	0.830303	0.924928	1
Wukongibacter baidiensis; NR_152683.1	0.0681818	0.0894317	1.06395	0.830327	0.924928	1
Serratia bozhouensis; NR_169374.1	0.0681818	0.0894025	1.06393	0.830382	0.924928	1
[Clostridium] aminophilum; NR_118651.1	0.0909091	0.0819136	1.05842	0.836885	0.924928	1
Mycolicibacterium insubricum; NR_125525.1	0.170455	0.0808598	1.05765	0.815885	0.924928	1
Brevibacterium metallicus; NR_169440.1	0.0340909	0.0748678	1.05326	0.868136	0.924928	1
Blastocatella fastidiosa; NR_118350.1	0.0340909	0.0748631	1.05326	0.868145	0.924928	1
Sharpea azabuensis; NR_041304.1	0.0340909	0.0748594	1.05326	0.868151	0.924928	1
Paraglaciecola agarilytica; NR_043956.1	0.0340909	0.0748558	1.05326	0.868157	0.924928	1
Weissella diestrammenae; NR_118386.1	0.0340909	0.0748546	1.05325	0.86816	0.924928	1
Paenibacillus lupini; NR_134115.1	0.0340909	0.0748538	1.05325	0.868161	0.924928	1
Eubacterium pyruvativorans; NR_042074.1	0.0340909	0.0748473	1.05325	0.868172	0.924928	1
[Clostridium] scindens; NR_119285.1	0.659091	0.0709494	1.05041	0.748369	0.924928	1
[Erwinia] teleogrylli; NR_144582.1	0.136364	0.0702414	1.04989	0.847773	0.924928	1
Clostridium kluyveri DSM 555; NR_074165.1	0.0568182	0.0677461	1.04808	0.873835	0.924928	1
Synechococcus elongatus PCC 6301; NR_074309.1	0.0568182	0.0677177	1.04806	0.873889	0.924928	1
Bacillus acidinfaciens; NR_171531.1	0.340909	0.0667613	1.04736	0.812923	0.924928	1
Anaerocolumna xylanovorans; NR_028740.1	0.0795455	0.0619509	1.04388	0.878693	0.92594	1
Robinsoniella peoriensis; NR_041882.1	0.386364	0.0616846	1.04368	0.819307	0.924928	1
Cohnella endophytica; NR_171542.1	0.306818	0.0591038	1.04182	0.839495	0.924928	1
Hungateiclostridium alkalicellulosi; NR_115345.1	0.102273	0.057203	1.04045	0.882767	0.92594	1
[Clostridium] polysaccharolyticum; NR_119085.1	0.102273	0.0571801	1.04043	0.882815	0.92594	1
Defluviitalea raffinosedens; NR_156912.1	0.102273	0.0571671	1.04042	0.882842	0.92594	1
Roseburia intestinalis; NR_117758.1	2.15909	0.0562324	1.03975	0.795617	0.924928	1
[Bacteroides] pectinophilus; NR_121686.1	0.954545	0.0538492	1.03803	0.776108	0.924928	1
Streptococcus gwangjuense; NR_165744.1	0.125	0.0531638	1.03754	0.8864	0.929204	1
Paludicola psychrotolerans; NR_158111.1	1	0.0523408	1.03695	0.805397	0.924928	1
Duncaniella freteri; NR_170509.1	0.488636	0.0444291	1.03128	0.85747	0.924928	1
Lachnoclostridium phytofermentans; NR_074652.1	0.0454545	0.0440447	1.031	0.919647	0.959765	1
Acetatifactor muris; NR_117905.1	0.0454545	0.0440406	1.031	0.919654	0.959765	1
Victivallis vadensis ATCC BAA-548; NR_118352.1	0.0454545	0.0440376	1.031	0.91966	0.959765	1
Streptococcus hyointestinalis; NR_041780.1	0.0454545	0.0440168	1.03098	0.919698	0.959765	1
Prevotella intermedia; NR_026119.1	0.0454545	0.0437925	1.03082	0.920367	0.959982	1
Mordavella massiliensis; NR_147406.1	0.511364	0.0431363	1.03035	0.859196	0.924928	1
Anaerocolumna aminovalerica; NR_113359.1	0.0909091	0.0373869	1.02625	0.924663	0.963028	1
Enterococcus casseliflavus; NR_114778.2	0.0909091	0.0373816	1.02625	0.924674	0.963028	1
Sporomusa intestinalis; NR_132674.1	0.136364	0.0327836	1.02298	0.928231	0.965768	1
[Eubacterium] rectale ATCC 33656; NR_074634.1	11.3071	0.0221736	1.01549	0.917057	0.958929	1
Pectobacterium polaris; NR_159086.1	0.0340909	0.0180505	1.01259	0.967814	0.986069	1
Aeromonas salmonicida subsp. pectinolytica; NR_025001.1	0.0340909	0.0180433	1.01259	0.967827	0.986069	1
Klebsiella pneumoniae; NR_117685.1	0.0340909	0.0180354	1.01258	0.967841	0.986069	1
Shimwellia pseudoproteus; NR_116604.1	0.0568182	0.0169028	1.01178	0.968171	0.986069	1
Paraliobacillus zengyii; NR_171485.1	0.102273	0.015264	1.01064	0.968428	0.986069	1
Blautia producta ATCC 27340 = DSM 2950; NR_119217.1	0.102273	0.0152318	1.01061	0.968494	0.986069	1
Kocuria soli; NR_171545.1	0.147727	0.0140553	1.00979	0.968538	0.986069	1
Kluyvera ascorbata ATCC 33433; NR_114589.1	0.170455	0.0135377	1.00943	0.968609	0.986069	1
Anaerostipes butyraticus; NR_113319.1	0.181818	-0.0024729	-1.00172	0.994155	0.994155	1
Bacteroides clarus YIT 12056; NR_113065.1	0.113636	-0.00471493	-1.00327	0.990011	0.990487	1
Lacrimispora indolis; NR_026493.1	0.0909091	-0.00580573	-1.00403	0.988214	0.989163	1
Kineothrix alysoides; NR_156080.1	0.0681818	-0.00707793	-1.00492	0.986285	0.987706	1
Stenotrophobium rhamnosiphilum; NR_171477.1	0.0454545	-0.00859637	-1.00598	0.984176	0.986069	1
Desulfurispirillum indicum S5; NR_115927.2	0.0454545	-0.00860926	-1.00599	0.984152	0.986069	1
Natronincola ferrireducens; NR_116488.1	0.0454545	-0.00862489	-1.006	0.984124	0.986069	1
Howardella ureilytica; NR_044022.2	0.0454545	-0.00862573	-1.006	0.984122	0.986069	1
Aliidiomarina soli; NR_156167.1	0.0454545	-0.008628	-1.006	0.984118	0.986069	1
Halomonas sabkhae; NR_044217.1	0.0454545	-0.00864007	-1.00601	0.984096	0.986069	1
Pluralibacter pyrinus; NR_028875.1	0.204724	-0.00875619	-1.00609	0.979067	0.986069	1
Microbacterium lacusdiani; NR_149217.2	0.0227273	-0.0105261	-1.00732	0.981702	0.986069	1
Leuconostoc holzapfelii; NR_042620.1	0.0227273	-0.0105271	-1.00732	0.981701	0.986069	1
Mucinivorans hirudinis; NR_134841.1	0.0227273	-0.0105273	-1.00732	0.9817	0.986069	1
Psychrobacter urativorans; NR_118813.1	0.0227273	-0.0105281	-1.00732	0.981699	0.986069	1
Bacteroides oleiciplenus YIT 12058; NR_113070.1	0.0227273	-0.0105288	-1.00732	0.981697	0.986069	1
Lysinibacillus odysseyi 34hs-1 = NBRC 100172; NR_025258.1	0.0227273	-0.0105295	-1.00733	0.981696	0.986069	1
Dechlorobacter hydrogenophilus; NR_125499.1	0.0227273	-0.0105301	-1.00733	0.981695	0.986069	1
Salinivibrio siamensis; NR_041552.1	0.0227273	-0.0105311	-1.00733	0.981694	0.986069	1
Eggerthia catenaformis; NR_042228.2	0.0227273	-0.0105316	-1.00733	0.981693	0.986069	1
Anaerofustis stercorihominis; NR_027562.1	0.0227273	-0.0105322	-1.00733	0.981692	0.986069	1
Dietzia psychralcaliphila; NR_024767.1	0.0227273	-0.0105326	-1.00733	0.981691	0.986069	1
Spiroplasma taiwanense CT-1; NR_104904.1	0.0227273	-0.0105327	-1.00733	0.981691	0.986069	1
Sinomonas notoginsengisoli; NR_134810.1	0.0227273	-0.0105328	-1.00733	0.981691	0.986069	1
Corynebacterium jeddahense; NR_144695.2	0.0227273	-0.0105329	-1.00733	0.98169	0.986069	1
Zhihengliuella somnathii; NR_137254.1	0.0227273	-0.0105334	-1.00733	0.98169	0.986069	1
Neptuniibacter caesariensis; NR_042749.1	0.0227273	-0.010534	-1.00733	0.981689	0.986069	1
Abyssicoccus albus; NR_146680.1	0.0227273	-0.0105341	-1.00733	0.981688	0.986069	1
Dehalogenimonas formicexedens; NR_156917.1	0.0227273	-0.0105348	-1.00733	0.981687	0.986069	1
Thiobaca trueperi; NR_028959.1	0.0227273	-0.0105351	-1.00733	0.981686	0.986069	1
Fluviicola chungangensis; NR_169394.1	0.0227273	-0.0105355	-1.00733	0.981686	0.986069	1
Aquihabitans daechungensis; NR_132289.1	0.0227273	-0.0105355	-1.00733	0.981686	0.986069	1
Suttonella ornithocola; NR_042279.1	0.0227273	-0.0105355	-1.00733	0.981686	0.986069	1
Herpetosiphon gulosus; NR_157644.1	0.0227273	-0.0105357	-1.00733	0.981686	0.986069	1
Dialister micraerophilus; NR_113356.1	0.0227273	-0.0105358	-1.00733	0.981685	0.986069	1
Comamonas terrigena; NR_114865.1	0.0227273	-0.010537	-1.00733	0.981683	0.986069	1
Lactobacillus delbrueckii; NR_118877.1	0.0227273	-0.0105383	-1.00733	0.981681	0.986069	1
Streptomyces griseus; NR_042791.1	0.0227273	-0.0105384	-1.00733	0.981681	0.986069	1
Saccharofermentans acetigenes; NR_115340.1	0.0227273	-0.0105391	-1.00733	0.98168	0.986069	1
Actinocorallia glomerata; NR_115566.1	0.0227273	-0.0105401	-1.00733	0.981678	0.986069	1
[Clostridium] spiroforme DSM 1552; NR_119030.1	0.0227273	-0.0105405	-1.00733	0.981677	0.986069	1
[Clostridium] herbivorans; NR_118669.1	0.0227273	-0.0105411	-1.00733	0.981676	0.986069	1
Fibrobacter succinogenes subsp. succinogenes S85; NR_118361.1	0.0227273	-0.0105419	-1.00733	0.981675	0.986069	1
Anaerobacillus alkaliphilus; NR_171467.1	0.0227273	-0.010542	-1.00733	0.981675	0.986069	1
Kosakonia sacchari; NR_118333.1	0.0227273	-0.0105422	-1.00733	0.981674	0.986069	1
Anaeroplasma abactoclasticum; NR_029167.1	0.0227273	-0.010543	-1.00733	0.981673	0.986069	1
Roseburia hominis A2-183; NR_042008.1	0.0227273	-0.0105437	-1.00734	0.981672	0.986069	1
Clostridium peptidivorans; NR_025019.1	0.0227273	-0.0105443	-1.00734	0.981671	0.986069	1
Providencia vermicola; NR_042415.1	0.0227273	-0.0105446	-1.00734	0.98167	0.986069	1
Actinosynnema mirum; NR_115633.1	0.0227273	-0.0105457	-1.00734	0.981668	0.986069	1
Bacteroides pyogenes; NR_041280.1	0.0227273	-0.010546	-1.00734	0.981668	0.986069	1
Methylacidimicrobium cyclopophantes; NR_126315.2	0.0227273	-0.0105498	-1.00734	0.981661	0.986069	1
Kangiella spongicola; NR_117500.1	0.0227273	-0.0105502	-1.00734	0.98166	0.986069	1
Wenyingzhuangia fucanilytica; NR_151962.1	0.0227273	-0.0105504	-1.00734	0.98166	0.986069	1
Exiguobacterium marinum; NR_043006.1	0.0227273	-0.0105508	-1.00734	0.981659	0.986069	1
Brevitalea deliciosa; NR_151988.1	0.0227273	-0.0105526	-1.00734	0.981656	0.986069	1
Streptomyces roseifaciens; NR_171503.1	0.0227273	-0.0105557	-1.00734	0.981651	0.986069	1
Pectobacterium brasiliense; NR_118228.1	0.0227273	-0.010559	-1.00735	0.981645	0.986069	1
Aliidiomarina soli; NR_156170.1	0.0227273	-0.0105622	-1.00735	0.98164	0.986069	1
Anaerostipes butyraticus; NR_116863.1	1.51181	-0.0140682	-1.0098	0.947237	0.979674	1
Streptococcus saliviloxodontae; NR_126178.1	0.0568182	-0.014611	-1.01018	0.975646	0.986069	1
Blautia producta; NR_115507.1	0.149606	-0.0207688	-1.0145	0.953301	0.985456	1
Lachnobacterium bovis; NR_025127.1	0.102362	-0.025457	-1.0178	0.947072	0.979674	1
Nocardioides guangzhouensis; NR_170507.1	0.102362	-0.0254677	-1.01781	0.94705	0.979674	1
Lacticaseibacillus pantheris; NR_025189.1	0.0795455	-0.0284974	-1.01995	0.943321	0.977078	1
Negativibacillus massiliensis; NR_147378.1	0.23622	-0.0287881	-1.02015	0.927457	0.965445	1
Mageeibacillus indolicus; NR_146698.1	0.212598	-0.0310151	-1.02173	0.924136	0.963028	1
Propionispira paucivorans; NR_117595.1	0.0568182	-0.0321279	-1.02252	0.939134	0.973225	1
[Eubacterium] infirmum; NR_118780.1	0.0568182	-0.0321323	-1.02252	0.939126	0.973225	1
Pectobacterium cacticida; NR_037102.1	0.0568182	-0.0321835	-1.02256	0.93903	0.973225	1
Romboutsia lituseburensis DSM 797; NR_118728.2	0.0340909	-0.0365753	-1.02568	0.934347	0.96971	1
Corynebacterium godavarianum; NR_159267.1	0.0340909	-0.036583	-1.02568	0.934333	0.96971	1
Pseudoramibacter alactolyticus ATCC 23263; NR_112097.1	0.0340909	-0.0365921	-1.02569	0.934317	0.96971	1
Rahnella inusitata; NR_146846.1	0.0340909	-0.036599	-1.02569	0.934304	0.96971	1
Metaprevotella massiliensis; NR_147377.1	0.0340909	-0.0366031	-1.0257	0.934297	0.96971	1
Anaerostipes hadrus; NR_104799.1	0.787402	-0.0439111	-1.0309	0.846301	0.924928	1
Pectobacterium actinidiae; NR_125539.1	0.113636	-0.058422	-1.04133	0.894023	0.935313	1
Lachnoanaerobaculum saburreum DSM 3986; NR_104684.1	0.0472441	-0.0594094	-1.04204	0.890223	0.931806	1
Prevotella micans; NR_041908.1	0.0472441	-0.0594135	-1.04204	0.890216	0.931806	1
Natranaerovirga hydrolytica; NR_108630.1	0.0472441	-0.0594164	-1.04204	0.890211	0.931806	1
[Ruminococcus] torques; NR_115502.1	1.01575	-0.063884	-1.04528	0.734922	0.924928	1
Coprococcus eutactus; NR_044049.1	0.19685	-0.0638844	-1.04528	0.848645	0.924928	1
[Eubacterium] tenue; NR_118732.2	0.023622	-0.0673324	-1.04778	0.882466	0.92594	1
Klebsiella pneumoniae; NR_117684.1	0.023622	-0.0673337	-1.04778	0.882463	0.92594	1
Thermocatellispora soli; NR_171464.1	0.023622	-0.0673345	-1.04778	0.882462	0.92594	1
Pelosinus defluvii; NR_109400.1	0.023622	-0.0673399	-1.04778	0.882453	0.92594	1
Blautia hominis; NR_163637.1	0.023622	-0.0673445	-1.04779	0.882445	0.92594	1
Acetitomaculum ruminis; NR_044713.2	0.023622	-0.0673466	-1.04779	0.882441	0.92594	1
Alkalibacter saccharofermentans; NR_042834.1	0.023622	-0.0673471	-1.04779	0.88244	0.92594	1
Hungateiclostridium straminisolvens; NR_024829.1	0.023622	-0.0673484	-1.04779	0.882438	0.92594	1
Haemophilus paracuniculus; NR_044751.1	0.023622	-0.0673488	-1.04779	0.882437	0.92594	1
Bacteroides thetaiotaomicron; NR_112944.1	0.023622	-0.0673494	-1.04779	0.882436	0.92594	1
Samsonia erythrinae; NR_028786.1	0.023622	-0.067352	-1.04779	0.882432	0.92594	1
Paenibacillus kyungheensis; NR_145628.1	0.023622	-0.0673522	-1.04779	0.882431	0.92594	1
Actinobacillus scotiae; NR_027207.1	0.023622	-0.0673575	-1.0478	0.882422	0.92594	1
Methylobacterium segetis; NR_169399.1	0.023622	-0.0673635	-1.0478	0.882412	0.92594	1
Oribacterium asaccharolyticum ACB7; NR_125571.1	0.409449	-0.0679152	-1.0482	0.799961	0.924928	1
Schaedlerella arabinosiphila; NR_165013.1	2.98425	-0.0710346	-1.05047	0.613697	0.924928	1
Fusobacterium gastrosuis; NR_146837.2	0	-0.0773973	-1.05511	0.873303	0.924928	1
Shigella flexneri; NR_026331.1	0	-0.0773973	-1.05511	0.873303	0.924928	1
Streptococcus lutetiensis; NR_115719.1	0	-0.0773973	-1.05511	0.873303	0.924928	1
Peptostreptococcus anaerobius; NR_042847.1	0	-0.0773973	-1.05511	0.873303	0.924928	1
Cronobacter muytjensii ATCC 51329; NR_118088.1	0	-0.0773973	-1.05511	0.873303	0.924928	1
Peptostreptococcus russellii; NR_115155.1	0	-0.0773973	-1.05511	0.873303	0.924928	1
Fusobacterium mortiferum; NR_119089.1	0	-0.0773973	-1.05511	0.873303	0.924928	1
Bacillus velezensis; NR_075005.2	0	-0.0773973	-1.05511	0.873303	0.924928	1
Campylobacter showae; NR_118526.1	0	-0.0773973	-1.05511	0.873303	0.924928	1
Proteus columbae; NR_159332.1	0	-0.0773973	-1.05511	0.873303	0.924928	1
Fusobacterium nucleatum subsp. nucleatum ATCC 25586; NR_117287.1	0	-0.0773973	-1.05511	0.873303	0.924928	1
Mangrovibacter plantisponsor; NR_116079.1	0	-0.0773973	-1.05511	0.873303	0.924928	1
Limosilactobacillus fermentum; NR_113335.1	0	-0.0773973	-1.05511	0.873303	0.924928	1
Peptostreptococcus anaerobius; NR_115512.1	0	-0.0773973	-1.05511	0.873303	0.924928	1
Pseudomonas knackmussii B13; NR_041702.1	0	-0.0773973	-1.05511	0.873303	0.924928	1
Lactobacillus caviae; NR_157747.1	0	-0.0773973	-1.05511	0.873303	0.924928	1
Gemella sanguinis; NR_026419.1	0	-0.0773973	-1.05511	0.873303	0.924928	1
Persephonella hydrogeniphila; NR_024797.1	0	-0.0773973	-1.05511	0.873303	0.924928	1
Clostridium paraputrificum; NR_026135.1	0	-0.0773973	-1.05511	0.873303	0.924928	1
Erwinia rhapontici; NR_119365.1	0	-0.0773973	-1.05511	0.873303	0.924928	1
Cycloclasticus pugetii PS-1; NR_044649.1	0	-0.0773973	-1.05511	0.873303	0.924928	1
Haemophilus influenzae; NR_044682.2	0	-0.0773973	-1.05511	0.873303	0.924928	1
Acetobacterium carbinolicum subsp. kysingense; NR_115316.1	0	-0.0773973	-1.05511	0.873303	0.924928	1
Silanimonas mangrovi AK13; NR_117571.1	0	-0.0773973	-1.05511	0.873303	0.924928	1
Gibbsiella quercinecans; NR_117526.1	0	-0.0773973	-1.05511	0.873303	0.924928	1
Microbacterium ginsengiterrae; NR_116483.1	0	-0.0773973	-1.05511	0.873303	0.924928	1
Alkalihalobacillus hemicentroti; NR_109010.1	0	-0.0773973	-1.05511	0.873303	0.924928	1
Buttiauxella warmboldiae; NR_028893.1	0	-0.0773973	-1.05511	0.873303	0.924928	1
Gemella bergeri; NR_026420.1	0	-0.0773973	-1.05511	0.873303	0.924928	1
Shewanella litorisediminis; NR_169448.1	0	-0.0773973	-1.05511	0.873303	0.924928	1
Proteiniborus ethanoligenes; NR_044093.1	0	-0.0773973	-1.05511	0.873303	0.924928	1
Microvirga rosea; NR_169421.1	0	-0.0773973	-1.05511	0.873303	0.924928	1
Lactobacillus wasatchensis; NR_147709.1	0	-0.0773973	-1.05511	0.873303	0.924928	1
Kluyvera georgiana; NR_024883.1	0	-0.0773973	-1.05511	0.873303	0.924928	1
Albibacter helveticus; NR_114551.1	0	-0.0773973	-1.05511	0.873303	0.924928	1
Hathewaya histolytica; NR_113187.1	0	-0.0773973	-1.05511	0.873303	0.924928	1
Paraphotobacterium marinum; NR_151928.1	0	-0.0773973	-1.05511	0.873303	0.924928	1
Lysobacter novalis; NR_137252.1	0	-0.0773973	-1.05511	0.873303	0.924928	1
Proteus cibarius; NR_149294.1	0	-0.0773973	-1.05511	0.873303	0.924928	1
Vibrio salilacus; NR_136813.1	0	-0.0773973	-1.05511	0.873303	0.924928	1
Plesiomonas shigelloides; NR_044827.1	0	-0.0773973	-1.05511	0.873303	0.924928	1
Nonomuraea harbinensis; NR_125658.1	0	-0.0773973	-1.05511	0.873303	0.924928	1
Floricoccus tropicus; NR_159226.1	0	-0.0773973	-1.05511	0.873303	0.924928	1
Desulfovibrio magneticus RS-1; NR_074958.1	0	-0.0773973	-1.05511	0.873303	0.924928	1
Veillonella dispar; NR_119169.1	0	-0.0773973	-1.05511	0.873303	0.924928	1
Clostridium massiliodielmoense; NR_144739.1	0	-0.0773973	-1.05511	0.873303	0.924928	1
Finegoldia magna; NR_113383.1	0	-0.0773973	-1.05511	0.873303	0.924928	1
Acetobacter senegalensis; NR_043252.1	0	-0.0773973	-1.05511	0.873303	0.924928	1
Salinicola socius; NR_044024.1	0	-0.0773973	-1.05511	0.873303	0.924928	1
Colwellia beringensis; NR_159245.1	0	-0.0773973	-1.05511	0.873303	0.924928	1
Kocuria aegyptia; NR_043511.1	0	-0.0773973	-1.05511	0.873303	0.924928	1
Pseudonocardia thailandensis; NR_157703.1	0	-0.0773973	-1.05511	0.873303	0.924928	1
Pectobacterium brasiliense; NR_118224.1	0	-0.0773973	-1.05511	0.873303	0.924928	1
Paenibacillus barcinonensis; NR_042272.1	0	-0.0773973	-1.05511	0.873303	0.924928	1
Enterobacter ludwigii; NR_042349.1	0	-0.0773973	-1.05511	0.873303	0.924928	1
Alkalihalobacillus patagoniensis; NR_025741.1	0	-0.0773973	-1.05511	0.873303	0.924928	1
Virgibacillus phasianinus; NR_163644.1	0	-0.0773973	-1.05511	0.873303	0.924928	1
Campylobacter avium; NR_118510.1	0	-0.0773973	-1.05511	0.873303	0.924928	1
Oceanisphaera sediminis; NR_109063.1	0	-0.0773973	-1.05511	0.873303	0.924928	1
Serratia liquefaciens; NR_121703.1	0	-0.0773973	-1.05511	0.873303	0.924928	1
Halomonas campisalis; NR_028702.1	0	-0.0773973	-1.05511	0.873303	0.924928	1
Enterococcus dispar; NR_119293.1	0	-0.0773973	-1.05511	0.873303	0.924928	1
Fluviicola taffensis; NR_074547.1	0	-0.0773973	-1.05511	0.873303	0.924928	1
Klebsiella oxytoca; NR_112010.1	0	-0.0773973	-1.05511	0.873303	0.924928	1
Planomicrobium iranicum; NR_171442.1	0	-0.0773973	-1.05511	0.873303	0.924928	1
Xenorhabdus hominickii; NR_043648.1	0	-0.0773973	-1.05511	0.873303	0.924928	1
Klebsiella pneumoniae subsp. rhinoscleromatis ATCC 13884; NR_114507.1	0	-0.0773973	-1.05511	0.873303	0.924928	1
Enterococcus xiangfangensis; NR_133741.1	0	-0.0773973	-1.05511	0.873303	0.924928	1
Streptococcus australis; NR_036936.1	0	-0.0773973	-1.05511	0.873303	0.924928	1
Antarcticibacterium flavum; NR_159278.1	0	-0.0773973	-1.05511	0.873303	0.924928	1
Terrisporobacter glycolicus ATCC 14880 = DSM 1288; NR_119074.1	0	-0.0773973	-1.05511	0.873303	0.924928	1
Thermohalobacter berrensis; NR_024960.1	0	-0.0773973	-1.05511	0.873303	0.924928	1
Pseudomonas kuykendallii; NR_118155.1	0	-0.0773973	-1.05511	0.873303	0.924928	1
Microbacterium kribbense; NR_044237.1	0	-0.0773973	-1.05511	0.873303	0.924928	1
Anaerovorax odorimutans; NR_028911.1	0	-0.0773973	-1.05511	0.873303	0.924928	1
Fusobacterium nucleatum subsp. polymorphum ATCC 10953; NR_117288.1	0	-0.0773973	-1.05511	0.873303	0.924928	1
Pelistega indica; NR_133812.1	0	-0.0773973	-1.05511	0.873303	0.924928	1
Oxobacter pfennigii; NR_117690.2	0	-0.0773973	-1.05511	0.873303	0.924928	1
Moellerella wisconsensis; NR_104939.1	0	-0.0773973	-1.05511	0.873303	0.924928	1
Actinobacillus arthritidis; NR_044613.1	0	-0.0773973	-1.05511	0.873303	0.924928	1
Photorhabdus heterorhabditis; NR_133816.1	0	-0.0773973	-1.05511	0.873303	0.924928	1
Chelatococcus thermostellatus; NR_169467.1	0	-0.0773973	-1.05511	0.873303	0.924928	1
Lactovum miscens; NR_042140.1	0	-0.0773973	-1.05511	0.873303	0.924928	1
Dickeya chrysanthemi; NR_117737.2	0	-0.0773973	-1.05511	0.873303	0.924928	1
Streptococcus ruminantium; NR_158064.1	0	-0.0773973	-1.05511	0.873303	0.924928	1
Prevotella oulorum; NR_029147.1	0	-0.0773973	-1.05511	0.873303	0.924928	1
Paenibacillus curdlanolyticus; NR_115596.1	0	-0.0773973	-1.05511	0.873303	0.924928	1
Desulfosporosinus acididurans; NR_134719.1	0	-0.0773973	-1.05511	0.873303	0.924928	1
Peptoniphilus tyrrelliae; NR_117555.1	0	-0.0773973	-1.05511	0.873303	0.924928	1
Providencia heimbachae; NR_042412.1	0	-0.0773973	-1.05511	0.873303	0.924928	1
Streptococcus constellatus; NR_041721.1	0	-0.0773973	-1.05511	0.873303	0.924928	1
Streptococcus macedonicus; NR_037002.1	0	-0.0773973	-1.05511	0.873303	0.924928	1
Tolumonas auensis; NR_074805.1	0	-0.0773973	-1.05511	0.873303	0.924928	1
Raoultella ornithinolytica; NR_114502.1	0	-0.0773973	-1.05511	0.873303	0.924928	1
Alkalihalobacillus shacheensis; NR_133980.1	0	-0.0773973	-1.05511	0.873303	0.924928	1
Mycoplasma testudinis; NR_029175.1	0	-0.0773973	-1.05511	0.873303	0.924928	1
Patulibacter americanus; NR_042369.1	0	-0.0773973	-1.05511	0.873303	0.924928	1
Fusobacterium perfoetens; NR_044688.3	0	-0.0773973	-1.05511	0.873303	0.924928	1
Alkalimonas delamerensis; NR_044879.1	0	-0.0773973	-1.05511	0.873303	0.924928	1
Weissella uvarum; NR_134229.1	0	-0.0773973	-1.05511	0.873303	0.924928	1
Kurthia zopfii; NR_119003.1	0	-0.0773973	-1.05511	0.873303	0.924928	1
Heliophilum fasciatum; NR_117586.1	0	-0.0773973	-1.05511	0.873303	0.924928	1
Desulfomicrobium thermophilum; NR_042924.1	0	-0.0773973	-1.05511	0.873303	0.924928	1
[Eubacterium] tenue; NR_117174.1	0	-0.0773973	-1.05511	0.873303	0.924928	1
Pseudomonas indica; NR_028801.1	0	-0.0773973	-1.05511	0.873303	0.924928	1
Leptotrichia trevisanii; NR_028769.1	0	-0.0773973	-1.05511	0.873303	0.924928	1
Thermus anatoliensis; NR_169469.1	0	-0.0773973	-1.05511	0.873303	0.924928	1
Xenorhabdus khoisanae; NR_117921.1	0	-0.0773973	-1.05511	0.873303	0.924928	1
Pectobacterium carotovorum; NR_118227.1	0	-0.0773973	-1.05511	0.873303	0.924928	1
Comamonas testosteroni; NR_029161.2	0	-0.0773973	-1.05511	0.873303	0.924928	1
Salmonella enterica subsp. arizonae; NR_116125.1	0	-0.0773973	-1.05511	0.873303	0.924928	1
Pseudidiomarina donghaiensis; NR_044537.1	0	-0.0773973	-1.05511	0.873303	0.924928	1
Erwinia pyrifoliae DSM 12163; NR_116754.1	0	-0.0773973	-1.05511	0.873303	0.924928	1
Serratia aquatilis; NR_147771.1	0	-0.0773973	-1.05511	0.873303	0.924928	1
Lactobacillus apodemi; NR_112752.1	0	-0.0773973	-1.05511	0.873303	0.924928	1
Streptomyces narbonensis; NR_043853.1	0	-0.0773973	-1.05511	0.873303	0.924928	1
Clostridium quinii; NR_026149.1	0	-0.0773973	-1.05511	0.873303	0.924928	1
Alkalispirochaeta cellulosivorans; NR_148863.1	0	-0.0773973	-1.05511	0.873303	0.924928	1
Oceanimonas smirnovii; NR_042963.1	0	-0.0773973	-1.05511	0.873303	0.924928	1
Prevotella oryzae DSM 17970; NR_113227.1	0	-0.0773973	-1.05511	0.873303	0.924928	1
Halonatronum saccharophilum; NR_042717.1	0	-0.0773973	-1.05511	0.873303	0.924928	1
Psychrobacillus soli; NR_137244.1	0	-0.0773973	-1.05511	0.873303	0.924928	1
Acaryochloris marina MBIC11017; NR_115154.1	0	-0.0773973	-1.05511	0.873303	0.924928	1
Shewanella gelidimarina; NR_026058.1	0	-0.0773973	-1.05511	0.873303	0.924928	1
Murdochiella massiliensis; NR_148568.1	0	-0.0773973	-1.05511	0.873303	0.924928	1
Limosilactobacillus reuteri; NR_025911.1	0	-0.0773973	-1.05511	0.873303	0.924928	1
Fructilactobacillus ixorae; NR_153713.1	0	-0.0773973	-1.05511	0.873303	0.924928	1
Streptococcus gordonii; NR_116205.1	0	-0.0773973	-1.05511	0.873303	0.924928	1
Atopobacter phocae; NR_119263.1	0	-0.0773973	-1.05511	0.873303	0.924928	1
Shuttleworthia satelles DSM 14600; NR_028827.1	0	-0.0773973	-1.05511	0.873303	0.924928	1
Irregularibacter muris; NR_144613.1	0	-0.0773973	-1.05511	0.873303	0.924928	1
Limosilactobacillus oris; NR_118973.1	0	-0.0773973	-1.05511	0.873303	0.924928	1
Parabacteroides chinchillae; NR_113208.1	0	-0.0773973	-1.05511	0.873303	0.924928	1
Cronobacter turicensis z3032; NR_102802.1	0	-0.0773973	-1.05511	0.873303	0.924928	1
Virgibacillus subterraneus; NR_116791.1	0	-0.0773973	-1.05511	0.873303	0.924928	1
Pseudomonas extremaustralis 14-3; NR_114911.1	0	-0.0773973	-1.05511	0.873303	0.924928	1
Gallibacterium trehalosifermentans; NR_116315.1	0	-0.0773973	-1.05511	0.873303	0.924928	1
Xenorhabdus thuongxuanensis; NR_156924.1	0	-0.0773973	-1.05511	0.873303	0.924928	1
Gordonia phthalatica; NR_159202.1	0	-0.0773973	-1.05511	0.873303	0.924928	1
Pasteurella dagmatis ATCC 43325; NR_042883.1	0	-0.0773973	-1.05511	0.873303	0.924928	1
Streptococcus cameli; NR_134817.1	0	-0.0773973	-1.05511	0.873303	0.924928	1
Gibbsiella greigii; NR_126291.1	0	-0.0773973	-1.05511	0.873303	0.924928	1
Fusobacterium nucleatum subsp. nucleatum ATCC 25586; NR_074412.1	0	-0.0773973	-1.05511	0.873303	0.924928	1
Lewinella lacunae; NR_158054.1	0	-0.0773973	-1.05511	0.873303	0.924928	1
Oceanisphaera profunda; NR_133801.1	0	-0.0773973	-1.05511	0.873303	0.924928	1
Porphyromonas gingivalis; NR_119038.1	0	-0.0773973	-1.05511	0.873303	0.924928	1
Granulicatella balaenopterae; NR_026454.1	0	-0.0773973	-1.05511	0.873303	0.924928	1
Pistricoccus aurantiacus; NR_149188.1	0	-0.0773973	-1.05511	0.873303	0.924928	1
Bombilactobacillus mellis; NR_126249.1	0	-0.0773973	-1.05511	0.873303	0.924928	1
Acetoanaerobium pronyense; NR_136796.1	0	-0.0773973	-1.05511	0.873303	0.924928	1
Enterobacter cloacae; NR_117679.1	0	-0.0773973	-1.05511	0.873303	0.924928	1
Kineothrix alysoides; NR_156077.1	0	-0.0773973	-1.05511	0.873303	0.924928	1
Dyella halodurans; NR_171455.1	0	-0.0773973	-1.05511	0.873303	0.924928	1
Streptococcus constellatus subsp. pharyngis SK1060 = CCUG 46377; NR_118318.1	0	-0.0773973	-1.05511	0.873303	0.924928	1
Streptomyces cadmiisoli; NR_171413.1	0	-0.0773973	-1.05511	0.873303	0.924928	1
Pantoea dispersa; NR_116755.1	0	-0.0773973	-1.05511	0.873303	0.924928	1
Microbulbifer variabilis; NR_041021.1	0	-0.0773973	-1.05511	0.873303	0.924928	1
Pluralibacter gergoviae ATCC 33028 = NBRC 105706; NR_024641.1	0	-0.0773973	-1.05511	0.873303	0.924928	1
Pseudorhodoplanes sinuspersici; NR_145909.1	0	-0.0773973	-1.05511	0.873303	0.924928	1
Kosakonia oryzae; NR_116033.1	0	-0.0773973	-1.05511	0.873303	0.924928	1
Dickeya dadantii subsp. dieffenbachiae; NR_041924.1	0	-0.0773973	-1.05511	0.873303	0.924928	1
Solobacterium moorei; NR_115130.1	0	-0.0773973	-1.05511	0.873303	0.924928	1
Legionella lytica; NR_118983.1	0	-0.0773973	-1.05511	0.873303	0.924928	1
Prevotella intermedia ATCC 25611 = DSM 20706; NR_113107.1	0	-0.0773973	-1.05511	0.873303	0.924928	1
Enterococcus villorum; NR_113935.1	0	-0.0773973	-1.05511	0.873303	0.924928	1
Marinobacterium zhoushanense; NR_151997.1	0	-0.0773973	-1.05511	0.873303	0.924928	1
Virgibacillus marismortui; NR_028873.1	0	-0.0773973	-1.05511	0.873303	0.924928	1
Eubacterium callanderi; NR_026330.1	0	-0.0773973	-1.05511	0.873303	0.924928	1
Streptococcus equinus ATCC 9812; NR_042052.1	0	-0.0773973	-1.05511	0.873303	0.924928	1
Sporomusa ovata; NR_117660.1	0	-0.0773973	-1.05511	0.873303	0.924928	1
Mycolicibacterium lutetiense; NR_151953.1	0	-0.0773973	-1.05511	0.873303	0.924928	1
Lactobacillus aquaticus; NR_115847.1	0	-0.0773973	-1.05511	0.873303	0.924928	1
Enterobacter kobei; NR_028993.1	0	-0.0773973	-1.05511	0.873303	0.924928	1
Heliophilum fasciatum; NR_118677.1	0	-0.0773973	-1.05511	0.873303	0.924928	1
Pantoea ananatis; NR_026045.1	0	-0.0773973	-1.05511	0.873303	0.924928	1
Heliobacterium modesticaldum Ice1; NR_074517.1	0	-0.0773973	-1.05511	0.873303	0.924928	1
Bacteroides uniformis; NR_040866.1	0	-0.0773973	-1.05511	0.873303	0.924928	1
Mycobacterium bouchedurhonense; NR_116063.1	0	-0.0773973	-1.05511	0.873303	0.924928	1
Alteromonas lipolytica; NR_156088.1	0	-0.0773973	-1.05511	0.873303	0.924928	1
Enterococcus camelliae; NR_044121.1	0	-0.0773973	-1.05511	0.873303	0.924928	1
Clostridium sartagoforme; NR_026490.1	0	-0.0773973	-1.05511	0.873303	0.924928	1
Pseudomonas syringae; NR_043716.1	0	-0.0773973	-1.05511	0.873303	0.924928	1
Campylobacter curvus; NR_118513.1	0	-0.0773973	-1.05511	0.873303	0.924928	1
Balneicella halophila; NR_152675.1	0	-0.0773973	-1.05511	0.873303	0.924928	1
Collinsella bouchesdurhonensis; NR_147379.1	0	-0.0773973	-1.05511	0.873303	0.924928	1
Paenibacillus darwinianus; NR_118592.1	0	-0.0773973	-1.05511	0.873303	0.924928	1
Shewanella carassii; NR_159221.1	0	-0.0773973	-1.05511	0.873303	0.924928	1
Paenibacillus siamensis; NR_041578.1	0	-0.0773973	-1.05511	0.873303	0.924928	1
Brenneria rubrifaciens; NR_119372.1	0	-0.0773973	-1.05511	0.873303	0.924928	1
Longirhabdus pacifica; NR_165021.1	0	-0.0773973	-1.05511	0.873303	0.924928	1
Pantoea stewartii; NR_119361.1	0	-0.0773973	-1.05511	0.873303	0.924928	1
Thermoanaerobacter acetoethylicus; NR_119001.1	0	-0.0773973	-1.05511	0.873303	0.924928	1
Thermicanus aegyptius; NR_025355.1	0	-0.0773973	-1.05511	0.873303	0.924928	1
Amphibacillus xylanus; NR_075043.2	0	-0.0773973	-1.05511	0.873303	0.924928	1
Veillonella ratti; NR_113377.1	0	-0.0773973	-1.05511	0.873303	0.924928	1
Calorithrix insularis; NR_156913.1	0	-0.0773973	-1.05511	0.873303	0.924928	1
Halomonas almeriensis; NR_043234.1	0	-0.0773973	-1.05511	0.873303	0.924928	1
Petrimonas mucosa; NR_148808.1	0	-0.0773973	-1.05511	0.873303	0.924928	1
Mycoplasma salivarium; NR_041745.1	0	-0.0773973	-1.05511	0.873303	0.924928	1
Rosenbergiella collisarenosi; NR_126304.1	0	-0.0773973	-1.05511	0.873303	0.924928	1
Prevotella intermedia; NR_113106.1	0	-0.0773973	-1.05511	0.873303	0.924928	1
Lactococcus formosensis; NR_114366.1	0	-0.0773973	-1.05511	0.873303	0.924928	1
Psychrobacter adeliensis; NR_104882.1	0	-0.0773973	-1.05511	0.873303	0.924928	1
Ruminobacter amylophilus; NR_026450.1	0	-0.0773973	-1.05511	0.873303	0.924928	1
Aliidiomarina soli; NR_156169.1	0	-0.0773973	-1.05511	0.873303	0.924928	1
Kerstersia similis; NR_108174.1	0	-0.0773973	-1.05511	0.873303	0.924928	1
Clostridium tyrobutyricum; NR_044718.2	0	-0.0773973	-1.05511	0.873303	0.924928	1
Pantoea agglomerans; NR_041978.1	0	-0.0773973	-1.05511	0.873303	0.924928	1
Leuconostoc miyukkimchii; NR_109072.1	0	-0.0773973	-1.05511	0.873303	0.924928	1
Shewanella hanedai; NR_115663.1	0	-0.0773973	-1.05511	0.873303	0.924928	1
Limosilactobacillus fermentum; NR_104927.1	0	-0.0773973	-1.05511	0.873303	0.924928	1
Cronobacter universalis; NR_115943.1	0	-0.0773973	-1.05511	0.873303	0.924928	1
Heliorestis acidaminivorans; NR_132700.2	0	-0.0773973	-1.05511	0.873303	0.924928	1
Thaumasiovibrio subtropicus; NR_163605.1	0	-0.0773973	-1.05511	0.873303	0.924928	1
Acidibacter ferrireducens; NR_126260.1	0	-0.0773973	-1.05511	0.873303	0.924928	1
Microaerobacter geothermalis; NR_117002.1	0	-0.0773973	-1.05511	0.873303	0.924928	1
Glaciecola amylolytica; NR_171501.1	0	-0.0773973	-1.05511	0.873303	0.924928	1
Siccibacter turicensis LMG 23730; NR_118531.1	0	-0.0773973	-1.05511	0.873303	0.924928	1
Viridibacterium curvum; NR_165689.1	0	-0.0773973	-1.05511	0.873303	0.924928	1
Mangrovibacter yixingensis; NR_136780.1	0	-0.0773973	-1.05511	0.873303	0.924928	1
Lactococcus lactis subsp. tructae; NR_116443.1	0	-0.0773973	-1.05511	0.873303	0.924928	1
Desulfohalotomaculum alkaliphilum; NR_024947.1	0	-0.0773973	-1.05511	0.873303	0.924928	1
Pantoea cypripedii; NR_118857.1	0	-0.0773973	-1.05511	0.873303	0.924928	1
[Clostridium] thermoalcaliphilum; NR_117154.1	0	-0.0773973	-1.05511	0.873303	0.924928	1
Xenorhabdus bovienii; NR_115574.1	0	-0.0773973	-1.05511	0.873303	0.924928	1
Sporomusa sphaeroides DSM 2875; NR_025417.1	0	-0.0773973	-1.05511	0.873303	0.924928	1
Virgibacillus xinjiangensis; NR_115848.1	0	-0.0773973	-1.05511	0.873303	0.924928	1
Anseongella ginsenosidimutans; NR_148803.1	0	-0.0773973	-1.05511	0.873303	0.924928	1
Raoultella planticola ATCC 33531; NR_112011.1	0	-0.0773973	-1.05511	0.873303	0.924928	1
Parasutterella excrementihominis; NR_041667.1	0	-0.0773973	-1.05511	0.873303	0.924928	1
Citrobacter murliniae; NR_028688.1	0	-0.0773973	-1.05511	0.873303	0.924928	1
Bacillus piscis; NR_165685.1	0	-0.0773973	-1.05511	0.873303	0.924928	1
Indiicoccus explosivorum; NR_165008.1	0	-0.0773973	-1.05511	0.873303	0.924928	1
Blautia hominis; NR_163636.1	0	-0.0773973	-1.05511	0.873303	0.924928	1
Bacillus subtilis; NR_112116.2	0	-0.0773973	-1.05511	0.873303	0.924928	1
Franconibacter helveticus; NR_115723.1	0	-0.0773973	-1.05511	0.873303	0.924928	1
Thalassolituus oleivorans MIL-1; NR_102806.1	0	-0.0773973	-1.05511	0.873303	0.924928	1
Bacteroides ovatus; NR_040865.1	0	-0.0773973	-1.05511	0.873303	0.924928	1
Yokenella regensburgei; NR_104934.1	0	-0.0773973	-1.05511	0.873303	0.924928	1
Butyrivibrio proteoclasticus; NR_029185.1	0	-0.0773973	-1.05511	0.873303	0.924928	1
Streptococcus orisratti; NR_024974.1	0	-0.0773973	-1.05511	0.873303	0.924928	1
Serratia rubidaea; NR_114716.1	0	-0.0773973	-1.05511	0.873303	0.924928	1
Pseudoalteromonas phenolica; NR_028809.1	0	-0.0773973	-1.05511	0.873303	0.924928	1
Pantoea stewartii; NR_044800.1	0	-0.0773973	-1.05511	0.873303	0.924928	1
Geothermomicrobium terrae; NR_134040.2	0	-0.0773973	-1.05511	0.873303	0.924928	1
Phytobacter ursingii; NR_159305.1	0	-0.0773973	-1.05511	0.873303	0.924928	1
Prevotella nigrescens; NR_113116.1	0	-0.0773973	-1.05511	0.873303	0.924928	1
Asaccharospora irregularis DSM 2635; NR_119034.1	0	-0.0773973	-1.05511	0.873303	0.924928	1
Trabulsiella guamensis; NR_114235.1	0	-0.0773973	-1.05511	0.873303	0.924928	1
Budvicia diplopodorum; NR_117575.1	0	-0.0773973	-1.05511	0.873303	0.924928	1
Xenorhabdus kozodoii; NR_043646.1	0	-0.0773973	-1.05511	0.873303	0.924928	1
Cellulosilyticum ruminicola JCM 14822; NR_116001.1	0	-0.0773973	-1.05511	0.873303	0.924928	1
Mycobacterium fragae; NR_118426.1	0	-0.0773973	-1.05511	0.873303	0.924928	1
Propionimicrobium lymphophilum; NR_114337.1	0	-0.0773973	-1.05511	0.873303	0.924928	1
Clostridium formicaceticum; NR_029267.1	0	-0.0773973	-1.05511	0.873303	0.924928	1
Peptoniphilus harei; NR_026358.1	0	-0.0773973	-1.05511	0.873303	0.924928	1
Cedecea davisae DSM 4568; NR_025243.1	0	-0.0773973	-1.05511	0.873303	0.924928	1
Liquorilactobacillus cacaonum; NR_042677.1	0	-0.0773973	-1.05511	0.873303	0.924928	1
Barnesiella viscericola; NR_121773.2	0	-0.0773973	-1.05511	0.873303	0.924928	1
Erwinia uzenensis; NR_113061.1	0	-0.0773973	-1.05511	0.873303	0.924928	1
Escherichia albertii; NR_025569.1	0	-0.0773973	-1.05511	0.873303	0.924928	1
Sphingomonas antarctica; NR_158140.1	0	-0.0773973	-1.05511	0.873303	0.924928	1
Streptomyces kanamyceticus; NR_043822.1	0	-0.0773973	-1.05511	0.873303	0.924928	1
Psychrosphaera aquimarina; NR_159188.1	0	-0.0773973	-1.05511	0.873303	0.924928	1
Carnobacterium divergens; NR_118906.1	0	-0.0773973	-1.05511	0.873303	0.924928	1
Gemella asaccharolytica; NR_104506.1	0	-0.0773973	-1.05511	0.873303	0.924928	1
Agromyces insulae; NR_149229.1	0	-0.0773973	-1.05511	0.873303	0.924928	1
Peptostreptococcus anaerobius; NR_118652.1	0	-0.0773973	-1.05511	0.873303	0.924928	1
Tissierella carlieri; NR_133054.1	0	-0.0773973	-1.05511	0.873303	0.924928	1
Paeniclostridium sordellii; NR_113140.1	0	-0.0773973	-1.05511	0.873303	0.924928	1
Veillonella atypica; NR_115354.1	0	-0.0773973	-1.05511	0.873303	0.924928	1
Streptococcus dentirousetti; NR_041460.1	0	-0.0773973	-1.05511	0.873303	0.924928	1
Aeromonas eucrenophila; NR_118946.1	0	-0.0773973	-1.05511	0.873303	0.924928	1
Neptunomonas concharum; NR_118152.1	0	-0.0773973	-1.05511	0.873303	0.924928	1
Streptococcus troglodytae; NR_113573.1	0	-0.0773973	-1.05511	0.873303	0.924928	1
Streptococcus henryi; NR_044189.1	0	-0.0773973	-1.05511	0.873303	0.924928	1
Paracoccus suum; NR_171543.1	0	-0.0773973	-1.05511	0.873303	0.924928	1
Paenibacillus intestini; NR_156979.1	0	-0.0773973	-1.05511	0.873303	0.924928	1
Tatumella citrea; NR_116799.1	0	-0.0773973	-1.05511	0.873303	0.924928	1
Bacillus subtilis; NR_116017.1	0	-0.0773973	-1.05511	0.873303	0.924928	1
Proteus vulgaris; NR_115878.1	0	-0.0773973	-1.05511	0.873303	0.924928	1
Methylosoma difficile; NR_043562.1	0	-0.0773973	-1.05511	0.873303	0.924928	1
Gaiella occulta; NR_118138.1	0	-0.0773973	-1.05511	0.873303	0.924928	1
Herbinix hemicellulosilytica; NR_136763.1	0	-0.0773973	-1.05511	0.873303	0.924928	1
Ferrimonas senticii; NR_043953.1	0	-0.0773973	-1.05511	0.873303	0.924928	1
Idiomarina andamanensis; NR_165777.1	0	-0.0773973	-1.05511	0.873303	0.924928	1
Veillonella atypica; NR_041880.1	0	-0.0773973	-1.05511	0.873303	0.924928	1
Marimonas lutisali; NR_169483.1	0	-0.0773973	-1.05511	0.873303	0.924928	1
Pectobacterium odoriferum; NR_116044.1	0	-0.0773973	-1.05511	0.873303	0.924928	1
Rahnella woolbedingensis; NR_146848.1	0	-0.0773973	-1.05511	0.873303	0.924928	1
Bacillus tequilensis; NR_117611.1	0	-0.0773973	-1.05511	0.873303	0.924928	1
Pantoea anthophila; NR_116749.1	0	-0.0773973	-1.05511	0.873303	0.924928	1
Bacillus beveridgei; NR_116831.1	0	-0.0773973	-1.05511	0.873303	0.924928	1
Liquorilactobacillus nagelii; NR_119275.1	0	-0.0773973	-1.05511	0.873303	0.924928	1
Streptococcus troglodytidis; NR_109371.1	0	-0.0773973	-1.05511	0.873303	0.924928	1
Microbacterium enclense; NR_136462.1	0	-0.0773973	-1.05511	0.873303	0.924928	1
Proteus mirabilis; NR_043997.1	0	-0.0773973	-1.05511	0.873303	0.924928	1
Enterobacillus tribolii; NR_136431.1	0	-0.0773973	-1.05511	0.873303	0.924928	1
Brevibacillus aydinogluensis; NR_117986.1	0	-0.0773973	-1.05511	0.873303	0.924928	1
Azospirillum thermophilum; NR_170450.1	0	-0.0773973	-1.05511	0.873303	0.924928	1
Paenisporosarcina quisquiliarum; NR_043720.1	0	-0.0773973	-1.05511	0.873303	0.924928	1
Proteus hauseri; NR_104767.1	0	-0.0773973	-1.05511	0.873303	0.924928	1
Kocuria oceani; NR_156033.1	0	-0.0773973	-1.05511	0.873303	0.924928	1
Erwinia mallotivora; NR_041974.1	0	-0.0773973	-1.05511	0.873303	0.924928	1
Sporacetigenium mesophilum; NR_043101.1	0	-0.0773973	-1.05511	0.873303	0.924928	1
Clostridium baratii; NR_029229.1	0	-0.0773973	-1.05511	0.873303	0.924928	1
Sulfurospirillum halorespirans; NR_028771.1	0	-0.0773973	-1.05511	0.873303	0.924928	1
Moritella japonica; NR_025847.1	0	-0.0773973	-1.05511	0.873303	0.924928	1
Marinicrinis sediminis; NR_151984.1	0	-0.0773973	-1.05511	0.873303	0.924928	1
Clostridium puniceum; NR_119031.1	0	-0.0773973	-1.05511	0.873303	0.924928	1
Oceanisphaera arctica; NR_108470.1	0	-0.0773973	-1.05511	0.873303	0.924928	1
Salmonella enterica subsp. enterica serovar Typhimurium; NR_074910.1	0	-0.0773973	-1.05511	0.873303	0.924928	1
Clostridium celatum; NR_026167.1	0	-0.0773973	-1.05511	0.873303	0.924928	1
Bacteroides nordii WAL 11050 = JCM 12987; NR_043017.1	0	-0.0773973	-1.05511	0.873303	0.924928	1
Desulfopila aestuarii; NR_040976.1	0	-0.0773973	-1.05511	0.873303	0.924928	1
Heliobacterium modesticaldum; NR_040958.1	0	-0.0773973	-1.05511	0.873303	0.924928	1
Bacteroides cellulosilyticus; NR_112933.1	0	-0.0773973	-1.05511	0.873303	0.924928	1
Acholeplasma parvum; NR_042961.1	0	-0.0773973	-1.05511	0.873303	0.924928	1
Desulfonispora thiosulfatigenes; NR_026497.1	0	-0.0773973	-1.05511	0.873303	0.924928	1
Phocaeicola paurosaccharolyticus; NR_112668.1	0	-0.0773973	-1.05511	0.873303	0.924928	1
Leucothrix mucor; NR_118099.1	0	-0.0773973	-1.05511	0.873303	0.924928	1
Xenorhabdus mauleonii; NR_043645.1	0	-0.0773973	-1.05511	0.873303	0.924928	1
Obesumbacterium proteus; NR_116603.1	0	-0.0773973	-1.05511	0.873303	0.924928	1
Pseudomonas salina; NR_137210.1	0	-0.0773973	-1.05511	0.873303	0.924928	1
Rheinheimera sediminis; NR_170477.1	0	-0.0773973	-1.05511	0.873303	0.924928	1
Barnesiella intestinihominis; NR_113073.1	0	-0.0773973	-1.05511	0.873303	0.924928	1
Shewanella algae; NR_117272.1	0	-0.0773973	-1.05511	0.873303	0.924928	1
Pediococcus claussenii; NR_075029.1	0	-0.0773973	-1.05511	0.873303	0.924928	1
Streptococcus lutetiensis; NR_042051.1	0	-0.0773973	-1.05511	0.873303	0.924928	1
Streptococcus parasanguinis ATCC 15912; NR_115735.1	0	-0.0773973	-1.05511	0.873303	0.924928	1
Pantoea agglomerans; NR_111998.1	0	-0.0773973	-1.05511	0.873303	0.924928	1
Erysipelatoclostridium ramosum; NR_029247.1	0	-0.0773973	-1.05511	0.873303	0.924928	1
Fusobacterium simiae; NR_113318.1	0	-0.0773973	-1.05511	0.873303	0.924928	1
Limosilactobacillus reuteri DSM 20016; NR_119069.1	0	-0.0773973	-1.05511	0.873303	0.924928	1
Duganella pernnla; NR_170536.1	0	-0.0773973	-1.05511	0.873303	0.924928	1
Klebsiella oxytoca; NR_118853.1	0	-0.0773973	-1.05511	0.873303	0.924928	1
Streptococcus acidominimus; NR_104972.1	0	-0.0773973	-1.05511	0.873303	0.924928	1
Clostridium moniliforme; NR_104892.1	0	-0.0773973	-1.05511	0.873303	0.924928	1
Natronospirillum operosum; NR_170467.1	0	-0.0773973	-1.05511	0.873303	0.924928	1
Clostridium senegalense JC122; NR_125591.1	0	-0.0773973	-1.05511	0.873303	0.924928	1
Paeniglutamicibacter kerguelensis; NR_029027.1	0	-0.0773973	-1.05511	0.873303	0.924928	1
Rectinema cohabitans; NR_156915.1	0	-0.0773973	-1.05511	0.873303	0.924928	1
Bacterioplanes sanyensis; NR_126264.1	0	-0.0773973	-1.05511	0.873303	0.924928	1
Clostridium paraputrificum; NR_119032.1	0	-0.0773973	-1.05511	0.873303	0.924928	1
Enterococcus faecium; NR_115764.1	0	-0.0773973	-1.05511	0.873303	0.924928	1
Edwardsiella anguillarum; NR_136429.1	0	-0.0773973	-1.05511	0.873303	0.924928	1
Lactobacillus ingluviei; NR_028810.1	0	-0.0773973	-1.05511	0.873303	0.924928	1
Mycolicibacillus koreensis; NR_118113.1	0	-0.0773973	-1.05511	0.873303	0.924928	1
Enterococcus faecalis; NR_114782.1	0	-0.0773973	-1.05511	0.873303	0.924928	1
Marinomonas agarivorans; NR_170462.1	0	-0.0773973	-1.05511	0.873303	0.924928	1
Xenorhabdus koppenhoeferi; NR_043637.1	0	-0.0773973	-1.05511	0.873303	0.924928	1
Xanthomonas floridensis; NR_158062.1	0	-0.0773973	-1.05511	0.873303	0.924928	1
Wohlfahrtiimonas populi; NR_159162.1	0	-0.0773973	-1.05511	0.873303	0.924928	1
Lactobacillus nenjiangensis; NR_125563.1	0	-0.0773973	-1.05511	0.873303	0.924928	1
Bdellovibrio exovorus JSS; NR_116108.1	0	-0.0773973	-1.05511	0.873303	0.924928	1
Citrobacter amalonaticus; NR_104823.1	0	-0.0773973	-1.05511	0.873303	0.924928	1
Flexistipes sinusarabici DSM 4947; NR_074881.1	0	-0.0773973	-1.05511	0.873303	0.924928	1
Prevotella brevis; NR_041954.1	0	-0.0773973	-1.05511	0.873303	0.924928	1
Streptococcus tangierensis; NR_134818.1	0	-0.0773973	-1.05511	0.873303	0.924928	1
Serratia odorifera; NR_037110.1	0	-0.0773973	-1.05511	0.873303	0.924928	1
Anaerobranca californiensis; NR_042729.1	0	-0.0773973	-1.05511	0.873303	0.924928	1
Clostridium maximum; NR_026147.1	0	-0.0773973	-1.05511	0.873303	0.924928	1
Aeromonas finlandensis; NR_136830.1	0	-0.0773973	-1.05511	0.873303	0.924928	1
Methylophaga muralis; NR_115310.1	0	-0.0773973	-1.05511	0.873303	0.924928	1
Erwinia endophytica; NR_148650.1	0	-0.0773973	-1.05511	0.873303	0.924928	1
Enterococcus hirae ATCC 9790; NR_075022.1	0	-0.0773973	-1.05511	0.873303	0.924928	1
Prevotella shahii; NR_024815.1	0	-0.0773973	-1.05511	0.873303	0.924928	1
Xenorhabdus bovienii; NR_119151.1	0	-0.0773973	-1.05511	0.873303	0.924928	1
Xenorhabdus szentirmaii; NR_042328.1	0	-0.0773973	-1.05511	0.873303	0.924928	1
Lottiidibacillus patelloidae; NR_164941.1	0	-0.0773973	-1.05511	0.873303	0.924928	1
Clostridium tertium; NR_114728.1	0	-0.0773973	-1.05511	0.873303	0.924928	1
Shewanella fidelis; NR_025195.1	0	-0.0773973	-1.05511	0.873303	0.924928	1
Xenorhabdus japonica; NR_119350.1	0	-0.0773973	-1.05511	0.873303	0.924928	1
Edaphovirga cremea; NR_165712.1	0	-0.0773973	-1.05511	0.873303	0.924928	1
Clostridium swellfunianum; NR_126179.1	0	-0.0773973	-1.05511	0.873303	0.924928	1
Vagococcus penaei; NR_116618.1	0	-0.0773973	-1.05511	0.873303	0.924928	1
Erysipelatoclostridium ramosum; NR_113243.1	0	-0.0773973	-1.05511	0.873303	0.924928	1
Novosphingobium lentum NBRC 107847; NR_042056.1	0	-0.0773973	-1.05511	0.873303	0.924928	1
Paenibacillus peoriae KCTC 3763; NR_117744.1	0	-0.0773973	-1.05511	0.873303	0.924928	1
Streptococcus constellatus subsp. viborgensis SK1359; NR_118319.1	0	-0.0773973	-1.05511	0.873303	0.924928	1
Rhodococcus kyotonensis; NR_041512.1	0	-0.0773973	-1.05511	0.873303	0.924928	1
Methylomonas aurantiaca; NR_029243.1	0	-0.0773973	-1.05511	0.873303	0.924928	1
Fusobacterium periodonticum; NR_117292.1	0	-0.0773973	-1.05511	0.873303	0.924928	1
Ammoniphilus resinae; NR_151898.1	0	-0.0773973	-1.05511	0.873303	0.924928	1
Ureaplasma cati; NR_115604.1	0	-0.0773973	-1.05511	0.873303	0.924928	1
Streptococcus caballi; NR_044190.1	0	-0.0773973	-1.05511	0.873303	0.924928	1
Catenuloplanes castaneus; NR_104703.1	0	-0.0773973	-1.05511	0.873303	0.924928	1
Haemophilus pittmaniae; NR_025423.1	0	-0.0773973	-1.05511	0.873303	0.924928	1
Pantoea cypripedii; NR_041973.1	0	-0.0773973	-1.05511	0.873303	0.924928	1
Citrobacter werkmanii; NR_024862.1	0	-0.0773973	-1.05511	0.873303	0.924928	1
Kluyvera intermedia; NR_114153.1	0	-0.0773973	-1.05511	0.873303	0.924928	1
Acidiferrimicrobium australe; NR_170414.1	0	-0.0773973	-1.05511	0.873303	0.924928	1
Cronobacter condimenti 1330; NR_116999.1	0	-0.0773973	-1.05511	0.873303	0.924928	1
Enterococcus hirae; NR_114783.2	0	-0.0773973	-1.05511	0.873303	0.924928	1
Alkaliphilus halophilus; NR_116395.1	0	-0.0773973	-1.05511	0.873303	0.924928	1
Fusobacterium periodonticum; NR_117839.1	0	-0.0773973	-1.05511	0.873303	0.924928	1
Sporomusa acidovorans; NR_117673.1	0	-0.0773973	-1.05511	0.873303	0.924928	1
Citrobacter rodentium; NR_028685.1	0	-0.0773973	-1.05511	0.873303	0.924928	1
Phocoenobacter uteri; NR_027217.1	0	-0.0773973	-1.05511	0.873303	0.924928	1
Methylomicrobium alcaliphilum 20Z; NR_074649.1	0	-0.0773973	-1.05511	0.873303	0.924928	1
Caldalkalibacillus uzonensis; NR_043653.1	0	-0.0773973	-1.05511	0.873303	0.924928	1
Pediococcus ethanolidurans; NR_043291.2	0	-0.0773973	-1.05511	0.873303	0.924928	1
Methylopila jiangsuensis; NR_116708.1	0	-0.0773973	-1.05511	0.873303	0.924928	1
Thioprofundum lithotrophicum; NR_112829.1	0	-0.0773973	-1.05511	0.873303	0.924928	1
Klebsiella oxytoca; NR_119277.1	0	-0.0773973	-1.05511	0.873303	0.924928	1
Lentimicrobium saccharophilum; NR_149795.1	0	-0.0773973	-1.05511	0.873303	0.924928	1
Haloplasma contractile SSD-17B; NR_044362.1	0	-0.0773973	-1.05511	0.873303	0.924928	1
Glaciecola pallidula DSM 14239 = ACAM 615; NR_026056.1	0	-0.0773973	-1.05511	0.873303	0.924928	1
Microbulbifer echini; NR_156859.1	0	-0.0773973	-1.05511	0.873303	0.924928	1
Filifactor alocis; NR_114692.1	0	-0.0773973	-1.05511	0.873303	0.924928	1
Lactobacillus alvi; NR_118032.1	0	-0.0773973	-1.05511	0.873303	0.924928	1
Streptococcus alactolyticus; NR_041781.1	0	-0.0773973	-1.05511	0.873303	0.924928	1
Streptococcus gallinaceus; NR_025453.1	0	-0.0773973	-1.05511	0.873303	0.924928	1
Gemella cuniculi; NR_036920.1	0	-0.0773973	-1.05511	0.873303	0.924928	1
Salmonella enterica subsp. enterica serovar Typhimurium; NR_119108.1	0	-0.0773973	-1.05511	0.873303	0.924928	1
Marimicrobium arenosum; NR_148595.1	0	-0.0773973	-1.05511	0.873303	0.924928	1
Actinobacillus ureae; NR_118761.1	0	-0.0773973	-1.05511	0.873303	0.924928	1
Clostridium luticellarii; NR_145907.1	0	-0.0773973	-1.05511	0.873303	0.924928	1
Serratia odorifera DSM 4582; NR_114578.1	0	-0.0773973	-1.05511	0.873303	0.924928	1
Collinsella tanakaei YIT 12063; NR_112899.1	0	-0.0773973	-1.05511	0.873303	0.924928	1
Deinococcus oregonensis; NR_169436.1	0	-0.0773973	-1.05511	0.873303	0.924928	1
Anoxybacillus geothermalis; NR_151896.1	0	-0.0773973	-1.05511	0.873303	0.924928	1
Veillonella rodentium; NR_042940.1	0	-0.0773973	-1.05511	0.873303	0.924928	1
Ochrobactrum soli; NR_169364.1	0	-0.0773973	-1.05511	0.873303	0.924928	1
Grimontia marina; NR_116862.1	0	-0.0773973	-1.05511	0.873303	0.924928	1
Butyrivibrio hungatei; NR_025525.1	0	-0.0773973	-1.05511	0.873303	0.924928	1
Citrobacter koseri; NR_118105.1	0	-0.0773973	-1.05511	0.873303	0.924928	1
Streptococcus suis; NR_036918.1	0	-0.0773973	-1.05511	0.873303	0.924928	1
Blautia argi; NR_171388.1	0	-0.0773973	-1.05511	0.873303	0.924928	1
Streptococcus anginosus subsp. whileyi; NR_118320.1	0	-0.0773973	-1.05511	0.873303	0.924928	1
Fusobacterium equinum; NR_113379.1	0	-0.0773973	-1.05511	0.873303	0.924928	1
Erwinia pyrifoliae DSM 12163; NR_044101.1	0	-0.0773973	-1.05511	0.873303	0.924928	1
Streptococcus moroccensis; NR_134191.1	0	-0.0773973	-1.05511	0.873303	0.924928	1
Enterobacter cloacae; NR_118568.1	0	-0.0773973	-1.05511	0.873303	0.924928	1
Gibbsiella dentisursi; NR_118387.1	0	-0.0773973	-1.05511	0.873303	0.924928	1
Streptomyces sundarbansensis; NR_115264.1	0	-0.0773973	-1.05511	0.873303	0.924928	1
Streptococcus rubneri; NR_109720.1	0	-0.0773973	-1.05511	0.873303	0.924928	1
Phocaeicola massiliensis; NR_042745.1	0	-0.0773973	-1.05511	0.873303	0.924928	1
Agathobaculum desmolans; NR_044644.2	0	-0.0773973	-1.05511	0.873303	0.924928	1
Streptococcus urinalis; NR_115738.1	0	-0.0773973	-1.05511	0.873303	0.924928	1
Streptococcus porcorum; NR_108477.1	0	-0.0773973	-1.05511	0.873303	0.924928	1
Odoribacter splanchnicus; NR_074535.1	0	-0.0773973	-1.05511	0.873303	0.924928	1
Fusobacterium nucleatum subsp. polymorphum ATCC 10953; NR_117842.1	0	-0.0773973	-1.05511	0.873303	0.924928	1
Streptococcus caviae; NR_156902.1	0	-0.0773973	-1.05511	0.873303	0.924928	1
Fusobacterium nucleatum subsp. vincentii ATCC 51190; NR_117841.1	0	-0.0773973	-1.05511	0.873303	0.924928	1
Salibacterium halotolerans; NR_145636.1	0	-0.0773973	-1.05511	0.873303	0.924928	1
Pseudomonas guariconensis; NR_135703.1	0	-0.0773973	-1.05511	0.873303	0.924928	1
Fusobacterium nucleatum subsp. nucleatum ATCC 25586; NR_113198.1	0	-0.0773973	-1.05511	0.873303	0.924928	1
Lactobacillus animalis; NR_118975.1	0	-0.0773973	-1.05511	0.873303	0.924928	1
Vibrio rhizosphaerae; NR_043984.1	0	-0.0773973	-1.05511	0.873303	0.924928	1
Prevotella dentasini JCM 15908; NR_112848.1	0	-0.0773973	-1.05511	0.873303	0.924928	1
Providencia rustigianii; NR_115881.1	0	-0.0773973	-1.05511	0.873303	0.924928	1
Citrobacter farmeri; NR_024861.1	0	-0.0773973	-1.05511	0.873303	0.924928	1
Lactobacillus secaliphilus; NR_042523.1	0	-0.0773973	-1.05511	0.873303	0.924928	1
Prevotella disiens; NR_029149.1	0	-0.0773973	-1.05511	0.873303	0.924928	1
Providencia alcalifaciens; NR_042053.1	0	-0.0773973	-1.05511	0.873303	0.924928	1
Marinobacterium aestuariivivens; NR_148849.1	0	-0.0773973	-1.05511	0.873303	0.924928	1
Kosakonia cowanii JCM 10956 = DSM 18146; NR_025566.1	0	-0.0773973	-1.05511	0.873303	0.924928	1
Bacillus circulans; NR_104566.1	0	-0.0773973	-1.05511	0.873303	0.924928	1
Kosakonia oryziphila; NR_125587.1	0	-0.0773973	-1.05511	0.873303	0.924928	1
Providencia alcalifaciens DSM 30120; NR_115879.1	0	-0.0773973	-1.05511	0.873303	0.924928	1
Fusobacterium canifelinum; NR_113317.1	0	-0.0773973	-1.05511	0.873303	0.924928	1
Romboutsia sedimentorum; NR_134800.1	0	-0.0773973	-1.05511	0.873303	0.924928	1
Streptococcus equinus; NR_113594.1	0	-0.0773973	-1.05511	0.873303	0.924928	1
Microbacterium kitamiense; NR_037048.2	0	-0.0773973	-1.05511	0.873303	0.924928	1
Vibrio metschnikovii; NR_029258.1	0	-0.0773973	-1.05511	0.873303	0.924928	1
Escherichia fergusonii ATCC 35469; NR_027549.1	0	-0.0773973	-1.05511	0.873303	0.924928	1
Clostridium septicum; NR_026020.1	0	-0.0773973	-1.05511	0.873303	0.924928	1
Fusobacterium mortiferum; NR_117734.1	0	-0.0783485	-1.05581	0.872619	0.924928	1
Methylomusa anaerophila; NR_163640.1	0.401575	-0.0792998	-1.05651	0.769371	0.924928	1
Vibrio zhugei; NR_171514.1	0.527559	-0.0794776	-1.05664	0.772175	0.924928	1
Klebsiella huaxiensis; NR_171417.1	1.92045	-0.0795625	-1.0567	0.804821	0.924928	1
Coprococcus eutactus; NR_115510.1	0.125984	-0.0809179	-1.05769	0.828146	0.924928	1
Limosilactobacillus gorillae; NR_134066.1	0	-0.0809532	-1.05772	0.870752	0.924928	1
Roseburia intestinalis L1-82; NR_027557.1	0.464567	-0.0833424	-1.05947	0.752117	0.924928	1
Fusobacterium canifelinum; NR_042755.1	0	-0.0833658	-1.05949	0.869387	0.924928	1
Anaerofilum agile; NR_029315.1	0.102362	-0.0884997	-1.06326	0.81986	0.924928	1
Desulfobacterium autotrophicum; NR_074942.1	0.0393701	-0.0892397	-1.06381	0.839587	0.924928	1
Paraliobacillus sediminis; NR_156904.1	0.0393701	-0.0892456	-1.06381	0.839577	0.924928	1
Gemella morbillorum; NR_025904.1	0	-0.0894881	-1.06399	0.866699	0.924928	1
Proteus mirabilis; NR_114419.1	0	-0.091368	-1.06538	0.8661	0.924928	1
Lactobacillus mucosae; NR_024994.1	0	-0.0928316	-1.06646	0.865736	0.924928	1
Blautia faecicola; NR_170495.1	5.52756	-0.0950814	-1.06813	0.4314	0.924928	1
Butyricicoccus faecihominis; NR_152060.1	2.70079	-0.0960932	-1.06888	0.554474	0.924928	1
Bifidobacterium porcinum; NR_025672.1	0.307087	-0.0967564	-1.06937	0.744245	0.924928	1
Faecalicatena contorta; NR_104803.1	0.0787402	-0.0975666	-1.06997	0.810423	0.924928	1
Culturomica massiliensis; NR_144745.1	0	-0.0980286	-1.07031	0.865133	0.924928	1
Pseudoflavonifractor phocaeensis; NR_147370.1	0.15748	-0.108423	-1.07805	0.761391	0.924928	1
Parabacteroides distasonis; NR_041342.1	0.0551181	-0.108495	-1.0781	0.799718	0.924928	1
Falsibacillus albus; NR_171509.1	0.0551181	-0.108506	-1.07811	0.799698	0.924928	1
Thermosyntropha tengcongensis; NR_109048.1	0.0551181	-0.108509	-1.07811	0.799693	0.924928	1
Caldisalinibacter kiritimatiensis; NR_136424.1	0.0314961	-0.121981	-1.08823	0.787323	0.924928	1
Brevibacillus halotolerans; NR_156834.1	0.0314961	-0.121985	-1.08823	0.787317	0.924928	1
Aurantimonas endophytica; NR_152083.1	0.0314961	-0.121986	-1.08823	0.787316	0.924928	1
Bacteroides gallinarum; NR_041448.1	0.0314961	-0.121986	-1.08823	0.787315	0.924928	1
Leptospira weilii; NR_119300.1	0.0314961	-0.121986	-1.08823	0.787314	0.924928	1
Tessaracoccus aquimaris; NR_163608.1	0.0314961	-0.121989	-1.08823	0.78731	0.924928	1
Roseibium hamelinense; NR_043436.1	0.0314961	-0.121991	-1.08824	0.787306	0.924928	1
Geobacter uraniireducens Rf4; NR_074940.1	0.0314961	-0.121992	-1.08824	0.787305	0.924928	1
Megasphaera cerevisiae DSM 20462; NR_113307.1	0.0314961	-0.121993	-1.08824	0.787303	0.924928	1
Dehalobacter restrictus DSM 9455; NR_026053.1	0.0314961	-0.122001	-1.08824	0.787289	0.924928	1
Alkaliphilus hydrothermalis; NR_152624.1	0.0314961	-0.122004	-1.08825	0.787284	0.924928	1
Citrobacter freundii ATCC 8090 = MTCC 1658 = NBRC 12681; NR_028894.1	0.0314961	-0.122005	-1.08825	0.787283	0.924928	1
Gemmiger formicilis; NR_104846.1	8.48819	-0.123061	-1.08904	0.54694	0.924928	1
Photobacterium damselae; NR_040831.1	0.0314961	-0.125893	-1.09118	0.783706	0.924928	1
Ornithinibacillus heyuanensis; NR_134110.1	0.149606	-0.130161	-1.09442	0.7199	0.924928	1
Blautia argi; NR_171392.1	0.228346	-0.132995	-1.09657	0.683656	0.924928	1
Anaerococcus urinomassiliensis; NR_169360.1	0.0472441	-0.140046	-1.10194	0.749123	0.924928	1
Actinokineospora mzabensis; NR_134686.1	0.0472441	-0.140053	-1.10195	0.74911	0.924928	1
Anaerotaenia torta; NR_151894.1	0.0866142	-0.140733	-1.10246	0.727856	0.924928	1
Blautia luti DSM 14534; NR_114315.1	9.0315	-0.146363	-1.10678	0.219837	0.924928	1
Blautia luti; NR_041960.1	2.35433	-0.15235	-1.11138	0.443541	0.924928	1
Yersinia entomophaga; NR_115759.1	0.0629921	-0.155961	-1.11416	0.713636	0.924928	1
Phocea massiliensis; NR_144748.1	0.559055	-0.173739	-1.12798	0.515842	0.924928	1
Paenibacillus vini; NR_136853.1	0.0393701	-0.174643	-1.12869	0.697343	0.924928	1
[Clostridium] saccharogumia; NR_043550.1	0.0393701	-0.174649	-1.12869	0.697335	0.924928	1
Marinisporobacter balticus; NR_156975.1	0.0393701	-0.174652	-1.12869	0.69733	0.924928	1
Clostridium ljungdahlii DSM 13528; NR_074161.1	0.0393701	-0.174656	-1.1287	0.697322	0.924928	1
Serratia marcescens; NR_036886.1	0.0393701	-0.174664	-1.1287	0.697309	0.924928	1
Klebsiella variicola; NR_028783.1	0.0393701	-0.17467	-1.12871	0.6973	0.924928	1
Caloramator mitchellensis; NR_117542.1	0.0393701	-0.174672	-1.12871	0.697297	0.924928	1
[Ruminococcus] lactaris ATCC 29176; NR_027579.1	1.23622	-0.176848	-1.13041	0.360452	0.924928	1
Alloscardovia theropitheci; NR_170505.1	0.0944882	-0.18271	-1.13501	0.64967	0.924928	1
Bariatricus massiliensis; NR_144735.1	4.52756	-0.184806	-1.13666	0.218343	0.924928	1
Prevotella scopos JCM 17725; NR_116726.1	0.0551181	-0.18913	-1.14008	0.66384	0.924928	1
Alteromonas sediminis; NR_171426.1	0.204724	-0.191913	-1.14228	0.573084	0.924928	1
Veillonella magna; NR_044400.1	0.110236	-0.19401	-1.14394	0.620812	0.924928	1
Alistipes inops; NR_145882.1	0.015748	-0.198176	-1.14725	0.678299	0.924928	1
Haliangium ochraceum; NR_074917.1	0.015748	-0.198176	-1.14725	0.678299	0.924928	1
Thauera sinica; NR_164895.1	0.015748	-0.19818	-1.14725	0.678292	0.924928	1
Clostridium algoriphilum; NR_115146.1	0.015748	-0.19818	-1.14725	0.678292	0.924928	1
Polycladomyces abyssicola; NR_114309.1	0.015748	-0.198181	-1.14725	0.678292	0.924928	1
Saccharibacillus endophyticus; NR_153708.1	0.015748	-0.198181	-1.14725	0.678291	0.924928	1
Porphyromonas pasteri; NR_136788.1	0.015748	-0.198181	-1.14725	0.678291	0.924928	1
Oribacterium sinus; NR_029097.1	0.015748	-0.198181	-1.14725	0.678291	0.924928	1
Bradyrhizobium nitroreducens; NR_169463.1	0.015748	-0.198182	-1.14725	0.67829	0.924928	1
Brachyspira hampsonii; NR_146836.1	0.015748	-0.198182	-1.14725	0.67829	0.924928	1
Deinococcus budaensis; NR_153718.1	0.015748	-0.198182	-1.14725	0.67829	0.924928	1
Legionella sainthelensi; NR_044967.1	0.015748	-0.198182	-1.14725	0.67829	0.924928	1
Bacillus paraflexus; NR_135732.1	0.015748	-0.198182	-1.14725	0.678289	0.924928	1
[Clostridium] sphenoides JCM 1415; NR_112174.1	0.015748	-0.198182	-1.14725	0.678289	0.924928	1
Flavonifractor plautii; NR_043142.1	0.015748	-0.198182	-1.14725	0.678289	0.924928	1
Mycoplasma sualvi; NR_041846.1	0.015748	-0.198182	-1.14725	0.678289	0.924928	1
Aerococcus urinaehominis; NR_028922.1	0.015748	-0.198183	-1.14725	0.678289	0.924928	1
Acidicapsa acidisoli; NR_148580.1	0.015748	-0.198183	-1.14725	0.678288	0.924928	1
Brachybacterium muris; NR_024571.1	0.015748	-0.198184	-1.14725	0.678287	0.924928	1
Staphylococcus pseudintermedius; NR_042284.1	0.015748	-0.198184	-1.14725	0.678287	0.924928	1
Lactobacillus hokkaidonensis JCM 18461; NR_114335.1	0.015748	-0.198184	-1.14725	0.678287	0.924928	1
Jonquetella anthropi DSM 22815; NR_044215.1	0.015748	-0.198184	-1.14725	0.678286	0.924928	1
Thermodesulfovibrio thiophilus; NR_041317.1	0.015748	-0.198184	-1.14725	0.678286	0.924928	1
Caloramator coolhaasii; NR_024955.1	0.015748	-0.198184	-1.14725	0.678286	0.924928	1
Aliicoccus persicus; NR_109131.1	0.015748	-0.198184	-1.14725	0.678286	0.924928	1
Desulfallas gibsoniae DSM 7213; NR_114761.1	0.015748	-0.198184	-1.14725	0.678286	0.924928	1
Nitrospina gracilis 3/211; NR_104821.1	0.015748	-0.198184	-1.14725	0.678286	0.924928	1
Nonomuraea lactucae; NR_171507.1	0.015748	-0.198185	-1.14725	0.678286	0.924928	1
Tindallia californiensis; NR_025162.1	0.015748	-0.198185	-1.14725	0.678286	0.924928	1
Anaerocolumna jejuensis; NR_025796.1	0.015748	-0.198185	-1.14725	0.678285	0.924928	1
Paeniclostridium ghonii; NR_119036.1	0.015748	-0.198185	-1.14725	0.678285	0.924928	1
Dyadobacter flavalbus; NR_171424.1	0.015748	-0.198185	-1.14725	0.678285	0.924928	1
Rosenbergiella nectarea; NR_117969.1	0.015748	-0.198185	-1.14725	0.678284	0.924928	1
Desulfurella amilsii; NR_148765.1	0.015748	-0.198186	-1.14725	0.678284	0.924928	1
Salinibacterium hongtaonis; NR_171409.1	0.015748	-0.198186	-1.14725	0.678284	0.924928	1
Fusobacterium varium; NR_113384.1	0.015748	-0.198186	-1.14725	0.678284	0.924928	1
Caldanaerobius zeae; NR_044798.1	0.015748	-0.198186	-1.14725	0.678284	0.924928	1
Lachnoanaerobaculum orale; NR_118086.1	0.015748	-0.198186	-1.14725	0.678284	0.924928	1
Agrobacterium salinitolerans; NR_157010.1	0.015748	-0.198186	-1.14725	0.678284	0.924928	1
Caenispirillum deserti; NR_137253.1	0.015748	-0.198186	-1.14725	0.678283	0.924928	1
Glaciimonas frigoris; NR_148634.1	0.015748	-0.198186	-1.14725	0.678283	0.924928	1
Furfurilactobacillus siliginis; NR_115699.1	0.015748	-0.198186	-1.14726	0.678283	0.924928	1
Shewanella fodinae; NR_116902.1	0.015748	-0.198186	-1.14726	0.678283	0.924928	1
Bacillus thaonhiensis; NR_125615.1	0.015748	-0.198186	-1.14726	0.678283	0.924928	1
Altererythrobacter soli; NR_156100.1	0.015748	-0.198186	-1.14726	0.678283	0.924928	1
Pectinatus brassicae; NR_108993.1	0.015748	-0.198187	-1.14726	0.678282	0.924928	1
Geobacter daltonii FRC-32; NR_116402.1	0.015748	-0.198187	-1.14726	0.678282	0.924928	1
Bacillus marcorestinctum; NR_117414.1	0.015748	-0.198187	-1.14726	0.678282	0.924928	1
Sphingobium chlorophenolicum; NR_118844.1	0.015748	-0.198187	-1.14726	0.678282	0.924928	1
Urmitella timonensis; NR_147394.1	0.015748	-0.198187	-1.14726	0.678282	0.924928	1
Paenibacillus tritici; NR_157638.1	0.015748	-0.198187	-1.14726	0.678282	0.924928	1
Proteinivorax tanatarense; NR_125624.1	0.015748	-0.198187	-1.14726	0.678282	0.924928	1
Aeribacillus composti; NR_159152.1	0.015748	-0.198187	-1.14726	0.678282	0.924928	1
Brevibacterium sanguinis; NR_028016.1	0.015748	-0.198187	-1.14726	0.678282	0.924928	1
Geobacillus uzenensis; NR_028789.1	0.015748	-0.198187	-1.14726	0.678281	0.924928	1
Gilliamella intestini; NR_149811.1	0.015748	-0.198187	-1.14726	0.678281	0.924928	1
Pullulanibacillus pueri; NR_136477.1	0.015748	-0.198187	-1.14726	0.678281	0.924928	1
Paenibacillus brasilensis; NR_025106.1	0.015748	-0.198187	-1.14726	0.678281	0.924928	1
Eggerthella lenta; NR_113158.1	0.015748	-0.198187	-1.14726	0.678281	0.924928	1
Yaniella halotolerans; NR_029078.1	0.015748	-0.198188	-1.14726	0.678281	0.924928	1
Acetanaerobacterium elongatum; NR_042930.1	0.015748	-0.198188	-1.14726	0.678281	0.924928	1
Streptococcus parasanguinis ATCC 15912; NR_115241.1	0.015748	-0.198188	-1.14726	0.678281	0.924928	1
Chitinophaga silvisoli; NR_171535.1	0.015748	-0.198188	-1.14726	0.678281	0.924928	1
Facklamia ignava; NR_026447.1	0.015748	-0.198188	-1.14726	0.678281	0.924928	1
Brevundimonas diminuta ATCC 11568; NR_040805.1	0.015748	-0.198188	-1.14726	0.678281	0.924928	1
Pseudofrancisella aestuarii; NR_164946.1	0.015748	-0.198188	-1.14726	0.678281	0.924928	1
Mogibacterium neglectum; NR_027203.1	0.015748	-0.198188	-1.14726	0.67828	0.924928	1
Alicyclobacillus sendaiensis; NR_112549.1	0.015748	-0.198188	-1.14726	0.67828	0.924928	1
Clostridioides mangenotii; NR_104729.1	0.015748	-0.198188	-1.14726	0.67828	0.924928	1
Azonexus caeni; NR_041017.1	0.015748	-0.198188	-1.14726	0.67828	0.924928	1
Halomonas sambharensis; NR_169363.1	0.015748	-0.198188	-1.14726	0.67828	0.924928	1
Paenibacillus crassostreae; NR_159285.1	0.015748	-0.198188	-1.14726	0.67828	0.924928	1
Desulfofarcimen intricatum; NR_114378.1	0.015748	-0.198188	-1.14726	0.67828	0.924928	1
Streptococcus dentiloxodontae; NR_152054.1	0.015748	-0.198188	-1.14726	0.67828	0.924928	1
Thiohalorhabdus denitrificans; NR_043874.1	0.015748	-0.198188	-1.14726	0.67828	0.924928	1
Anaerofilum pentosovorans; NR_029313.1	0.015748	-0.198188	-1.14726	0.67828	0.924928	1
Streptococcus pharyngis; NR_137219.1	0.015748	-0.198188	-1.14726	0.678279	0.924928	1
Natronotalea proteilytica; NR_158101.1	0.015748	-0.198189	-1.14726	0.678279	0.924928	1
Sutterella timonensis; NR_147402.1	0.015748	-0.198189	-1.14726	0.678279	0.924928	1
Actinobacillus indolicus; NR_118848.1	0.015748	-0.198189	-1.14726	0.678279	0.924928	1
Salinicoccus luteus; NR_043749.1	0.015748	-0.198189	-1.14726	0.678279	0.924928	1
Gallicola barnesae; NR_040843.1	0.015748	-0.198189	-1.14726	0.678279	0.924928	1
Sporomusa malonica; NR_117655.1	0.015748	-0.198189	-1.14726	0.678279	0.924928	1
Parvibaculum hydrocarboniclasticum; NR_117535.1	0.015748	-0.198189	-1.14726	0.678279	0.924928	1
Litorilinea aerophila; NR_132330.1	0.015748	-0.198189	-1.14726	0.678279	0.924928	1
Ligilactobacillus salivarius; NR_028725.2	0.015748	-0.198189	-1.14726	0.678279	0.924928	1
Psychrosphaera aestuarii; NR_133832.1	0.015748	-0.198189	-1.14726	0.678279	0.924928	1
Dyella monticola; NR_171458.1	0.015748	-0.198189	-1.14726	0.678279	0.924928	1
Rhodoglobus aureus; NR_028013.1	0.015748	-0.198189	-1.14726	0.678279	0.924928	1
Weissella koreensis; NR_029041.1	0.015748	-0.198189	-1.14726	0.678278	0.924928	1
Acetilactobacillus jinshanensis; NR_165780.1	0.015748	-0.198189	-1.14726	0.678278	0.924928	1
Thermosipho globiformans; NR_112616.1	0.015748	-0.198189	-1.14726	0.678278	0.924928	1
Bisgaardia hudsonensis; NR_114734.1	0.015748	-0.198189	-1.14726	0.678278	0.924928	1
Tropheryma whipplei str. Twist; NR_074674.2	0.015748	-0.198189	-1.14726	0.678278	0.924928	1
Ferrovibrio soli; NR_159320.1	0.015748	-0.198189	-1.14726	0.678278	0.924928	1
Desulfohalovibrio alkalitolerans; NR_043069.1	0.015748	-0.198189	-1.14726	0.678278	0.924928	1
Eubacterium barkeri; NR_044661.2	0.015748	-0.198189	-1.14726	0.678278	0.924928	1
Coprobacillus cateniformis JCM 10604; NR_024733.1	0.015748	-0.198189	-1.14726	0.678278	0.924928	1
Brenneria salicis ATCC 15712 = DSM 30166; NR_119371.1	0.015748	-0.198189	-1.14726	0.678278	0.924928	1
Sporomusa rhizae; NR_042457.1	0.015748	-0.198189	-1.14726	0.678278	0.924928	1
Algorimarina butyrica; NR_115329.1	0.015748	-0.198189	-1.14726	0.678278	0.924928	1
Massilia agri; NR_157781.1	0.015748	-0.198189	-1.14726	0.678278	0.924928	1
Desmospora profundinema; NR_136804.1	0.015748	-0.198189	-1.14726	0.678278	0.924928	1
Lactobacillus satsumensis; NR_028658.1	0.015748	-0.198189	-1.14726	0.678278	0.924928	1
Actinomadura glauciflava; NR_114525.2	0.015748	-0.19819	-1.14726	0.678278	0.924928	1
Desulfobacula toluolica Tol2; NR_119006.1	0.015748	-0.19819	-1.14726	0.678278	0.924928	1
Rhodococcus qingshengii; NR_115708.1	0.015748	-0.19819	-1.14726	0.678278	0.924928	1
Carboxydocella sporoproducens; NR_115306.1	0.015748	-0.19819	-1.14726	0.678278	0.924928	1
Bacteroides xylanisolvens XB1A; NR_112947.1	0.015748	-0.19819	-1.14726	0.678278	0.924928	1
Streptococcus azizii; NR_159228.1	0.015748	-0.19819	-1.14726	0.678278	0.924928	1
Spirosoma metallum; NR_169428.1	0.015748	-0.19819	-1.14726	0.678278	0.924928	1
Weissella fabaria; NR_116897.1	0.015748	-0.19819	-1.14726	0.678278	0.924928	1
Clostridium perfringens ATCC 13124; NR_121697.2	0.015748	-0.19819	-1.14726	0.678277	0.924928	1
Ewingella americana; NR_104925.1	0.015748	-0.19819	-1.14726	0.678277	0.924928	1
Orenia chitinitropha; NR_126299.1	0.015748	-0.19819	-1.14726	0.678277	0.924928	1
Parashewanella tropica; NR_169478.1	0.015748	-0.19819	-1.14726	0.678277	0.924928	1
Microbacterium paludicola; NR_114939.1	0.015748	-0.19819	-1.14726	0.678277	0.924928	1
Thermincola carboxydiphila; NR_043010.1	0.015748	-0.19819	-1.14726	0.678277	0.924928	1
Fervidicella metallireducens AeB; NR_104504.1	0.015748	-0.19819	-1.14726	0.678277	0.924928	1
Exiguobacterium acetylicum; NR_115570.1	0.015748	-0.19819	-1.14726	0.678277	0.924928	1
Clostridium intestinale; NR_029263.1	0.015748	-0.19819	-1.14726	0.678277	0.924928	1
Exilibacterium tricleocarpae; NR_170442.1	0.015748	-0.19819	-1.14726	0.678277	0.924928	1
Pseudoscillatoria coralii; NR_116573.1	0.015748	-0.19819	-1.14726	0.678277	0.924928	1
Micromonospora chalcea; NR_118842.1	0.015748	-0.19819	-1.14726	0.678277	0.924928	1
Chryseobacterium aquifrigidense; NR_044334.1	0.015748	-0.19819	-1.14726	0.678277	0.924928	1
Salinibacillus aidingensis; NR_042839.1	0.015748	-0.19819	-1.14726	0.678277	0.924928	1
Cryptanaerobacter phenolicus; NR_025757.1	0.015748	-0.19819	-1.14726	0.678277	0.924928	1
Photobacterium chitinilyticum; NR_171499.1	0.015748	-0.19819	-1.14726	0.678277	0.924928	1
Streptomyces capparidis; NR_156032.1	0.015748	-0.19819	-1.14726	0.678277	0.924928	1
Pseudomonas borbori; NR_042450.1	0.015748	-0.19819	-1.14726	0.678276	0.924928	1
Clostridium schirmacherense; NR_042448.1	0.015748	-0.19819	-1.14726	0.678276	0.924928	1
Camelimonas fluminis; NR_137267.1	0.015748	-0.198191	-1.14726	0.678276	0.924928	1
Veillonella criceti; NR_113376.1	0.015748	-0.198191	-1.14726	0.678276	0.924928	1
Nocardioides houyundeii; NR_171484.1	0.015748	-0.198191	-1.14726	0.678276	0.924928	1
Oceanimonas doudoroffii; NR_114475.1	0.015748	-0.198191	-1.14726	0.678276	0.924928	1
Streptococcus marmotae; NR_152678.1	0.015748	-0.198191	-1.14726	0.678276	0.924928	1
Staphylococcus aureus; NR_037007.2	0.015748	-0.198191	-1.14726	0.678276	0.924928	1
Seleniivibrio woodruffii; NR_135699.1	0.015748	-0.198191	-1.14726	0.678275	0.924928	1
Dickeya chrysanthemi; NR_117738.2	0.015748	-0.198191	-1.14726	0.678275	0.924928	1
Mycobacterium interjectum; NR_104909.1	0.015748	-0.198191	-1.14726	0.678275	0.924928	1
Breznakia pachnodae; NR_146687.1	0.015748	-0.198191	-1.14726	0.678275	0.924928	1
Streptomyces rubrisoli; NR_137264.1	0.015748	-0.198191	-1.14726	0.678275	0.924928	1
Propionispira paucivorans; NR_117594.1	0.015748	-0.198191	-1.14726	0.678275	0.924928	1
Symbiobacterium thermophilum; NR_075044.2	0.015748	-0.198191	-1.14726	0.678275	0.924928	1
Marinomonas pontica; NR_042965.1	0.015748	-0.198191	-1.14726	0.678275	0.924928	1
Paraclostridium bifermentans; NR_119066.1	0.015748	-0.198191	-1.14726	0.678275	0.924928	1
Lactococcus raffinolactis; NR_113959.1	0.015748	-0.198191	-1.14726	0.678275	0.924928	1
Microbulbifer harenosus; NR_170464.1	0.015748	-0.198191	-1.14726	0.678275	0.924928	1
Ursidibacter arcticus; NR_137344.1	0.015748	-0.198192	-1.14726	0.678275	0.924928	1
Clostridium fermenticellae; NR_171405.1	0.015748	-0.198192	-1.14726	0.678275	0.924928	1
Enterococcus faecium; NR_042054.1	0.015748	-0.198192	-1.14726	0.678275	0.924928	1
Notoacmeibacter ruber; NR_164948.1	0.015748	-0.198192	-1.14726	0.678275	0.924928	1
Alsobacter soli; NR_171420.1	0.015748	-0.198192	-1.14726	0.678274	0.924928	1
Tolumonas osonensis; NR_117003.1	0.015748	-0.198192	-1.14726	0.678274	0.924928	1
Desulfotomaculum ferrireducens; NR_151899.1	0.015748	-0.198192	-1.14726	0.678274	0.924928	1
Dysgonomonas alginatilytica; NR_137388.1	0.015748	-0.198192	-1.14726	0.678274	0.924928	1
Agaribacter marinus; NR_125475.1	0.015748	-0.198192	-1.14726	0.678274	0.924928	1
Megasphaera sueciensis; NR_043656.1	0.015748	-0.198192	-1.14726	0.678274	0.924928	1
Soehngenia saccharolytica; NR_117382.1	0.015748	-0.198192	-1.14726	0.678274	0.924928	1
Streptococcus halotolerans; NR_152063.1	0.015748	-0.198192	-1.14726	0.678274	0.924928	1
Bacteroides xylanisolvens XB1A; NR_042499.1	0.015748	-0.198192	-1.14726	0.678274	0.924928	1
Sphaerisporangium corydalis; NR_148314.1	0.015748	-0.198192	-1.14726	0.678274	0.924928	1
Apilactobacillus apinorum; NR_126247.1	0.015748	-0.198192	-1.14726	0.678274	0.924928	1
Streptococcus mitis; NR_115560.1	0.015748	-0.198192	-1.14726	0.678274	0.924928	1
Mycoplasma hafezii; NR_171433.1	0.015748	-0.198192	-1.14726	0.678274	0.924928	1
Polynucleobacter victoriensis; NR_159243.1	0.015748	-0.198192	-1.14726	0.678274	0.924928	1
Paenibacillus pinistramenti; NR_165784.1	0.015748	-0.198192	-1.14726	0.678274	0.924928	1
Arthrobacter paludis; NR_159258.1	0.015748	-0.198192	-1.14726	0.678274	0.924928	1
Myceligenerans xiligouense; NR_029100.1	0.015748	-0.198192	-1.14726	0.678273	0.924928	1
Pasteurella skyensis; NR_025359.1	0.015748	-0.198192	-1.14726	0.678273	0.924928	1
Rodentibacter pneumotropicus; NR_118763.1	0.015748	-0.198192	-1.14726	0.678273	0.924928	1
Scardovia inopinata JCM 12537; NR_112093.1	0.015748	-0.198192	-1.14726	0.678273	0.924928	1
Clostridium acetireducens; NR_026179.1	0.015748	-0.198192	-1.14726	0.678273	0.924928	1
Veillonella parvula DSM 2008; NR_117759.1	0.015748	-0.198192	-1.14726	0.678273	0.924928	1
Reyranella aquatilis; NR_158037.1	0.015748	-0.198193	-1.14726	0.678273	0.924928	1
Shimwellia blattae DSM 4481 = NBRC 105725; NR_118256.1	0.015748	-0.198193	-1.14726	0.678273	0.924928	1
Sporomusa paucivorans; NR_117144.1	0.015748	-0.198193	-1.14726	0.678273	0.924928	1
Actinobacillus arthritidis; NR_114558.1	0.015748	-0.198193	-1.14726	0.678273	0.924928	1
Cellvibrio fontiphilus; NR_157755.1	0.015748	-0.198193	-1.14726	0.678273	0.924928	1
Halobacillus aidingensis; NR_042859.1	0.015748	-0.198193	-1.14726	0.678273	0.924928	1
Bacteroides thetaiotaomicron; NR_112142.1	0.015748	-0.198193	-1.14726	0.678273	0.924928	1
Defluviitoga tunisiensis; NR_122085.1	0.015748	-0.198193	-1.14726	0.678273	0.924928	1
Halanaerobium sehlinense; NR_109466.1	0.015748	-0.198193	-1.14726	0.678273	0.924928	1
Selenomonas sputigena ATCC 35185; NR_074905.1	0.015748	-0.198193	-1.14726	0.678273	0.924928	1
Anaerospora hongkongensis; NR_115223.1	0.015748	-0.198193	-1.14726	0.678272	0.924928	1
Moraxella osloensis; NR_104936.1	0.015748	-0.198193	-1.14726	0.678272	0.924928	1
Paenibacillus oralis; NR_169365.1	0.015748	-0.198193	-1.14726	0.678272	0.924928	1
Clostridium akagii; NR_025352.1	0.015748	-0.198193	-1.14726	0.678272	0.924928	1
Pusillimonas maritima; NR_170446.1	0.015748	-0.198193	-1.14726	0.678272	0.924928	1
Trichococcus flocculiformis; NR_119273.1	0.015748	-0.198193	-1.14726	0.678272	0.924928	1
Dialister micraerophilus DSM 19965; NR_041895.1	0.015748	-0.198193	-1.14726	0.678272	0.924928	1
Enterococcus asini; NR_029337.1	0.015748	-0.198193	-1.14726	0.678272	0.924928	1
Veillonella tobetsuensis; NR_113570.1	0.015748	-0.198193	-1.14726	0.678272	0.924928	1
Glycomyces rhizosphaerae; NR_159266.1	0.015748	-0.198193	-1.14726	0.678272	0.924928	1
Streptomyces polyrhachis; NR_125651.1	0.015748	-0.198193	-1.14726	0.678272	0.924928	1
Kosakonia arachidis; NR_116403.1	0.015748	-0.198193	-1.14726	0.678272	0.924928	1
Olsenella scatoligenes; NR_134781.1	0.015748	-0.198193	-1.14726	0.678272	0.924928	1
Clostridium aurantibutyricum; NR_044841.2	0.015748	-0.198194	-1.14726	0.678271	0.924928	1
Colwellia chukchiensis; NR_116850.1	0.015748	-0.198194	-1.14726	0.678271	0.924928	1
Veillonella parvula DSM 2008; NR_119168.1	0.015748	-0.198194	-1.14726	0.678271	0.924928	1
Constrictibacter antarcticus; NR_112948.1	0.015748	-0.198194	-1.14726	0.678271	0.924928	1
Terrimonas lutea; NR_041250.1	0.015748	-0.198194	-1.14726	0.678271	0.924928	1
Fangia hongkongensis; NR_041041.1	0.015748	-0.198194	-1.14726	0.678271	0.924928	1
Tellurimicrobium multivorans; NR_146026.1	0.015748	-0.198194	-1.14726	0.678271	0.924928	1
Methylomagnum ishizawai; NR_137413.1	0.015748	-0.198194	-1.14726	0.678271	0.924928	1
Lactobacillus rodentium; NR_133768.1	0.015748	-0.198194	-1.14726	0.678271	0.924928	1
Salinicola tamaricis; NR_157001.1	0.015748	-0.198194	-1.14726	0.678271	0.924928	1
Prevotella bergensis; NR_042857.1	0.015748	-0.198194	-1.14726	0.678271	0.924928	1
Arsenophonus nasoniae; NR_042811.1	0.015748	-0.198194	-1.14726	0.678271	0.924928	1
Shewanella benthica; NR_026217.1	0.015748	-0.198194	-1.14726	0.678271	0.924928	1
Pseudomonas nitroreducens; NR_114975.1	0.015748	-0.198194	-1.14726	0.678271	0.924928	1
Xenorhabdus eapokensis; NR_156925.1	0.015748	-0.198194	-1.14726	0.678271	0.924928	1
Thermincola ferriacetica; NR_043042.1	0.015748	-0.198194	-1.14726	0.678271	0.924928	1
Lipingzhangella halophila; NR_152028.1	0.015748	-0.198194	-1.14726	0.678271	0.924928	1
Shimwellia blattae DSM 4481 = NBRC 105725; NR_074908.1	0.015748	-0.198194	-1.14726	0.678271	0.924928	1
Hungateiclostridium thermocellum; NR_113157.1	0.015748	-0.198194	-1.14726	0.678271	0.924928	1
Erwinia psidii; NR_104569.1	0.015748	-0.198194	-1.14726	0.678271	0.924928	1
Streptococcus cristatus ATCC 51100; NR_042771.1	0.015748	-0.198194	-1.14726	0.678271	0.924928	1
Oxobacter pfennigii; NR_117689.2	0.015748	-0.198194	-1.14726	0.67827	0.924928	1
Kocuria indica; NR_133767.1	0.015748	-0.198194	-1.14726	0.67827	0.924928	1
Nocardia testacea; NR_112222.1	0.015748	-0.198194	-1.14726	0.67827	0.924928	1
Enterobacter bugandensis; NR_148649.1	0.015748	-0.198194	-1.14726	0.67827	0.924928	1
Brenneria roseae subsp. americana; NR_125699.1	0.015748	-0.198195	-1.14726	0.67827	0.924928	1
Maridesulfovibrio zosterae; NR_026486.1	0.015748	-0.198195	-1.14726	0.67827	0.924928	1
Vibrio navarrensis; NR_125519.1	0.015748	-0.198195	-1.14726	0.67827	0.924928	1
Aestuariicoccus marinus; NR_158153.1	0.015748	-0.198195	-1.14726	0.67827	0.924928	1
Trabulsiella guamensis ATCC 49490; NR_042893.1	0.015748	-0.198195	-1.14726	0.67827	0.924928	1
Aggregatibacter actinomycetemcomitans; NR_029171.1	0.015748	-0.198195	-1.14726	0.678269	0.924928	1
Klebsiella pneumoniae; NR_117682.1	0.015748	-0.198195	-1.14726	0.678269	0.924928	1
[Eubacterium] minutum; NR_118778.1	0.015748	-0.198195	-1.14726	0.678269	0.924928	1
Duodenibacillus massiliensis; NR_147381.1	0.015748	-0.198195	-1.14726	0.678269	0.924928	1
Dolosicoccus paucivorans; NR_025307.1	0.015748	-0.198195	-1.14726	0.678269	0.924928	1
Coprobacter fastidiosus NSB1; NR_118316.1	0.015748	-0.198195	-1.14726	0.678269	0.924928	1
Erwinia billingiae; NR_104932.1	0.015748	-0.198195	-1.14726	0.678269	0.924928	1
Vibrio sonorensis; NR_146832.1	0.015748	-0.198195	-1.14726	0.678269	0.924928	1
Prevotella oris; NR_113119.1	0.015748	-0.198195	-1.14726	0.678269	0.924928	1
Buttiauxella agrestis ATCC 33320; NR_041968.1	0.015748	-0.198195	-1.14726	0.678269	0.924928	1
Ursidibacter maritimus; NR_137345.1	0.015748	-0.198195	-1.14726	0.678268	0.924928	1
Xanthobacter polyaromaticivorans; NR_112205.1	0.015748	-0.198196	-1.14726	0.678268	0.924928	1
Halomonas lionensis; NR_126205.1	0.015748	-0.198196	-1.14726	0.678268	0.924928	1
Malaciobacter canalis; NR_163659.1	0.015748	-0.198196	-1.14726	0.678268	0.924928	1
Gilliamella apicola; NR_118433.1	0.015748	-0.198196	-1.14726	0.678268	0.924928	1
Gibbsiella dentisursi; NR_108121.1	0.015748	-0.198196	-1.14726	0.678268	0.924928	1
Clostridium punense; NR_145903.1	0.015748	-0.198196	-1.14726	0.678268	0.924928	1
Pantoea allii; NR_115258.1	0.015748	-0.198196	-1.14726	0.678268	0.924928	1
Enterobacter hormaechei; NR_042154.1	0.015748	-0.198196	-1.14726	0.678268	0.924928	1
Propionibacterium acidifaciens; NR_116524.1	0.015748	-0.198196	-1.14726	0.678268	0.924928	1
Kordiimonas aquimaris; NR_117485.1	0.015748	-0.198196	-1.14726	0.678268	0.924928	1
Neisseria canis; NR_044614.1	0.015748	-0.198196	-1.14726	0.678268	0.924928	1
Prevotella loescheii; NR_113109.1	0.015748	-0.198196	-1.14726	0.678268	0.924928	1
Pseudomonas mangrovi; NR_171510.1	0.015748	-0.198196	-1.14726	0.678268	0.924928	1
Tidjanibacter massiliensis; NR_147372.1	0.015748	-0.198196	-1.14726	0.678268	0.924928	1
Lactobacillus gasseri ATCC 33323 = JCM 1131; NR_075051.2	0.015748	-0.198196	-1.14726	0.678268	0.924928	1
Alteromonas aestuariivivens; NR_157790.1	0.015748	-0.198196	-1.14726	0.678268	0.924928	1
Salegentibacter echinorum; NR_126228.1	0.015748	-0.198196	-1.14726	0.678267	0.924928	1
Serratia plymuthica; NR_114579.1	0.015748	-0.198196	-1.14726	0.678267	0.924928	1
Photorhabdus tasmaniensis; NR_116511.1	0.015748	-0.198196	-1.14726	0.678267	0.924928	1
Collinsella intestinalis; NR_027528.1	0.015748	-0.198196	-1.14726	0.678267	0.924928	1
Buttiauxella brennerae; NR_025328.1	0.015748	-0.198196	-1.14726	0.678267	0.924928	1
Clostridium disporicum; NR_026491.1	0.015748	-0.198197	-1.14726	0.678267	0.924928	1
Tamlana carrageenivorans; NR_171493.1	0.015748	-0.198197	-1.14726	0.678266	0.924928	1
Edwardsiella piscicida; NR_125649.1	0.015748	-0.198197	-1.14726	0.678266	0.924928	1
Aeromonas enteropelogenes; NR_044846.1	0.015748	-0.198197	-1.14726	0.678266	0.924928	1
Pectobacterium polaris; NR_159085.1	0.015748	-0.198198	-1.14726	0.678265	0.924928	1
Ruminococcus albus 7 = DSM 20455; NR_115230.1	0.275591	-0.201671	-1.15003	0.520277	0.924928	1
Psychrosinus fermentans; NR_115860.1	0.0708661	-0.201902	-1.15021	0.632738	0.924928	1
Falcatimonas natans; NR_152688.1	0.84252	-0.211934	-1.15824	0.314008	0.924928	1
Dialister pneumosintes; NR_026229.1	0.015748	-0.219941	-1.16469	0.6841	0.924928	1
Acetivibrio ethanolgignens; NR_104783.1	0.212598	-0.221129	-1.16565	0.514603	0.924928	1
Hespellia porcina; NR_025206.1	0.15748	-0.222108	-1.16644	0.543946	0.924928	1
Cuneatibacter caecimuris; NR_144608.1	0.685039	-0.224389	-1.16828	0.327093	0.924928	1
Ruminococcus albus; NR_113032.1	0.0472441	-0.225434	-1.16913	0.613377	0.924928	1
Lachnoanaerobaculum umeaense; NR_116814.1	0.0472441	-0.225444	-1.16914	0.613363	0.924928	1
Dehalobacter restrictus DSM 9455; NR_121722.2	0.0472441	-0.225451	-1.16914	0.61335	0.924928	1
Clostridium tagluense; NR_043698.1	0.0472441	-0.225454	-1.16914	0.613349	0.924928	1
Rodentibacter rarus; NR_156996.1	0.0472441	-0.225454	-1.16914	0.613347	0.924928	1
Alistipes putredinis; NR_113152.1	0.0472441	-0.225459	-1.16915	0.613337	0.924928	1
Coetzeea brasiliensis; NR_153734.1	0.0472441	-0.22548	-1.16917	0.613306	0.924928	1
Prevotella nanceiensis; NR_043292.1	0.0629921	-0.236593	-1.17821	0.584414	0.924928	1
Streptococcus chosunense; NR_165741.1	0.0629921	-0.236611	-1.17822	0.584389	0.924928	1
Lachnospira multipara ATCC 19207; NR_104758.1	0.314961	-0.237308	-1.17879	0.434043	0.924928	1
Salinibacterium hongtaonis; NR_171520.1	0.0787402	-0.246441	-1.18628	0.557498	0.924928	1
Prevotella maculosa; NR_116050.1	0.0787402	-0.246451	-1.18629	0.557479	0.924928	1
Lactobacillus rogosae; NR_104836.1	5.44094	-0.249729	-1.18898	0.174966	0.924928	1
[Eubacterium] eligens ATCC 27750; NR_074613.1	2.44094	-0.250546	-1.18966	0.265337	0.924928	1
Tetragenococcus solitarius; NR_036926.1	0.023622	-0.254981	-1.19332	0.590928	0.924928	1
Streptomyces montanus; NR_170407.1	0.023622	-0.254983	-1.19332	0.590924	0.924928	1
Catenulispora fulva; NR_147749.1	0.023622	-0.254985	-1.19332	0.590922	0.924928	1
Corallibacterium pacifica; NR_165771.1	0.023622	-0.254986	-1.19332	0.590921	0.924928	1
Pseudoclavibacter caeni; NR_109073.1	0.023622	-0.254987	-1.19332	0.59092	0.924928	1
Gelidibacter japonicus; NR_169408.1	0.023622	-0.254987	-1.19332	0.590919	0.924928	1
Pseudoduganella eburnea; NR_159256.1	0.023622	-0.254987	-1.19332	0.590919	0.924928	1
Brachybacterium horti; NR_147735.1	0.023622	-0.254987	-1.19333	0.590918	0.924928	1
Endomicrobium proavitum; NR_156018.1	0.023622	-0.254989	-1.19333	0.590916	0.924928	1
Sphingosinicella cucumeris; NR_148326.1	0.023622	-0.254989	-1.19333	0.590916	0.924928	1
Coriobacterium glomerans; NR_074391.1	0.023622	-0.25499	-1.19333	0.590914	0.924928	1
Cronobacter muytjensii; NR_117437.1	0.023622	-0.254991	-1.19333	0.590913	0.924928	1
Actinomarinicola tropica; NR_171428.1	0.023622	-0.254991	-1.19333	0.590913	0.924928	1
Dethiosulfovibrio salsuginis; NR_116429.1	0.023622	-0.254991	-1.19333	0.590912	0.924928	1
Lactobacillus ceti; NR_042539.1	0.023622	-0.254992	-1.19333	0.590912	0.924928	1
Nocardia boironii; NR_145613.1	0.023622	-0.254992	-1.19333	0.590912	0.924928	1
Rubrobacter xylanophilus; NR_119187.1	0.023622	-0.254992	-1.19333	0.590912	0.924928	1
Streptomyces pactum; NR_116091.1	0.023622	-0.254992	-1.19333	0.590911	0.924928	1
Veillonella dispar; NR_115355.1	0.023622	-0.254993	-1.19333	0.59091	0.924928	1
Thermoclostridium stercorarium; NR_114799.1	0.023622	-0.254993	-1.19333	0.59091	0.924928	1
Lactobacillus shenzhenensis; NR_118471.1	0.023622	-0.254993	-1.19333	0.590909	0.924928	1
Sporomusa malonica; NR_117654.1	0.023622	-0.254993	-1.19333	0.590909	0.924928	1
Paeniclostridium sordellii; NR_112173.1	0.023622	-0.254994	-1.19333	0.590909	0.924928	1
Lactiplantibacillus modestisalitolerans; NR_136786.1	0.023622	-0.254994	-1.19333	0.590908	0.924928	1
Defluviitalea saccharophila; NR_117912.1	0.023622	-0.254994	-1.19333	0.590908	0.924928	1
Peptoniphilus methioninivorax; NR_117515.1	0.023622	-0.254994	-1.19333	0.590908	0.924928	1
Paenibacillus jamilae; NR_042009.1	0.023622	-0.254995	-1.19333	0.590908	0.924928	1
Paucisalibacillus globulus; NR_042445.1	0.023622	-0.254995	-1.19333	0.590908	0.924928	1
Clostridium polynesiense; NR_144690.1	0.023622	-0.254995	-1.19333	0.590907	0.924928	1
Gracilibacillus lacisalsi DSM 19029; NR_043922.1	0.023622	-0.254996	-1.19333	0.590906	0.924928	1
Amycolatopsis minnesotensis; NR_043528.1	0.023622	-0.254996	-1.19333	0.590905	0.924928	1
Desulfofundulus thermocisternus DSM 10259; NR_117747.2	0.023622	-0.254996	-1.19333	0.590905	0.924928	1
Streptococcus gordonii; NR_115561.1	0.023622	-0.254996	-1.19333	0.590905	0.924928	1
Cedecea lapagei; NR_126317.1	0.023622	-0.254996	-1.19333	0.590905	0.924928	1
Prevotella scopos JCM 17725; NR_114305.1	0.023622	-0.254997	-1.19333	0.590905	0.924928	1
Streptosporangium kronopolitis; NR_148311.1	0.023622	-0.254997	-1.19333	0.590904	0.924928	1
Brevinema andersonii; NR_104855.1	0.023622	-0.254997	-1.19333	0.590904	0.924928	1
Desulfosporosinus lacus; NR_042202.1	0.023622	-0.254997	-1.19333	0.590904	0.924928	1
Erwinia amylovora; NR_041970.1	0.023622	-0.254998	-1.19333	0.590903	0.924928	1
Pasteurella bettyae; NR_118656.1	0.023622	-0.254998	-1.19333	0.590903	0.924928	1
Coprobacter secundus; NR_145883.1	0.023622	-0.254998	-1.19333	0.590902	0.924928	1
Erwinia billingiae; NR_119255.1	0.023622	-0.254998	-1.19333	0.590902	0.924928	1
Paenibacillus nicotianae; NR_134783.2	0.023622	-0.254998	-1.19333	0.590902	0.924928	1
Xinfangfangia humi; NR_171533.1	0.023622	-0.254999	-1.19333	0.590901	0.924928	1
Enterobacter soli ATCC BAA-2102; NR_117547.1	0.023622	-0.254999	-1.19334	0.590901	0.924928	1
Treponema pedis; NR_044064.1	0.023622	-0.255	-1.19334	0.5909	0.924928	1
Tamlana carrageenivorans; NR_171399.1	0.023622	-0.255	-1.19334	0.5909	0.924928	1
Streptococcus cristatus ATCC 51100; NR_112025.1	0.023622	-0.255	-1.19334	0.590899	0.924928	1
Allofrancisella frigidaquae; NR_152718.1	0.023622	-0.255	-1.19334	0.590899	0.924928	1
Altererythrobacter estronivorus; NR_169381.1	0.023622	-0.255001	-1.19334	0.590899	0.924928	1
Prevotella veroralis; NR_029148.1	0.023622	-0.255001	-1.19334	0.590898	0.924928	1
Pseudoarcobacter acticola; NR_170543.1	0.023622	-0.255001	-1.19334	0.590897	0.924928	1
Pasteurella langaaensis; NR_118751.1	0.023622	-0.255001	-1.19334	0.590897	0.924928	1
Pseudocitrobacter faecalis; NR_125691.1	0.023622	-0.255002	-1.19334	0.590896	0.924928	1
Heliobacterium sulfidophilum; NR_025090.1	0.023622	-0.255003	-1.19334	0.590896	0.924928	1
Prevotella timonensis 4401737 = DSM 22865 = JCM 15640; NR_113123.1	0.023622	-0.255003	-1.19334	0.590895	0.924928	1
Desulfallas gibsoniae DSM 7213; NR_114760.1	0.023622	-0.255003	-1.19334	0.590894	0.924928	1
Pectobacterium parmentieri; NR_153752.1	0.023622	-0.255004	-1.19334	0.590894	0.924928	1
Azoarcus pumilus; NR_171396.1	0.023622	-0.255004	-1.19334	0.590894	0.924928	1
Solibacillus kalamii; NR_156837.1	0.110236	-0.263099	-1.20005	0.508804	0.924928	1
Klebsiella pneumoniae; NR_117683.1	0.0787402	-0.263232	-1.20016	0.547785	0.924928	1
Phocaeicola barnesiae; NR_041446.1	0.125984	-0.270164	-1.20594	0.486761	0.924928	1
Clostridium neuense; NR_156156.1	0.0551181	-0.274529	-1.2096	0.535883	0.924928	1
Flavobacterium psychrotolerans; NR_171476.1	0.0551181	-0.274529	-1.2096	0.535884	0.924928	1
Testudinibacter aquarius; NR_148590.1	0.0551181	-0.274532	-1.2096	0.535879	0.924928	1
Eubacterium uniforme; NR_104842.1	0.15748	-0.282447	-1.21626	0.446405	0.924928	1
Clostridium bornimense; NR_134005.1	0.0708661	-0.282525	-1.21632	0.511282	0.924928	1
Kosakonia pseudosacchari; NR_135211.1	0.251969	-0.286305	-1.21951	0.433121	0.924928	1
Streptococcus caprae; NR_147736.1	0.0866142	-0.28964	-1.22234	0.488277	0.924928	1
Desulfatirhabdium butyrativorans; NR_043578.1	0.0866142	-0.28965	-1.22234	0.488257	0.924928	1
Foliisarcina bertiogensis; NR_148664.1	0.102362	-0.295966	-1.22771	0.466777	0.924928	1
[Clostridium] methoxybenzovorans SR3; NR_024917.1	0.102362	-0.295994	-1.22773	0.466738	0.924928	1
Lacrimispora saccharolytica; NR_102852.1	0.102362	-0.296011	-1.22774	0.466714	0.924928	1
Anaerostipes hadrus; NR_117139.2	9.89764	-0.297762	-1.22924	0.0962469	0.708758	1
Bifidobacterium moukalabense; NR_114397.1	0.11811	-0.301649	-1.23255	0.446604	0.924928	1
Sinomonas mesophila; NR_136863.2	0.0314961	-0.309632	-1.23939	0.511136	0.924928	1
Romboutsia ilealis; NR_125597.1	0.0314961	-0.309633	-1.23939	0.511135	0.924928	1
Paenibacillus marinisediminis; NR_132694.1	0.0314961	-0.309634	-1.23939	0.511133	0.924928	1
Sporosalibacterium tautonense; NR_156896.1	0.0314961	-0.309637	-1.2394	0.51113	0.924928	1
[Clostridium] colinum; NR_026151.1	0.0314961	-0.309638	-1.2394	0.511128	0.924928	1
Chryseolinea soli; NR_165708.1	0.0314961	-0.309638	-1.2394	0.511128	0.924928	1
Streptococcus parasanguinis ATCC 15912; NR_024842.1	0.0314961	-0.309638	-1.2394	0.511128	0.924928	1
Blautia schinkii; NR_026312.1	0.0314961	-0.309638	-1.2394	0.511128	0.924928	1
Peptoniphilus mikwangii; NR_169315.1	0.0314961	-0.309638	-1.2394	0.511127	0.924928	1
Megasphaera cerevisiae; NR_044650.1	0.0314961	-0.309639	-1.2394	0.511127	0.924928	1
Desulfotignum balticum; NR_114555.1	0.0314961	-0.309639	-1.2394	0.511126	0.924928	1
Aliinostoc morphoplasticum; NR_158066.1	0.0314961	-0.309641	-1.2394	0.511124	0.924928	1
Corticicoccus populi; NR_156835.1	0.0314961	-0.309641	-1.2394	0.511123	0.924928	1
Domibacillus indicus; NR_134022.1	0.0314961	-0.309641	-1.2394	0.511123	0.924928	1
Magnetovibrio blakemorei; NR_118660.1	0.0314961	-0.309641	-1.2394	0.511123	0.924928	1
Desulfitobacterium dehalogenans ATCC 51507; NR_044641.2	0.0314961	-0.309642	-1.2394	0.511122	0.924928	1
Roseovarius algicolus; NR_148335.1	0.0314961	-0.309643	-1.2394	0.511121	0.924928	1
Microbacterium terregens; NR_119272.1	0.0314961	-0.309643	-1.2394	0.511121	0.924928	1
Salinicoccus amylolyticus; NR_152051.1	0.0314961	-0.309643	-1.2394	0.511121	0.924928	1
Limnobacter humi; NR_149814.1	0.0314961	-0.309644	-1.2394	0.51112	0.924928	1
Bacillus thermolactis; NR_115226.1	0.0314961	-0.309644	-1.2394	0.51112	0.924928	1
Prosthecochloris aestuarii DSM 271; NR_074364.1	0.0314961	-0.309644	-1.2394	0.511119	0.924928	1
Caldilinea aerophila DSM 14535 = NBRC 104270; NR_074397.1	0.0314961	-0.309644	-1.2394	0.511119	0.924928	1
Lactobacillus faecis; NR_114391.1	0.0314961	-0.309645	-1.2394	0.511118	0.924928	1
Clostridium grantii; NR_026131.1	0.0314961	-0.309645	-1.2394	0.511118	0.924928	1
Selenomonas artemidis; NR_117364.1	0.0314961	-0.309645	-1.2394	0.511117	0.924928	1
Streptococcus cristatus AS 1.3089; NR_103943.1	0.0314961	-0.309645	-1.2394	0.511117	0.924928	1
Megasphaera paucivorans; NR_043657.1	0.0314961	-0.309646	-1.2394	0.511117	0.924928	1
Thermoanaerobacterium calidifontis; NR_113051.1	0.0314961	-0.309646	-1.2394	0.511116	0.924928	1
Selenomonas ruminantium subsp. lactilytica; NR_036912.1	0.0314961	-0.309646	-1.2394	0.511116	0.924928	1
Pseudonocardia thermophila; NR_118886.1	0.0314961	-0.309646	-1.2394	0.511116	0.924928	1
Parabacteroides merdae; NR_041343.1	0.0314961	-0.309647	-1.2394	0.511116	0.924928	1
Microlunatus soli; NR_116819.1	0.0314961	-0.309647	-1.2394	0.511115	0.924928	1
Lactobacillus colini; NR_156075.1	0.0314961	-0.309647	-1.2394	0.511115	0.924928	1
Gryllotalpicola protaetiae; NR_170457.1	0.0314961	-0.309647	-1.2394	0.511115	0.924928	1
Kribbella monticola; NR_171497.1	0.0314961	-0.309647	-1.2394	0.511115	0.924928	1
Lactiplantibacillus garii; NR_170423.1	0.0314961	-0.309647	-1.2394	0.511115	0.924928	1
Chitinimonas lacunae; NR_159158.1	0.0314961	-0.309648	-1.2394	0.511114	0.924928	1
Kandleria vitulina DSM 20405; NR_041305.1	0.0314961	-0.309648	-1.2394	0.511114	0.924928	1
Prevotella copri DSM 18205; NR_040877.1	0.0314961	-0.309648	-1.23941	0.511114	0.924928	1
Citrobacter gillenii; NR_041697.1	0.0314961	-0.309648	-1.23941	0.511113	0.924928	1
Alicyclobacillus tengchongensis; NR_146350.1	0.0314961	-0.309649	-1.23941	0.511113	0.924928	1
Desulfofarcimen acetoxidans DSM 771; NR_102777.1	0.0314961	-0.309649	-1.23941	0.511112	0.924928	1
Prevotella veroralis; NR_115327.1	0.0314961	-0.309649	-1.23941	0.511112	0.924928	1
Auraticoccus monumenti; NR_117004.1	0.0314961	-0.30965	-1.23941	0.511111	0.924928	1
Lysobacter silvisoli; NR_171480.1	0.0314961	-0.30965	-1.23941	0.511111	0.924928	1
Streptomyces reniochalinae; NR_171447.1	0.0314961	-0.30965	-1.23941	0.511111	0.924928	1
Agromyces rhizospherae; NR_028610.1	0.0314961	-0.309651	-1.23941	0.51111	0.924928	1
Rhodococcus oryzae; NR_170410.1	0.0314961	-0.309651	-1.23941	0.51111	0.924928	1
Veillonella atypica; NR_119170.1	0.0314961	-0.309652	-1.23941	0.511107	0.924928	1
Prevotella paludivivens; NR_040924.1	0.0314961	-0.309654	-1.23941	0.511105	0.924928	1
Eubacterium xylanophilum; NR_118676.1	0.0314961	-0.309654	-1.23941	0.511105	0.924928	1
Lysobacter oculi; NR_165778.1	0.0314961	-0.309655	-1.23941	0.511104	0.924928	1
Chryseobacterium solincola; NR_116343.1	0.0314961	-0.309655	-1.23941	0.511104	0.924928	1
Alloprevotella rava; NR_118334.1	0.0314961	-0.309655	-1.23941	0.511104	0.924928	1
Brevibacterium otitidis; NR_041752.1	0.0314961	-0.309655	-1.23941	0.511103	0.924928	1
Erwinia tracheiphila; NR_044924.1	0.0314961	-0.309658	-1.23941	0.5111	0.924928	1
Coprothermobacter proteolyticus; NR_074653.1	0.0314961	-0.309658	-1.23941	0.511099	0.924928	1
Chryseobacterium phosphatilyticum; NR_171432.1	0.0314961	-0.309658	-1.23941	0.511099	0.924928	1
Massiliprevotella massiliensis; NR_147404.1	0.346457	-0.314858	-1.24389	0.443154	0.924928	1
Klebsiella pneumoniae subsp. ozaenae; NR_119276.1	0.0314961	-0.318242	-1.24681	0.513363	0.924928	1
[Clostridium] viride; NR_026204.1	0.0629921	-0.321963	-1.25003	0.465266	0.924928	1
Microcystis aeruginosa; NR_074314.1	0.0629921	-0.321971	-1.25004	0.465255	0.924928	1
Clostridium tunisiense; NR_115161.1	0.0629921	-0.321978	-1.25004	0.465245	0.924928	1
Sphingobacterium athyrii; NR_171429.1	0.0629921	-0.321982	-1.25005	0.465238	0.924928	1
Leclercia adecarboxylata; NR_104933.1	0.0629921	-0.322002	-1.25006	0.46521	0.924928	1
Ligilactobacillus salivarius; NR_112759.1	0.0314961	-0.326651	-1.2541	0.533872	0.924928	1
Hungateiclostridium saccincola; NR_152684.1	0.0787402	-0.327058	-1.25445	0.444573	0.924928	1
Faecalicatena orotica; NR_117130.1	0.0787402	-0.327064	-1.25446	0.444569	0.924928	1
Streptococcus oricebi; NR_148589.1	0.0944882	-0.331571	-1.25838	0.425209	0.924928	1
Desulfotomaculum profundi; NR_152682.1	0.0944882	-0.331572	-1.25838	0.425207	0.924928	1
Hungatella xylanolytica; NR_104899.1	0.259843	-0.335039	-1.26141	0.308338	0.924928	1
Actinobacillus pleuropneumoniae; NR_115546.2	0.141732	-0.342537	-1.26798	0.373721	0.924928	1
Pseudidiomarina gelatinasegens; NR_170476.1	0.173228	-0.34828	-1.27304	0.343964	0.924928	1
Paenibacillus piri; NR_170491.1	0.0393701	-0.362289	-1.28546	0.439133	0.924928	1
Corynebacterium deserti GIMN1.010; NR_118005.1	0.0393701	-0.362295	-1.28547	0.439125	0.924928	1
[Clostridium] dakarense; NR_133028.1	0.0393701	-0.362297	-1.28547	0.439122	0.924928	1
Traorella massiliensis; NR_147369.1	0.0393701	-0.362297	-1.28547	0.439122	0.924928	1
Lysinibacillus alkalisoli; NR_156042.1	0.0393701	-0.362298	-1.28547	0.439121	0.924928	1
Longibaculum muris; NR_144615.1	0.0393701	-0.362298	-1.28547	0.439121	0.924928	1
Peredibacter starrii; NR_024943.1	0.0393701	-0.362298	-1.28547	0.43912	0.924928	1
Phocaeicola salanitronis; NR_074616.1	0.0393701	-0.362299	-1.28547	0.439119	0.924928	1
Thalassocella blandensis; NR_170484.1	0.0393701	-0.362301	-1.28547	0.439117	0.924928	1
Brevundimonas humi; NR_159912.1	0.0393701	-0.362301	-1.28547	0.439117	0.924928	1
Desulfosporomusa polytropa; NR_114691.1	0.0393701	-0.362302	-1.28548	0.439116	0.924928	1
[Mannheimia] succiniciproducens; NR_115119.1	0.0393701	-0.362303	-1.28548	0.439114	0.924928	1
[Eubacterium] cellulosolvens; NR_026106.1	0.0393701	-0.362304	-1.28548	0.439113	0.924928	1
Anaerotignum neopropionicum; NR_026150.1	0.0393701	-0.362304	-1.28548	0.439112	0.924928	1
Prevotella corporis; NR_113099.1	0.0393701	-0.362305	-1.28548	0.439112	0.924928	1
Selenomonas sputigena ATCC 35185; NR_114616.1	0.0393701	-0.362305	-1.28548	0.439112	0.924928	1
Marinobacter maritimus; NR_042266.1	0.0393701	-0.362305	-1.28548	0.439112	0.924928	1
Virgibacillus kimchii; NR_165692.1	0.0393701	-0.362305	-1.28548	0.439111	0.924928	1
Caedibacter taeniospiralis; NR_042741.1	0.0393701	-0.362306	-1.28548	0.43911	0.924928	1
Serratia symbiotica; NR_117512.1	0.0393701	-0.362308	-1.28548	0.439108	0.924928	1
Desulfofundulus kuznetsovii DSM 6115; NR_026410.1	0.0393701	-0.362308	-1.28548	0.439108	0.924928	1
Paenibacillus solanacearum; NR_159229.1	0.0393701	-0.362309	-1.28548	0.439106	0.924928	1
Deinococcus aluminii; NR_159911.1	0.0393701	-0.362311	-1.28548	0.439104	0.924928	1
Aggregatibacter aphrophilus ATCC 33389; NR_116167.1	0.0393701	-0.362313	-1.28549	0.439101	0.924928	1
Enterobacter mori; NR_146667.2	0.0393701	-0.362314	-1.28549	0.4391	0.924928	1
Litorivivens aequoris; NR_149215.1	0.0393701	-0.362314	-1.28549	0.4391	0.924928	1
Erwinia tasmaniensis Et1/99; NR_074869.1	0.0393701	-0.362316	-1.28549	0.439097	0.924928	1
Serratia microhaemolytica; NR_164974.1	0.0393701	-0.362317	-1.28549	0.439096	0.924928	1
Prevotella stercorea DSM 18206; NR_041364.1	0.275591	-0.363947	-1.28694	0.306979	0.924928	1
Intestinibaculum porci; NR_165711.1	0.0708661	-0.367918	-1.29049	0.401471	0.924928	1
Stomatobaculum longum; NR_117792.1	0.0708661	-0.367922	-1.29049	0.401466	0.924928	1
Veillonella parvula; NR_113031.1	0.0708661	-0.367946	-1.29051	0.401438	0.924928	1
Klebsiella grimontii; NR_159317.1	0.0708661	-0.367947	-1.29052	0.401432	0.924928	1
Hymenobacter pomorum; NR_165754.1	0.0708661	-0.36795	-1.29052	0.401428	0.924928	1
Coprococcus catus; NR_024750.1	0.362205	-0.368679	-1.29117	0.216888	0.924928	1
Enterocloster citroniae; NR_043681.1	0.0866142	-0.37026	-1.29259	0.384347	0.924928	1
Halothermothrix orenii; NR_074915.1	0.102362	-0.372336	-1.29445	0.368231	0.924928	1
[Clostridium] scindens; NR_028785.1	0.204724	-0.410932	-1.32954	0.250732	0.924928	1
Fusibacter fontis; NR_137378.1	0.0787402	-0.41244	-1.33094	0.34445	0.924928	1
Woeseia oceani; NR_147719.1	0.0787402	-0.412464	-1.33096	0.344423	0.924928	1
Vibrio azureus; NR_117997.1	0.0787402	-0.41248	-1.33097	0.344402	0.924928	1
Streptomyces xiaopingdaonensis; NR_148293.1	0.0472441	-0.413093	-1.33154	0.37487	0.924928	1
Bacillus andreraoultii; NR_144713.1	0.0472441	-0.413096	-1.33154	0.374867	0.924928	1
Slackia equolifaciens; NR_116295.1	0.0472441	-0.413098	-1.33154	0.374864	0.924928	1
Synergistes jonesii; NR_044616.1	0.0472441	-0.4131	-1.33154	0.374862	0.924928	1
Streptococcus parasanguinis ATCC 15912; NR_116211.1	0.0472441	-0.413101	-1.33154	0.374861	0.924928	1
Faecalicatena orotica; NR_117131.1	0.0472441	-0.413101	-1.33154	0.374861	0.924928	1
Microlunatus spumicola; NR_024907.1	0.0472441	-0.413101	-1.33155	0.37486	0.924928	1
Peptoclostridium litorale; NR_119087.1	0.0472441	-0.413102	-1.33155	0.37486	0.924928	1
[Mannheimia] succiniciproducens; NR_074906.1	0.0472441	-0.413103	-1.33155	0.374858	0.924928	1
Arthrobacter bussei; NR_170399.1	0.0472441	-0.413105	-1.33155	0.374856	0.924928	1
[Clostridium] celerecrescens 18A; NR_112654.1	0.0472441	-0.413105	-1.33155	0.374856	0.924928	1
Lactobacillus helsingborgensis; NR_126253.1	0.0472441	-0.413108	-1.33155	0.374852	0.924928	1
Streptococcus peroris ATCC 700780; NR_116212.1	0.0472441	-0.413109	-1.33155	0.374851	0.924928	1
Izhakiella capsodis; NR_148767.1	0.0472441	-0.41311	-1.33155	0.37485	0.924928	1
Caldicoprobacter algeriensis; NR_117466.1	0.0472441	-0.41311	-1.33155	0.37485	0.924928	1
Pelotomaculum propionicicum; NR_041000.1	0.0472441	-0.41311	-1.33155	0.374849	0.924928	1
Citrobacter freundii; NR_117752.1	0.0472441	-0.413113	-1.33156	0.374847	0.924928	1
Prauserella rugosa; NR_024889.1	0.0472441	-0.413114	-1.33156	0.374844	0.924928	1
Desulfonauticus submarinus; NR_025257.1	0.0472441	-0.413116	-1.33156	0.374842	0.924928	1
Sutterella wadsworthensis; NR_117778.1	0.0472441	-0.413117	-1.33156	0.374842	0.924928	1
Aquiflexum aquatile; NR_171490.1	0.0472441	-0.41312	-1.33156	0.374838	0.924928	1
Enterococcus durans; NR_036922.1	0.0472441	-0.413121	-1.33156	0.374836	0.924928	1
Eubacterium ventriosum; NR_118670.1	0.968504	-0.418496	-1.33653	0.0713033	0.573696	1
Faecalibacterium prausnitzii; NR_028961.1	64.1339	-0.419095	-1.33709	0.0441282	0.38803	1
Streptococcus periodonticum; NR_165747.1	0.338583	-0.422365	-1.34012	0.242443	0.924928	1
Anaerobium acetethylicum; NR_137405.1	0.582677	-0.439464	-1.3561	0.0860201	0.658765	1
Faecalicatena fissicatena; NR_117141.1	0.181102	-0.443009	-1.35944	0.233731	0.924928	1
Ruminococcus champanellensis 18P13 = JCM 17042; NR_114889.1	0.11811	-0.450532	-1.36654	0.271934	0.924928	1
Streptomyces violaceus; NR_114934.1	0.11811	-0.450545	-1.36656	0.271926	0.924928	1
Syntrophococcus sucromutans; NR_118354.1	0.102362	-0.45296	-1.36885	0.282639	0.924928	1
Desulfosporosinus meridiei DSM 13257; NR_074129.1	0.0551181	-0.462155	-1.3776	0.318113	0.924928	1
Desulfofundulus kuznetsovii DSM 6115; NR_114757.1	0.0551181	-0.46216	-1.3776	0.318108	0.924928	1
Anaerotignum propionicum; NR_113408.1	0.0551181	-0.462167	-1.37761	0.3181	0.924928	1
Streptococcus ferus; NR_114852.1	0.0551181	-0.462175	-1.37762	0.318092	0.924928	1
Clostridium carnis; NR_044716.2	0.0551181	-0.462177	-1.37762	0.31809	0.924928	1
Clostridium chauvoei; NR_026013.1	0.0551181	-0.462179	-1.37762	0.318087	0.924928	1
Deinococcus terrigena; NR_164928.1	0.0551181	-0.462181	-1.37762	0.318084	0.924928	1
Deinococcus fonticola; NR_169474.1	0.0551181	-0.462182	-1.37762	0.318084	0.924928	1
Brachybacterium saurashtrense; NR_116516.1	0.0551181	-0.462182	-1.37762	0.318084	0.924928	1
Clostridium oryzae; NR_134714.1	0.0551181	-0.462182	-1.37762	0.318083	0.924928	1
Sporomusa acidovorans; NR_117674.1	0.0551181	-0.462183	-1.37763	0.318082	0.924928	1
Serratia plymuthica; NR_037111.1	0.0551181	-0.462183	-1.37763	0.318082	0.924928	1
Sporomusa sphaeroides DSM 2875; NR_117668.1	0.0551181	-0.462185	-1.37763	0.31808	0.924928	1
Marinobacterium aestuarii; NR_159348.1	0.0551181	-0.462186	-1.37763	0.31808	0.924928	1
Halomonas titanicae BH1; NR_116997.1	0.0551181	-0.462196	-1.37764	0.318068	0.924928	1
Dialister propionicifaciens; NR_113357.1	0.0551181	-0.462199	-1.37764	0.318065	0.924928	1
Klebsiella pneumoniae; NR_036794.1	0.0551181	-0.462199	-1.37764	0.318065	0.924928	1
Rheinheimera gaetbuli; NR_149824.1	0.0551181	-0.4622	-1.37764	0.318064	0.924928	1
Anaerostipes hadrus; NR_117138.2	3.48031	-0.483359	-1.39799	0.0112015	0.12417	1
[Eubacterium] tenue; NR_115798.1	0.125984	-0.488111	-1.40261	0.23198	0.924928	1
Megasphaera massiliensis; NR_133027.1	0.0944882	-0.497602	-1.41186	0.249466	0.924928	1
Rodentibacter heidelbergensis; NR_156993.1	0.0944882	-0.49763	-1.41189	0.249442	0.924928	1
Acidaminococcus fermentans DSM 20731; NR_074928.1	0.19685	-0.504567	-1.4187	0.172048	0.924928	1
Pseudobutyrivibrio ruminis; NR_026315.1	0.0629921	-0.50961	-1.42367	0.26843	0.924928	1
Criibacterium bergeronii; NR_164617.1	0.0629921	-0.509619	-1.42367	0.268421	0.924928	1
Blautia argi; NR_171389.1	0.0629921	-0.50962	-1.42368	0.26842	0.924928	1
Bacillus cihuensis; NR_148280.1	0.0629921	-0.509623	-1.42368	0.268417	0.924928	1
Desulfovibrio magneticus RS-1; NR_027575.1	0.0629921	-0.509637	-1.42369	0.268403	0.924928	1
Pelosinus fermentans DSM 17108; NR_043577.1	0.0629921	-0.509641	-1.4237	0.2684	0.924928	1
Megasphaera elsdenii DSM 20460; NR_113305.1	0.0629921	-0.509641	-1.4237	0.268399	0.924928	1
Streptococcus oralis subsp. tigurinus AZ_3a; NR_118234.1	0.0629921	-0.509641	-1.4237	0.268399	0.924928	1
Caecibacter massiliensis; NR_147376.1	0.0629921	-0.509642	-1.4237	0.268399	0.924928	1
Mycolicibacterium novocastrense; NR_029208.1	0.0629921	-0.509645	-1.4237	0.268396	0.924928	1
Orbus hercynius; NR_116759.1	0.0629921	-0.509648	-1.4237	0.268392	0.924928	1
Shewanella profunda; NR_115229.1	0.0629921	-0.50965	-1.4237	0.268391	0.924928	1
Escherichia coli; NR_114042.1	0.0629921	-0.509651	-1.42371	0.26839	0.924928	1
Salimicrobium jeotgali; NR_134168.1	0.0629921	-0.509655	-1.42371	0.268386	0.924928	1
Aeromonas hydrophila; NR_115183.1	0.0629921	-0.509658	-1.42371	0.268382	0.924928	1
Pectobacterium aroidearum; NR_159926.1	0.173228	-0.515424	-1.42941	0.196442	0.924928	1
Flintibacter butyricus; NR_144611.1	0.267717	-0.515864	-1.42985	0.129128	0.870787	1
Klebsiella variicola; NR_025635.1	0.0944882	-0.517262	-1.43124	0.317255	0.924928	1
Corynebacterium maris; NR_121700.2	0.133858	-0.524724	-1.43866	0.197007	0.924928	1
Aeromonas rivipollensis; NR_144574.1	0.102362	-0.538386	-1.45235	0.21071	0.924928	1
Rodentibacter ratti; NR_156998.1	0.173228	-0.546231	-1.46027	0.156378	0.924928	1
Gottschalkia purinilytica; NR_118735.2	0.0708661	-0.555575	-1.46975	0.225299	0.924928	1
Paraprevotella xylaniphila; NR_113078.1	0.0708661	-0.555588	-1.46977	0.225287	0.924928	1
Agarivorans gilvus; NR_117238.1	0.0708661	-0.55559	-1.46977	0.225286	0.924928	1
Liquorilactobacillus nagelii; NR_112754.1	0.0708661	-0.555592	-1.46977	0.225283	0.924928	1
Frischella perrara; NR_118490.1	0.0708661	-0.555593	-1.46977	0.225283	0.924928	1
Streptomyces hypolithicus; NR_044431.1	0.0708661	-0.555593	-1.46977	0.225283	0.924928	1
Prevotella melaninogenica ATCC 25845; NR_102895.1	0.0708661	-0.555595	-1.46978	0.225281	0.924928	1
Marinomonas algicida; NR_159186.1	0.0708661	-0.555598	-1.46978	0.225279	0.924928	1
Pectinatus haikarae; NR_043658.1	0.0708661	-0.5556	-1.46978	0.225277	0.924928	1
Tatumella punctata; NR_104937.1	0.0708661	-0.555602	-1.46978	0.225275	0.924928	1
Clostridium carboxidivorans P7; NR_104768.1	0.0708661	-0.555609	-1.46979	0.225269	0.924928	1
Nocardioides aestuarii; NR_025777.1	0.110236	-0.57799	-1.49277	0.1772	0.924928	1
Vallitalea pronyensis; NR_125677.1	0.149606	-0.595278	-1.51076	0.140284	0.924928	1
Anaerobutyricum hallii; NR_118673.1	3.88976	-0.595954	-1.51147	6.66058e-05	0.00133468	0.138807
Megasphaera micronuciformis; NR_025230.1	0.0787402	-0.60011	-1.51583	0.188178	0.924928	1
Shewanella gelidii; NR_151921.1	0.0787402	-0.600117	-1.51584	0.188173	0.924928	1
Streptococcus panodentis; NR_145950.1	0.0787402	-0.600123	-1.51585	0.188168	0.924928	1
Subtercola lobariae; NR_156868.1	0.0787402	-0.600126	-1.51585	0.188165	0.924928	1
Mannheimia varigena; NR_024897.1	0.0787402	-0.600126	-1.51585	0.188165	0.924928	1
Lactobacillus hominis DSM 23910 = CRBIP 24.179; NR_125548.1	0.0787402	-0.600126	-1.51585	0.188165	0.924928	1
Chloroflexus islandicus; NR_148571.2	0.0787402	-0.600129	-1.51585	0.188163	0.924928	1
Klebsiella pneumoniae; NR_117686.1	0.220472	-0.603454	-1.51935	0.148744	0.924928	1
Bacteroides eggerthii; NR_112935.1	0.188976	-0.609033	-1.52524	0.111625	0.791245	1
Prevotella colorans; NR_151886.1	0.244094	-0.611844	-1.52821	0.0868645	0.658765	1
Mediterraneibacter glycyrrhizinilyticus; NR_112553.1	0.826772	-0.61493	-1.53148	0.00812772	0.0941009	1
Sulfurospirillum barnesii SES-3; NR_028692.1	0.11811	-0.616586	-1.53324	0.148343	0.924928	1
Lactobacillus hayakitensis; NR_041498.1	0.0787402	-0.618261	-1.53502	0.195231	0.924928	1
Raoultella electrica; NR_125461.1	0.11811	-0.625514	-1.54276	0.148567	0.924928	1
Blautia wexlerae DSM 19850; NR_044054.1	22.2913	-0.626014	-1.5433	3.02418e-08	1.43236e-06	6.30238e-05
Buttiauxella ferragutiae; NR_025329.1	0.15748	-0.62939	-1.54691	0.117625	0.825358	1
Phascolarctobacterium faecium; NR_026111.1	13.3858	-0.635489	-1.55346	0.00101414	0.0154268	1
Faecalicatena fissicatena; NR_117563.1	1.25197	-0.637232	-1.55534	0.00211766	0.029819	1
Anaerovibrio lipolyticus DSM 3074; NR_040836.1	0.0866142	-0.643306	-1.5619	0.156458	0.924928	1
Emergencia timonensis; NR_144737.1	0.0866142	-0.64331	-1.56191	0.156455	0.924928	1
Sporomusa ovata; NR_117656.1	0.0866142	-0.643312	-1.56191	0.156454	0.924928	1
Finegoldia magna; NR_115511.1	0.0866142	-0.643315	-1.56191	0.156452	0.924928	1
Bacteroides reticulotermitis JCM 10512; NR_114316.1	0.0866142	-0.643321	-1.56192	0.156447	0.924928	1
Lactobacillus pentosiphilus; NR_158060.1	0.0866142	-0.643323	-1.56192	0.156446	0.924928	1
Lactobacillus pobuzihii; NR_112694.1	0.0866142	-0.643325	-1.56192	0.156445	0.924928	1
Propionispora vibrioides; NR_025418.1	0.0866142	-0.643327	-1.56193	0.156443	0.924928	1
Amycolatopsis tucumanensis; NR_115883.1	0.0866142	-0.643328	-1.56193	0.156443	0.924928	1
Prevotella koreensis; NR_165743.1	1.0315	-0.649414	-1.56853	0.0134444	0.145928	1
Microbacterium suaedae; NR_171473.1	0.181102	-0.650454	-1.56966	0.09608	0.708758	1
[Eubacterium] siraeum; NR_118675.1	0.251969	-0.653149	-1.5726	0.0737399	0.586542	1
Vibrio cholerae; NR_119051.1	0.125984	-0.654178	-1.57372	0.123677	0.85629	1
Pantoea ananatis; NR_119362.1	0.362205	-0.667772	-1.58862	0.0815697	0.639065	1
Serratia surfactantfaciens; NR_169468.1	1.44094	-0.672371	-1.59369	0.0429442	0.379219	1
Fastidiosibacter lacustris; NR_159314.1	0.149606	-0.675977	-1.59768	0.100544	0.735209	1
Cysteiniphilum litorale; NR_157652.1	0.377953	-0.677929	-1.59984	0.032297	0.303185	1
Geomicrobium halophilum; NR_112802.1	0.0944882	-0.685244	-1.60797	0.129532	0.870787	1
Vespertiliibacter pulmonis; NR_126284.1	0.0944882	-0.685262	-1.60799	0.129521	0.870787	1
Selenomonas lacticifex; NR_117596.1	0.0944882	-0.685267	-1.608	0.129518	0.870787	1
Prevotella albensis; NR_113092.1	0.0944882	-0.685268	-1.608	0.129517	0.870787	1
Brevibacterium pityocampae; NR_116332.1	0.0944882	-0.685268	-1.608	0.129517	0.870787	1
Acinetobacter chinensis; NR_165666.1	0.0944882	-0.68529	-1.60803	0.129504	0.870787	1
Streptomyces cadmiisoli; NR_171522.1	0.133858	-0.690759	-1.61413	0.102748	0.74701	1
Hydrogenoanaerobacterium saccharovorans; NR_044425.1	0.480315	-0.698293	-1.62258	0.0176694	0.184115	1
Dialister succinatiphilus YIT 11850; NR_041666.1	2.05512	-0.724098	-1.65187	0.0109183	0.122708	1
Xylanibacillus composti; NR_159902.1	0.102362	-0.725996	-1.65404	0.106815	0.76234	1
Necropsobacter rosorum; NR_114550.1	0.102362	-0.726023	-1.65407	0.106801	0.76234	1
Parolsenella catena; NR_163613.1	0.141732	-0.726466	-1.65458	0.0850412	0.656392	1
Streptomyces niveoruber; NR_043855.1	0.141732	-0.726485	-1.6546	0.0850324	0.656392	1
Paralkalibacillus indicireducens; NR_158110.1	0.141732	-0.726499	-1.65462	0.0850254	0.656392	1
Pectobacterium aroidearum; NR_159925.1	0.165354	-0.74321	-1.6739	0.0691049	0.562557	1
Hespellia stercorisuis; NR_025207.1	0.307087	-0.751004	-1.68296	0.0295212	0.282212	1
[Ruminococcus] torques; NR_036777.1	0.984252	-0.755924	-1.68871	0.00167366	0.0237273	1
Ligilactobacillus salivarius; NR_115884.1	0.102362	-0.759979	-1.69347	0.13262	0.888679	1
Desulfallas thermosapovorans DSM 6562; NR_044948.1	0.149606	-0.761344	-1.69507	0.0701355	0.568725	1
Ferrithrix thermotolerans; NR_042751.1	0.110236	-0.76565	-1.70014	0.0877494	0.658765	1
Chelonobacter oris; NR_117489.1	0.110236	-0.765651	-1.70014	0.0877488	0.658765	1
Gallibacterium salpingitidis; NR_116316.1	0.110236	-0.76566	-1.70015	0.087745	0.658765	1
Catenibacterium mitsuokai; NR_027526.1	0.110236	-0.765664	-1.70015	0.087743	0.658765	1
Negativicoccus massiliensis; NR_144729.1	0.110236	-0.765664	-1.70015	0.087743	0.658765	1
Prevotella histicola; NR_044407.1	0.275591	-0.778152	-1.71493	0.0302677	0.286718	1
Muricomes intestini; NR_144617.1	0.992126	-0.783195	-1.72094	0.000483988	0.00806904	1
Paraclostridium benzoelyticum; NR_148815.1	0.440945	-0.783847	-1.72172	0.0109781	0.122708	1
Prevotella jejuni; NR_109628.1	0.299213	-0.787994	-1.72667	0.024801	0.24612	1
[Clostridium] leptum; NR_114789.1	0.19685	-0.788343	-1.72709	0.0464332	0.406583	1
Anaerocolumna cellulosilytica; NR_151895.1	0.322835	-0.796849	-1.7373	0.0203639	0.208031	1
Streptococcus lactarius; NR_117425.1	0.19685	-0.800681	-1.74192	0.0512427	0.439464	1
Streptococcus pantholopis; NR_151977.1	0.11811	-0.804218	-1.7462	0.0718496	0.573696	1
[truncated: 85 more rows]

## Sheet: Adenomatous polyp vs. Healthy
Name	Max group mean	Log₂ fold change	Fold change	P-value	FDR p-value	Bonferroni
Klebsiella variicola; NR_025635.1	2.25455	3.65712	12.6154	4.77346e-25	1.10532e-22	9.94789e-22
Streptococcus pasteurianus; NR_043660.1	1.02424	3.31207	9.93193	1.60406e-17	1.85714e-15	3.34286e-14
Proteus mirabilis; NR_114419.1	0.969697	3.01542	8.08598	1.6714e-15	1.45133e-13	3.4832e-12
Escherichia marmotae; NR_136472.1	1.3697	2.83344	7.12773	3.85743e-17	4.01944e-15	8.03889e-14
Proteus alimentorum; NR_163665.1	0.824242	2.80166	6.97244	7.0166e-14	5.22235e-12	1.46226e-10
Clostridium saudiense; NR_144696.1	1.82424	2.73457	6.6556	1.73921e-18	2.13207e-16	3.62451e-15
[Ruminococcus] gnavus ATCC 29149; NR_036800.1	3.55758	2.72188	6.59734	1.71119e-34	8.91529e-32	3.56612e-31
Ruminococcus bromii; NR_025930.1	2.26061	2.50422	5.67341	3.4238e-17	3.75536e-15	7.13519e-14
Streptococcus gallolyticus; NR_044904.1	0.472727	2.13869	4.40362	5.43341e-09	1.82633e-07	1.13232e-05
Brenneria alni; NR_116340.1	0.848485	1.99151	3.97652	1.05978e-09	4.24729e-08	2.20859e-06
Enterobacter hormaechei subsp. xiangfangensis; NR_126208.1	0.557576	1.96304	3.89883	2.80077e-08	8.71165e-07	5.8368e-05
Shigella sonnei; NR_104826.1	0.509091	1.75424	3.37349	2.5641e-07	6.59701e-06	0.000534358
Trabulsiella odontotermitis; NR_043860.1	0.393939	1.7259	3.30786	4.40966e-06	9.28255e-05	0.00918972
Enterobacter cloacae; NR_102794.2	1.01818	1.67988	3.20402	3.69488e-08	1.13237e-06	7.70013e-05
Pectobacterium actinidiae; NR_125539.1	0.551515	1.64737	3.13261	6.09243e-07	1.49372e-05	0.00126966
Escherichia fergusonii; NR_114079.1	0.321212	1.60232	3.03631	4.47697e-05	0.0007775	0.0933
Tyzzerella nexilis DSM 1787; NR_029248.1	1.33939	1.49248	2.81372	3.92271e-11	2.04373e-09	8.17493e-08
Shigella boydii; NR_104901.1	1.51515	1.46779	2.76598	2.26357e-07	5.89661e-06	0.000471729
Phascolarctobacterium succinatutens; NR_112902.1	3.85455	1.42449	2.6842	8.09672e-10	3.37471e-08	1.68736e-06
Klebsiella pneumoniae subsp. ozaenae; NR_119276.1	0.333333	1.40978	2.65696	3.69075e-05	0.000651823	0.0769151
Citrobacter koseri; NR_104890.1	0.236364	1.23863	2.35974	0.000647857	0.00823252	1
Klebsiella pneumoniae; NR_117686.1	0.587879	1.19712	2.29281	6.36617e-05	0.00107863	0.132671
Pantoea ananatis; NR_119362.1	0.8	1.17425	2.25675	2.45842e-05	0.000453393	0.0512334
Phocaeicola vulgatus; NR_112946.1	2.37576	1.14198	2.20683	1.78616e-07	4.89785e-06	0.000372236
Photobacterium damselae; NR_040831.1	0.266667	1.1398	2.20351	0.000828035	0.0101507	1
Klebsiella pneumoniae; NR_117683.1	0.339394	1.12745	2.18472	0.000424896	0.0057499	0.885484
Klebsiella aerogenes KCTC 2190; NR_102493.2	0.945455	1.10136	2.14557	0.000286628	0.00406348	0.597332
Proteus columbae; NR_159332.1	0.193939	1.03514	2.04931	0.0048056	0.0474639	1
Phocaeicola dorei; NR_041351.1	0.50303	1.03321	2.04657	0.000196837	0.00297253	0.410209
Brenneria roseae subsp. americana; NR_125699.1	0.206061	0.973837	1.96406	0.00601751	0.0557355	1
Prevotella stercorea DSM 18206; NR_041364.1	0.624242	0.962848	1.94915	0.000281102	0.00401244	0.585816
Mixta theicola; NR_137415.1	0.175758	0.9411	1.91999	0.0112121	0.0891936	1
Proteus mirabilis; NR_043997.1	0.175758	0.941086	1.91997	0.0112134	0.0891936	1
Citrobacter cronae; NR_170426.1	2.33939	0.800722	1.74197	0.00194172	0.0211861	1
[Eubacterium] eligens ATCC 27750; NR_074613.1	3.37576	0.795408	1.73557	1.47016e-05	0.000273554	0.0306381
Franconibacter daqui; NR_159235.1	0.515152	0.758864	1.69216	0.0139852	0.104463	1
Salmonella enterica subsp. houtenae; NR_044371.1	0.133333	0.694405	1.61822	0.06957	0.290925	1
Fusicatenibacter saccharivorans; NR_114326.1	21.6667	0.67802	1.59994	1.31473e-06	2.97815e-05	0.0027399
[Ruminococcus] gnavus ATCC 29149; NR_118690.1	4.66061	0.658573	1.57852	0.00011876	0.00184699	0.247497
Bacillus velezensis; NR_075005.2	0.127273	0.655425	1.57508	0.0883777	0.290925	1
Klebsiella quasipneumoniae subsp. quasipneumoniae; NR_134062.1	0.418182	0.650685	1.56991	0.02565	0.160043	1
Escherichia fergusonii ATCC 35469; NR_074902.1	0.181818	0.649156	1.56825	0.084907	0.290925	1
Anaerostipes caccae; NR_028915.1	0.163636	0.642522	1.56106	0.070721	0.290925	1
Kosakonia pseudosacchari; NR_135211.1	0.406061	0.588752	1.50395	0.0398653	0.217485	1
Atlantibacter hermannii; NR_104940.1	0.115152	0.581313	1.49621	0.151121	0.299857	1
Streptococcus danieliae; NR_117375.1	0.109091	0.546222	1.46026	0.174071	0.299857	1
Enterococcus thailandicus; NR_044160.1	0.109091	0.532015	1.44595	0.174082	0.299857	1
Serratia ficaria; NR_114750.1	0.109091	0.531825	1.44576	0.174	0.299857	1
Klebsiella pneumoniae subsp. rhinoscleromatis; NR_037084.1	0.248485	0.531094	1.44502	0.0949737	0.290925	1
Serratia surfactantfaciens; NR_169468.1	1.64848	0.530408	1.44434	0.0492976	0.24936	1
Pectobacterium carotovorum; NR_116341.1	0.121212	0.500775	1.41497	0.19998	0.299857	1
Enterococcus saigonensis; NR_152049.1	0.121212	0.49459	1.40892	0.189734	0.299857	1
Klebsiella huaxiensis; NR_171417.1	2.04242	0.493637	1.40799	0.0690522	0.290925	1
Serratia oryzae; NR_157762.1	0.163636	0.490037	1.40448	0.155023	0.299857	1
Pectobacterium aroidearum; NR_159926.1	0.290909	0.486699	1.40123	0.102635	0.290925	1
Kosakonia quasisacchari; NR_169476.1	1.53333	0.476257	1.39113	0.0796124	0.290925	1
Mixta tenebrionis; NR_170465.1	0.369697	0.461123	1.37661	0.139221	0.299857	1
Raoultella electrica; NR_125461.1	0.224242	0.456077	1.37181	0.145475	0.299857	1
Pectobacterium polaris; NR_159255.1	0.781818	0.451051	1.36704	0.121843	0.290925	1
Klebsiella variicola; NR_028783.1	0.139394	0.44743	1.36361	0.212324	0.299857	1
Intestinibacter bartlettii; NR_027573.1	0.163636	0.442531	1.35899	0.194568	0.299857	1
Blautia hydrogenotrophica; NR_026314.1	0.157576	0.4082	1.32703	0.233834	0.313786	1
Metakosakonia massiliensis JC163; NR_125600.1	0.139394	0.395786	1.31566	0.273482	0.352902	1
Bacteroides vulgatus ATCC 8482; NR_074515.1	0.381818	0.36803	1.29059	0.175053	0.299857	1
Enterococcus lactis; NR_117562.1	0.10303	0.36751	1.29012	0.350492	0.425704	1
Microbacterium kitamiense; NR_037048.2	0.0848485	0.348543	1.27327	0.385698	0.43378	1
Pantoea beijingensis; NR_148578.1	2.59394	0.348223	1.27299	0.217037	0.299857	1
Streptococcus salivarius; NR_042776.1	0.30303	0.340676	1.26635	0.26974	0.348504	1
Kosakonia sacchari; NR_118333.1	0.0969697	0.322328	1.25035	0.404761	0.451413	1
Brenneria nigrifluens DSM 30175 = ATCC 13028; NR_114713.1	0.0969697	0.322312	1.25033	0.404785	0.451413	1
[Clostridium] methylpentosum; NR_029355.1	0.0969697	0.322295	1.25032	0.404812	0.451413	1
Marinobacterium boryeongense; NR_171449.1	0.0969697	0.322275	1.2503	0.404842	0.451413	1
Acidaminococcus intestini; NR_041894.1	0.418182	0.317889	1.24651	0.199125	0.299857	1
Anaeromassilibacillus senegalensis; NR_144727.1	0.242424	0.312665	1.242	0.318774	0.406315	1
Blautia luti; NR_041960.1	2.36364	0.292603	1.22485	0.0787551	0.290925	1
Streptococcus koreensis; NR_165737.1	0.30303	0.291502	1.22391	0.34273	0.425704	1
Anaerostipes hadrus; NR_104799.1	0.824242	0.285647	1.21896	0.134579	0.291844	1
Citrobacter koseri; NR_118588.1	0.157576	0.282604	1.21639	0.437272	0.484979	1
Bacteroides fragilis NCTC 9343; NR_074784.2	0.0909091	0.278162	1.21265	0.480977	0.522333	1
Vagococcus humatus; NR_156076.1	0.0909091	0.275805	1.21067	0.479069	0.520531	1
Mixta intestinalis; NR_137380.1	0.10303	0.256381	1.19448	0.500316	0.541079	1
Citrobacter amalonaticus; NR_118106.1	0.0727273	0.24744	1.1871	0.544322	0.58508	1
Enterococcus viikkiensis; NR_117976.1	0.0727273	0.24741	1.18707	0.544371	0.58508	1
Fusobacterium varium; NR_113384.1	0.0848485	0.227759	1.17101	0.561842	0.603235	1
Escherichia coli; NR_114042.1	0.127273	0.223186	1.16731	0.526898	0.56747	1
Mangrovibacter phragmitis; NR_156930.1	0.175758	0.214254	1.1601	0.501768	0.542368	1
Lacrimispora algidixylanolytica; NR_028726.1	0.0969697	0.210836	1.15736	0.577775	0.608738	1
Blautia glucerasea; NR_113231.1	0.109091	0.196101	1.1456	0.592399	0.621318	1
Rheinheimera riviphila; NR_169409.1	0.0666667	0.194071	1.14399	0.637277	0.665741	1
Xenorhabdus japonica; NR_119350.1	0.0666667	0.194053	1.14397	0.637309	0.665741	1
Mangrovibacter plantisponsor; NR_116079.1	0.0666667	0.194053	1.14397	0.63731	0.665741	1
Bifidobacterium porcinum; NR_025672.1	0.339394	0.190231	1.14095	0.447845	0.495651	1
Blautia stercoris; NR_117867.1	1.43307	0.172008	1.12663	0.30494	0.390593	1
Alteromonas mediterranea; NR_148754.1	0.0909091	0.164367	1.12067	0.666669	0.695713	1
Lacrimispora amygdalina; NR_115211.1	0.0969697	0.158183	1.11588	0.673227	0.702205	1
Klebsiella pneumoniae; NR_036794.1	0.109091	0.147034	1.10729	0.68543	0.712201	1
Kosakonia oryziphila; NR_125587.1	0.0606061	0.138639	1.10087	0.738515	0.757434	1
Cronobacter condimenti 1330; NR_116999.1	0.0606061	0.138639	1.10087	0.738516	0.757434	1
Enterococcus durans; NR_113900.1	0.0606061	0.138638	1.10087	0.738517	0.757434	1
Shigella flexneri; NR_026331.1	0.0606061	0.138637	1.10086	0.738519	0.757434	1
Clostridium septicum; NR_026020.1	0.0606061	0.138629	1.10086	0.738534	0.757434	1
Blautia hominis; NR_163638.1	1.86614	0.130752	1.09486	0.400869	0.447941	1
Faecalicatena orotica; NR_118729.2	0.0727273	0.126625	1.09174	0.751022	0.76838	1
Bacteroides xylanisolvens XB1A; NR_112947.1	0.0727273	0.12661	1.09173	0.751051	0.76838	1
Pantoea agglomerans; NR_114111.1	0.0787879	0.121295	1.08771	0.756785	0.773487	1
Blautia hansenii DSM 20583; NR_118731.1	0.121212	0.0926801	1.06635	0.790684	0.807738	1
Blautia faecis; NR_109014.1	0.984252	0.0917456	1.06566	0.663171	0.69241	1
Cronobacter muytjensii ATCC 51329; NR_118088.1	0.0545455	0.0809953	1.05775	0.846824	0.857113	1
Serratia aquatilis; NR_147771.1	0.0545455	0.0809939	1.05775	0.846827	0.857113	1
Izhakiella australiensis; NR_159157.1	0.0545455	0.0809916	1.05774	0.846831	0.857113	1
Enterobacter soli ATCC BAA-2102; NR_117547.1	0.0727273	0.0698389	1.0496	0.859664	0.86968	1
Hungatella effluvii; NR_133762.1	0.574803	0.0638569	1.04526	0.756763	0.773487	1
Serratia microhaemolytica; NR_164974.1	0.0848485	0.0636801	1.04513	0.867258	0.876937	1
Bacteroides sartorii JCM 17136 = DSM 21941; NR_117373.1	0.0969697	0.058311	1.04125	0.874226	0.883554	1
Enterocloster asparagiformis; NR_042200.1	0.0909091	0.0566633	1.04006	0.88235	0.891332	1
Blautia luti DSM 14534; NR_114315.1	9.0315	0.0424996	1.0299	0.675898	0.704638	1
Gibbsiella quercinecans; NR_117526.1	0.0484848	0.0209787	1.01465	0.960498	0.96284	1
Citrobacter koseri; NR_117751.1	0.0484848	0.0209728	1.01464	0.960509	0.96284	1
Erwinia iniecta; NR_137333.1	0.0484848	0.0209704	1.01464	0.960514	0.96284	1
Escherichia coli; NR_024570.1	0.0484848	0.0209691	1.01464	0.960516	0.96284	1
Hathewaya histolytica; NR_113187.1	0.0484848	0.0209689	1.01464	0.960517	0.96284	1
Salmonella enterica subsp. enterica serovar Typhi; NR_074799.1	0.0484848	0.020966	1.01464	0.960522	0.96284	1
Streptococcus cameli; NR_134817.1	0.0484848	0.0209651	1.01464	0.960524	0.96284	1
Fusobacterium gastrosuis; NR_146837.2	0.0484848	0.0209619	1.01464	0.96053	0.96284	1
Citrobacter sedlakii; NR_028686.1	0.0606061	0.0178457	1.01245	0.964977	0.965444	1
Cronobacter sakazakii; NR_118087.1	0.0606061	0.017845	1.01245	0.964979	0.965444	1
Enterobacter bugandensis; NR_148649.1	0.0606061	0.0178437	1.01245	0.964981	0.965444	1
Erwinia tasmaniensis Et1/99; NR_074869.1	0.0787879	0.0139852	1.00974	0.970964	0.970964	1
Roseburia intestinalis L1-82; NR_027557.1	0.464567	0.0114944	1.008	0.960145	0.96284	1
Anaerotignum lactatifermentans; NR_025651.1	0.175758	-0.0152632	-1.01064	0.962817	0.964669	1
Blautia wexlerae DSM 19850; NR_044054.1	22.2913	-0.0305343	-1.02139	0.746432	0.764781	1
Streptococcus hongkongensis; NR_117974.1	0.0969697	-0.0350826	-1.02462	0.922881	0.92922	1
Enterocloster bolteae; NR_025567.1	0.0848485	-0.0362071	-1.02541	0.922958	0.92922	1
Serratia bozhouensis; NR_169374.1	0.0787879	-0.0368217	-1.02585	0.922978	0.92922	1
Ethanoligenens harbinense YUAN-3; NR_115307.1	0.0666667	-0.0382045	-1.02684	0.922918	0.92922	1
[Eubacterium] brachy; NR_036993.1	0.0545455	-0.0398097	-1.02798	0.922743	0.92922	1
Kluyvera georgiana; NR_024883.1	0.0424242	-0.0416677	-1.0293	0.922476	0.92922	1
Xenorhabdus bovienii; NR_119151.1	0.0424242	-0.0416714	-1.02931	0.92247	0.92922	1
Blautia caecimuris; NR_144607.1	1.73228	-0.0544523	-1.03846	0.730376	0.751439	1
Faecalicatena contorta; NR_117147.1	0.121212	-0.0728502	-1.05179	0.829955	0.841258	1
Paenibacillus helianthi; NR_169340.1	0.127273	-0.0753795	-1.05364	0.828041	0.839727	1
Enterocloster clostridioformis; NR_118128.1	0.401575	-0.0857809	-1.06126	0.741341	0.759938	1
Bacteroides faecis MAJ27; NR_117387.1	0.0606061	-0.0936221	-1.06705	0.814355	0.826249	1
Clostridium merdae; NR_147400.1	0.141732	-0.105314	-1.07573	0.746819	0.764801	1
Moraxella lacunata; NR_036825.1	0.0363636	-0.107148	-1.0771	0.804624	0.816774	1
Klebsiella pneumoniae subsp. rhinoscleromatis ATCC 13884; NR_114507.1	0.0363636	-0.10715	-1.0771	0.80462	0.816774	1
Pectobacterium odoriferum; NR_116044.1	0.0363636	-0.10715	-1.0771	0.80462	0.816774	1
Enterococcus villorum; NR_113935.1	0.0363636	-0.107151	-1.0771	0.804618	0.816774	1
Enterococcus diestrammenae; NR_135720.1	0.0363636	-0.107152	-1.0771	0.804616	0.816774	1
Streptococcus porcorum; NR_108477.1	0.0363636	-0.107154	-1.0771	0.804614	0.816774	1
Anaerosporobacter mobilis; NR_042953.1	0.0363636	-0.107154	-1.0771	0.804613	0.816774	1
Enterococcus pseudoavium; NR_114785.2	0.0363636	-0.107155	-1.0771	0.804612	0.816774	1
Vibrio metschnikovii; NR_029258.1	0.0363636	-0.107155	-1.0771	0.804612	0.816774	1
Proteus cibarius; NR_149294.1	0.0363636	-0.107155	-1.0771	0.804611	0.816774	1
Vagococcus penaei; NR_116618.1	0.0363636	-0.107158	-1.0771	0.804606	0.816774	1
Clostridium massiliodielmoense; NR_144739.1	0.0363636	-0.10716	-1.07711	0.804603	0.816774	1
Parvimonas micra ATCC 33270; NR_114675.1	0.0363636	-0.120213	-1.0869	0.793459	0.810175	1
Enterocloster citroniae; NR_043681.1	0.0969697	-0.122808	-1.08885	0.730887	0.751439	1
Anaerotaenia torta; NR_151894.1	0.0969697	-0.12281	-1.08885	0.730882	0.751439	1
Mediterranea massiliensis; NR_144747.1	0.0787879	-0.133365	-1.09685	0.721883	0.743283	1
Faecalimonas umbilicata; NR_156907.1	1.94488	-0.135068	-1.09814	0.446672	0.494766	1
Phocaeicola massiliensis; NR_112938.1	0.259843	-0.135774	-1.09868	0.626229	0.655151	1
Butyricicoccus pullicaecorum; NR_044490.1	0.0727273	-0.137433	-1.09995	0.718673	0.740343	1
Roseburia inulinivorans DSM 16841; NR_042007.1	3.4252	-0.141343	-1.10293	0.396066	0.445067	1
Bacteroides sartorii JCM 17136 = DSM 21941; NR_113195.1	0.0666667	-0.141669	-1.10318	0.715018	0.736942	1
Alginatibacterium sediminis; NR_165022.1	0.0787879	-0.14782	-1.10789	0.709652	0.731773	1
Rahnella inusitata; NR_146846.1	0.0545455	-0.151249	-1.11053	0.70733	0.72974	1
Sporobacter termitidis; NR_044972.1	0.0545455	-0.15125	-1.11053	0.707329	0.72974	1
Robinsoniella peoriensis; NR_041882.1	0.370079	-0.156265	-1.1144	0.532357	0.573053	1
Butyrivibrio proteoclasticus; NR_102893.1	0.0484848	-0.156641	-1.11469	0.703083	0.726077	1
Bacteroides kribbi; NR_159118.1	0.425197	-0.161158	-1.11818	0.525406	0.566156	1
Streptococcus pharyngis; NR_137219.1	0.0424242	-0.162465	-1.1192	0.698591	0.721797	1
Buchananella hordeovulneris; NR_026225.1	0.0424242	-0.162476	-1.11921	0.698571	0.721797	1
Kluyvera ascorbata ATCC 33433; NR_114589.1	0.165354	-0.169595	-1.12474	0.592017	0.62123	1
Eubacterium uniforme; NR_104842.1	0.15748	-0.173294	-1.12763	0.588537	0.619763	1
Cedecea lapagei; NR_126318.1	0.030303	-0.175739	-1.12954	0.688621	0.712201	1
Thaumasiovibrio subtropicus; NR_163605.1	0.030303	-0.175743	-1.12955	0.688615	0.712201	1
Colwellia beringensis; NR_159245.1	0.030303	-0.175746	-1.12955	0.688611	0.712201	1
Enterococcus hirae ATCC 9790; NR_075022.1	0.030303	-0.175748	-1.12955	0.688608	0.712201	1
Klebsiella oxytoca; NR_112010.1	0.030303	-0.175749	-1.12955	0.688605	0.712201	1
Pediococcus ethanolidurans; NR_043291.2	0.030303	-0.17575	-1.12955	0.688603	0.712201	1
Citrobacter koseri; NR_118105.1	0.030303	-0.17575	-1.12955	0.688603	0.712201	1
Parabacteroides distasonis ATCC 8503; NR_074376.1	0.030303	-0.175751	-1.12955	0.688602	0.712201	1
Enterobacter cloacae; NR_118568.1	0.030303	-0.175751	-1.12955	0.688602	0.712201	1
[Clostridium] scindens; NR_112051.1	0.030303	-0.175752	-1.12955	0.688601	0.712201	1
Clostridium paraputrificum; NR_026135.1	0.030303	-0.175752	-1.12955	0.688601	0.712201	1
Clostridium baratii; NR_029229.1	0.030303	-0.175753	-1.12955	0.688598	0.712201	1
Butyrivibrio proteoclasticus; NR_029185.1	0.030303	-0.175753	-1.12955	0.688598	0.712201	1
Streptococcus macedonicus; NR_037002.1	0.030303	-0.175756	-1.12956	0.688594	0.712201	1
Bacteroides nordii WAL 11050 = JCM 12987; NR_112939.1	0.030303	-0.17576	-1.12956	0.688587	0.712201	1
Caecibacterium sporoformans; NR_159147.1	1.53543	-0.17971	-1.13266	0.275216	0.354919	1
Enterobacter asburiae; NR_145647.1	0.0666667	-0.190744	-1.14135	0.620184	0.649153	1
Roseburia hominis A2-183; NR_074809.1	0.322835	-0.195178	-1.14487	0.459028	0.507757	1
[Clostridium] hylemonae; NR_024719.1	0.244094	-0.19978	-1.14852	0.486702	0.528274	1
Streptococcus gwangjuense; NR_165744.1	0.110236	-0.200118	-1.14879	0.56423	0.605487	1
Klebsiella quasipneumoniae subsp. similipneumoniae; NR_134063.1	2.00787	-0.201973	-1.15027	0.490962	0.53179	1
Halomonas sabkhae; NR_044217.1	0.0545455	-0.203917	-1.15182	0.609657	0.638455	1
Bacteroides sartorii JCM 16497; NR_113064.1	0.0545455	-0.203921	-1.15182	0.609652	0.638455	1
Butyrivibrio crossotus; NR_104735.1	0.0866142	-0.217349	-1.1626	0.54962	0.590416	1
Desnuesiella massiliensis; NR_144724.1	0.0424242	-0.219274	-1.16415	0.59786	0.626731	1
Herbinix luporum; NR_152095.1	0.204724	-0.21969	-1.16448	0.467888	0.514147	1
Subdoligranulum variabile; NR_028997.1	0.141732	-0.221378	-1.16585	0.503597	0.544062	1
Hungateiclostridium saccincola; NR_152684.1	0.0787879	-0.22386	-1.16785	0.544265	0.58508	1
Anaerocolumna jejuensis; NR_025796.1	0.0363636	-0.227943	-1.17116	0.591416	0.620912	1
Shewanella fodinae; NR_116902.1	0.0363636	-0.227944	-1.17116	0.591414	0.620912	1
Bacteroides thetaiotaomicron; NR_074277.1	0.0363636	-0.227949	-1.17117	0.591406	0.620912	1
Roseburia hominis A2-183; NR_042008.1	0.0363636	-0.22795	-1.17117	0.591405	0.620912	1
Pseudocitrobacter faecalis; NR_125690.1	0.0363636	-0.227956	-1.17117	0.591394	0.620912	1
Bacteroides xylanisolvens XB1A; NR_042499.1	0.0363636	-0.227957	-1.17118	0.591392	0.620912	1
[Eubacterium] tenue; NR_115798.1	0.125984	-0.23259	-1.17494	0.494034	0.53484	1
Flavonifractor plautii; NR_029356.1	0.590551	-0.245941	-1.18587	0.296395	0.381053	1
Pectobacterium carotovorum; NR_118227.1	0.0242424	-0.247763	-1.18736	0.577193	0.608432	1
Pantoea cypripedii; NR_041973.1	0.0242424	-0.247764	-1.18737	0.577192	0.608432	1
Tatumella citrea; NR_116799.1	0.0242424	-0.247765	-1.18737	0.577191	0.608432	1
Xenorhabdus bovienii; NR_115574.1	0.0242424	-0.247765	-1.18737	0.577191	0.608432	1
Erwinia pyrifoliae DSM 12163; NR_116754.1	0.0242424	-0.247766	-1.18737	0.577189	0.608432	1
Pseudomonas guariconensis; NR_135703.1	0.0242424	-0.247766	-1.18737	0.577189	0.608432	1
Buttiauxella warmboldiae; NR_028893.1	0.0242424	-0.247766	-1.18737	0.577189	0.608432	1
Clostridium paraputrificum; NR_119032.1	0.0242424	-0.247766	-1.18737	0.577189	0.608432	1
Enterococcus faecium; NR_114742.1	0.0242424	-0.247768	-1.18737	0.577187	0.608432	1
Enterococcus faecium; NR_115764.1	0.0242424	-0.247769	-1.18737	0.577185	0.608432	1
Erwinia typographi; NR_117446.1	0.0242424	-0.24777	-1.18737	0.577184	0.608432	1
Psychrobacillus soli; NR_137244.1	0.0242424	-0.24777	-1.18737	0.577184	0.608432	1
Enterococcus xiangfangensis; NR_133741.1	0.0242424	-0.24777	-1.18737	0.577184	0.608432	1
Edaphovirga cremea; NR_165712.1	0.0242424	-0.24777	-1.18737	0.577183	0.608432	1
Crenobacter cavernae; NR_163603.1	0.0242424	-0.24777	-1.18737	0.577183	0.608432	1
Enterobacter ludwigii; NR_042349.1	0.0242424	-0.247771	-1.18737	0.577182	0.608432	1
Bacteroides ovatus; NR_116181.1	0.0242424	-0.247771	-1.18737	0.577181	0.608432	1
Paenibacillus peoriae KCTC 3763; NR_117744.1	0.0242424	-0.247772	-1.18737	0.57718	0.608432	1
Anseongella ginsenosidimutans; NR_148803.1	0.0242424	-0.247772	-1.18737	0.57718	0.608432	1
Pantoea stewartii subsp. indologenes; NR_104928.1	0.0242424	-0.247772	-1.18737	0.57718	0.608432	1
Ruminiclostridium sufflavum; NR_041497.1	0.0242424	-0.247772	-1.18737	0.57718	0.608432	1
Marinomonas agarivorans; NR_170462.1	0.0242424	-0.247773	-1.18737	0.577179	0.608432	1
Clostridium tertium; NR_114728.1	0.0242424	-0.247774	-1.18737	0.577178	0.608432	1
Streptococcus australis; NR_036936.1	0.0242424	-0.247775	-1.18737	0.577175	0.608432	1
Paenibacillus intestini; NR_156979.1	0.0242424	-0.247777	-1.18738	0.577173	0.608432	1
Pseudobutyrivibrio xylanivorans; NR_025524.1	0.0242424	-0.247778	-1.18738	0.577172	0.608432	1
Herbinix hemicellulosilytica; NR_136763.1	0.0242424	-0.247778	-1.18738	0.577172	0.608432	1
Natranaerovirga pectinivora; NR_108636.1	0.0242424	-0.247778	-1.18738	0.577171	0.608432	1
Streptococcus gallinaceus; NR_025453.1	0.0242424	-0.247778	-1.18738	0.577171	0.608432	1
Clostridium chartatabidum; NR_029239.3	0.0242424	-0.247779	-1.18738	0.57717	0.608432	1
Swionibacillus sediminis; NR_158028.1	0.0242424	-0.24778	-1.18738	0.577169	0.608432	1
Phocaeicola massiliensis; NR_042745.1	0.0242424	-0.24778	-1.18738	0.577169	0.608432	1
Streptomyces alkalithermotolerans; NR_134819.1	0.0242424	-0.24778	-1.18738	0.577169	0.608432	1
Heliorestis acidaminivorans; NR_132700.2	0.0242424	-0.24778	-1.18738	0.577168	0.608432	1
Proteiniborus ethanoligenes; NR_044093.1	0.0242424	-0.247781	-1.18738	0.577168	0.608432	1
Blautia obeum ATCC 29174; NR_118692.1	1.79528	-0.261936	-1.19909	0.101866	0.290925	1
Enterocloster lavalensis; NR_044289.1	0.0484848	-0.263916	-1.20073	0.513472	0.553583	1
[Eubacterium] cellulosolvens; NR_026106.1	0.0484848	-0.263951	-1.20076	0.513415	0.553583	1
Romboutsia ilealis; NR_125597.1	0.0424242	-0.273921	-1.20909	0.506239	0.54635	1
Parabacteroides merdae; NR_041343.1	0.0424242	-0.273933	-1.2091	0.506219	0.54635	1
Lachnospira multipara ATCC 19207; NR_104758.1	0.314961	-0.278277	-1.21275	0.302376	0.387547	1
Bacteroides rodentium JCM 16496; NR_113072.1	0.212598	-0.283217	-1.21691	0.350212	0.425704	1
Alteromonas mediterranea; NR_148755.1	0.0363636	-0.284766	-1.21821	0.498607	0.539511	1
Streptococcus chosunense; NR_165741.1	0.0629921	-0.293607	-1.2257	0.446809	0.494766	1
[Clostridium] fimetarium; NR_024993.1	0.0629921	-0.293608	-1.2257	0.446808	0.494766	1
Klebsiella pneumoniae subsp. ozaenae; NR_041750.1	0.425197	-0.296527	-1.22818	0.298476	0.38302	1
Sinomonas notoginsengisoli; NR_134810.1	0.030303	-0.296535	-1.22819	0.490587	0.53166	1
Pantoea dispersa; NR_116797.1	0.030303	-0.296541	-1.2282	0.490576	0.53166	1
Streptococcus periodonticum; NR_165747.1	0.338583	-0.313585	-1.24279	0.310482	0.397203	1
Lactococcus kimchii; NR_169485.1	0.0484848	-0.314749	-1.2438	0.432135	0.479536	1
Megamonas hypermegale; NR_025514.1	1.51181	-0.321421	-1.24956	0.217593	0.299857	1
Blautia hansenii DSM 20583; NR_104687.1	0.314961	-0.322951	-1.25089	0.30216	0.387509	1
Gloeobacter violaceus PCC 7421; NR_074282.1	0.0181818	-0.32357	-1.25142	0.472946	0.514147	1
Gibbsiella greigii; NR_126291.1	0.0181818	-0.32357	-1.25142	0.472946	0.514147	1
Enterobacter cloacae; NR_117679.1	0.0181818	-0.323571	-1.25142	0.472945	0.514147	1
Erwinia endophytica; NR_148650.1	0.0181818	-0.323571	-1.25142	0.472944	0.514147	1
Pseudomonas extremaustralis 14-3; NR_114911.1	0.0181818	-0.323571	-1.25142	0.472944	0.514147	1
Desulfomicrobium thermophilum; NR_042924.1	0.0181818	-0.323572	-1.25142	0.472944	0.514147	1
Dickeya chrysanthemi; NR_117737.2	0.0181818	-0.323572	-1.25143	0.472944	0.514147	1
Salmonella enterica subsp. enterica serovar Typhimurium; NR_074910.1	0.0181818	-0.323572	-1.25143	0.472944	0.514147	1
Odoribacter splanchnicus; NR_074535.1	0.0181818	-0.323573	-1.25143	0.472942	0.514147	1
Photorhabdus heterorhabditis; NR_133816.1	0.0181818	-0.323573	-1.25143	0.472942	0.514147	1
Kosakonia cowanii JCM 10956 = DSM 18146; NR_025566.1	0.0181818	-0.323574	-1.25143	0.472941	0.514147	1
Pectobacterium brasiliense; NR_118224.1	0.0181818	-0.323574	-1.25143	0.472941	0.514147	1
Methylomicrobium alcaliphilum 20Z; NR_074649.1	0.0181818	-0.323575	-1.25143	0.47294	0.514147	1
Clostridium hydrogeniformans DSM 21757; NR_115712.1	0.0181818	-0.323575	-1.25143	0.47294	0.514147	1
Flexistipes sinusarabici DSM 4947; NR_074881.1	0.0181818	-0.323575	-1.25143	0.47294	0.514147	1
Plesiomonas shigelloides; NR_044827.1	0.0181818	-0.323575	-1.25143	0.47294	0.514147	1
Virgibacillus phasianinus; NR_163644.1	0.0181818	-0.323575	-1.25143	0.47294	0.514147	1
Paenibacillus darwinianus; NR_118592.1	0.0181818	-0.323575	-1.25143	0.472939	0.514147	1
Bacillus tequilensis; NR_117611.1	0.0181818	-0.323576	-1.25143	0.472939	0.514147	1
Bombilactobacillus mellifer; NR_126248.1	0.0181818	-0.323578	-1.25143	0.472936	0.514147	1
Clostridium moniliforme; NR_104892.1	0.0181818	-0.323578	-1.25143	0.472936	0.514147	1
Gordonia phthalatica; NR_159202.1	0.0181818	-0.323579	-1.25143	0.472935	0.514147	1
Indiicoccus explosivorum; NR_165008.1	0.0181818	-0.323579	-1.25143	0.472934	0.514147	1
Bacillus beveridgei; NR_116831.1	0.0181818	-0.32358	-1.25143	0.472934	0.514147	1
Natranaerobaculum magadiense; NR_135713.1	0.0181818	-0.32358	-1.25143	0.472934	0.514147	1
Tissierella carlieri; NR_133054.1	0.0181818	-0.323581	-1.25143	0.472933	0.514147	1
Pediococcus cellicola; NR_043290.1	0.0181818	-0.323581	-1.25143	0.472932	0.514147	1
Massilia atriviolacea; NR_171529.1	0.0181818	-0.323582	-1.25143	0.472931	0.514147	1
Mobilitalea sibirica; NR_134091.1	0.0181818	-0.323583	-1.25143	0.472929	0.514147	1
Lysinibacillus yapensis; NR_165716.1	0.0181818	-0.323584	-1.25144	0.472928	0.514147	1
Agromyces insulae; NR_149229.1	0.0181818	-0.323585	-1.25144	0.472927	0.514147	1
Blautia marasmi; NR_147395.1	0.0181818	-0.323586	-1.25144	0.472926	0.514147	1
Kineothrix alysoides; NR_156081.1	1.22835	-0.326186	-1.25369	0.0827254	0.290925	1
Gemella haemolysans; NR_025903.1	0.0181818	-0.335999	-1.26225	0.49012	0.53166	1
Streptococcus parasanguinis ATCC 15912; NR_024842.1	0.0363636	-0.339395	-1.26523	0.415999	0.461876	1
Rhodococcus oryzae; NR_170410.1	0.0363636	-0.339409	-1.26524	0.415978	0.461876	1
Enterococcus wangshanyuanii; NR_159231.1	0.0363636	-0.339416	-1.26524	0.415969	0.461876	1
Alkaliphilus oremlandii; NR_043674.1	0.0363636	-0.339419	-1.26525	0.415966	0.461876	1
Tatumella punctata; NR_104937.1	0.0708661	-0.339565	-1.26538	0.375547	0.425704	1
Anaerostipes butyraticus; NR_113319.1	0.181102	-0.34771	-1.27254	0.277232	0.357298	1
Clostridium tunisiense; NR_115161.1	0.0629921	-0.351258	-1.27567	0.368049	0.425704	1
Lachnospira pectinoschiza; NR_118667.1	0.574803	-0.35304	-1.27725	0.141043	0.299857	1
Lactobacillus shenzhenensis; NR_118471.1	0.030303	-0.353348	-1.27752	0.407268	0.453148	1
Pseudocitrobacter faecalis; NR_125691.1	0.030303	-0.353348	-1.27752	0.407266	0.453148	1
Clostridium polynesiense; NR_144690.1	0.030303	-0.353349	-1.27752	0.407266	0.453148	1
Defluviitalea saccharophila; NR_117912.1	0.030303	-0.353356	-1.27753	0.407257	0.453148	1
Bariatricus massiliensis; NR_144735.1	4.52756	-0.355227	-1.27919	0.00707546	0.0606801	1
Falsibacillus albus; NR_171509.1	0.0551181	-0.363825	-1.28683	0.360237	0.425704	1
Streptococcus halotolerans; NR_152063.1	0.0242424	-0.368558	-1.29106	0.398083	0.445067	1
Photobacterium chitinilyticum; NR_171499.1	0.0242424	-0.368558	-1.29106	0.398083	0.445067	1
Clostridium perfringens ATCC 13124; NR_121697.2	0.0242424	-0.36856	-1.29106	0.398081	0.445067	1
Brenneria salicis ATCC 15712 = DSM 30166; NR_026050.1	0.0242424	-0.36856	-1.29106	0.39808	0.445067	1
Weissella fabaria; NR_116897.1	0.0242424	-0.368563	-1.29107	0.398077	0.445067	1
Neptuniibacter caesariensis; NR_042749.1	0.0242424	-0.368563	-1.29107	0.398076	0.445067	1
Coprobacter fastidiosus NSB1; NR_118316.1	0.0242424	-0.368564	-1.29107	0.398075	0.445067	1
Paenibacillus brassicae; NR_132605.1	0.0242424	-0.368564	-1.29107	0.398075	0.445067	1
Enterococcus faecium; NR_112039.1	0.0242424	-0.368566	-1.29107	0.398073	0.445067	1
Ruminococcus flavefaciens; NR_025931.1	0.0242424	-0.368571	-1.29107	0.398067	0.445067	1
Amphritea opalescens; NR_170511.1	0.0472441	-0.377389	-1.29899	0.352071	0.425704	1
Faecalicatena orotica; NR_117131.1	0.0472441	-0.377394	-1.29899	0.352069	0.425704	1
[Clostridium] dakarense; NR_133028.1	0.0393701	-0.392054	-1.31226	0.343559	0.425704	1
Lachnotalea glycerini; NR_148620.1	0.417323	-0.392585	-1.31274	0.123498	0.290925	1
Klebsiella pneumoniae; NR_119278.1	0.818898	-0.395485	-1.31538	0.148019	0.299857	1
Microbacterium aureliae; NR_152652.1	0.0708661	-0.3972	-1.31695	0.305365	0.390897	1
Marvinbryantia formatexigens; NR_114807.1	0.23622	-0.402608	-1.3219	0.18148	0.299857	1
Franconibacter helveticus; NR_115723.1	0.0121212	-0.403581	-1.32279	0.378109	0.425704	1
Streptococcus orisratti; NR_024974.1	0.0121212	-0.403582	-1.32279	0.378108	0.425704	1
Leuconostoc miyukkimchii; NR_109072.1	0.0121212	-0.403582	-1.32279	0.378108	0.425704	1
Calorithrix insularis; NR_156913.1	0.0121212	-0.403582	-1.32279	0.378108	0.425704	1
Ferrimonas senticii; NR_043953.1	0.0121212	-0.403582	-1.32279	0.378108	0.425704	1
Streptococcus moroccensis; NR_134191.1	0.0121212	-0.403582	-1.32279	0.378108	0.425704	1
Gibbsiella dentisursi; NR_118387.1	0.0121212	-0.403582	-1.32279	0.378108	0.425704	1
Proteus vulgaris; NR_115878.1	0.0121212	-0.403582	-1.32279	0.378107	0.425704	1
Shigella dysenteriae; NR_026332.1	0.0121212	-0.403582	-1.32279	0.378107	0.425704	1
Erwinia rhapontici; NR_119365.1	0.0121212	-0.403582	-1.32279	0.378107	0.425704	1
Vibrio rhizosphaerae; NR_043984.1	0.0121212	-0.403582	-1.32279	0.378107	0.425704	1
Citrobacter rodentium; NR_028685.1	0.0121212	-0.403582	-1.32279	0.378107	0.425704	1
Serratia odorifera DSM 4582; NR_114578.1	0.0121212	-0.403582	-1.32279	0.378107	0.425704	1
Acidibacter ferrireducens; NR_126260.1	0.0121212	-0.403582	-1.32279	0.378107	0.425704	1
Heliobacterium modesticaldum Ice1; NR_074517.1	0.0121212	-0.403582	-1.32279	0.378107	0.425704	1
Streptococcus caballi; NR_044190.1	0.0121212	-0.403582	-1.32279	0.378107	0.425704	1
Shewanella hanedai; NR_115663.1	0.0121212	-0.403582	-1.32279	0.378107	0.425704	1
Klebsiella oxytoca; NR_119277.1	0.0121212	-0.403582	-1.32279	0.378107	0.425704	1
Citrobacter werkmanii; NR_024862.1	0.0121212	-0.403583	-1.32279	0.378107	0.425704	1
Providencia heimbachae; NR_042412.1	0.0121212	-0.403583	-1.32279	0.378107	0.425704	1
Streptococcus ruminantium; NR_158064.1	0.0121212	-0.403583	-1.32279	0.378107	0.425704	1
Citrobacter braakii; NR_028687.1	0.0121212	-0.403583	-1.32279	0.378107	0.425704	1
Wohlfahrtiimonas populi; NR_159162.1	0.0121212	-0.403583	-1.32279	0.378107	0.425704	1
Raoultella ornithinolytica; NR_114502.1	0.0121212	-0.403583	-1.32279	0.378107	0.425704	1
Bdellovibrio exovorus JSS; NR_116108.1	0.0121212	-0.403583	-1.32279	0.378107	0.425704	1
Thiohalospira halophila; NR_043873.1	0.0121212	-0.403583	-1.32279	0.378107	0.425704	1
Paeniclostridium sordellii; NR_113140.1	0.0121212	-0.403583	-1.32279	0.378107	0.425704	1
Clostridium sartagoforme; NR_026490.1	0.0121212	-0.403583	-1.32279	0.378106	0.425704	1
Abiotrophia defectiva; NR_025863.1	0.0121212	-0.403583	-1.32279	0.378106	0.425704	1
Desulfovibrio magneticus RS-1; NR_074958.1	0.0121212	-0.403583	-1.32279	0.378106	0.425704	1
Salmonella bongori; NR_074888.1	0.0121212	-0.403583	-1.32279	0.378106	0.425704	1
Xenorhabdus koppenhoeferi; NR_043637.1	0.0121212	-0.403583	-1.32279	0.378106	0.425704	1
Pantoea dispersa; NR_116755.1	0.0121212	-0.403583	-1.32279	0.378106	0.425704	1
Methylomonas aurantiaca; NR_029243.1	0.0121212	-0.403584	-1.32279	0.378106	0.425704	1
Serratia fonticola DSM 22080; NR_116808.1	0.0121212	-0.403584	-1.32279	0.378106	0.425704	1
Erwinia mallotivora; NR_041974.1	0.0121212	-0.403584	-1.32279	0.378106	0.425704	1
Serratia odorifera; NR_037110.1	0.0121212	-0.403584	-1.32279	0.378106	0.425704	1
Pelistega indica; NR_133812.1	0.0121212	-0.403584	-1.32279	0.378106	0.425704	1
Serratia liquefaciens; NR_121703.1	0.0121212	-0.403584	-1.32279	0.378106	0.425704	1
Lactobacillus nenjiangensis; NR_125563.1	0.0121212	-0.403584	-1.32279	0.378106	0.425704	1
Patulibacter americanus; NR_042369.1	0.0121212	-0.403584	-1.32279	0.378106	0.425704	1
Alteromonas lipolytica; NR_156088.1	0.0121212	-0.403584	-1.32279	0.378106	0.425704	1
Oceanisphaera sediminis; NR_109063.1	0.0121212	-0.403584	-1.32279	0.378105	0.425704	1
Xenorhabdus hominickii; NR_043648.1	0.0121212	-0.403584	-1.32279	0.378105	0.425704	1
Citrobacter amalonaticus; NR_104823.1	0.0121212	-0.403584	-1.32279	0.378105	0.425704	1
Pseudomonas kuykendallii; NR_118155.1	0.0121212	-0.403584	-1.32279	0.378105	0.425704	1
Phocoenobacter uteri; NR_027217.1	0.0121212	-0.403584	-1.32279	0.378105	0.425704	1
Aliidiomarina soli; NR_156169.1	0.0121212	-0.403584	-1.32279	0.378105	0.425704	1
Yokenella regensburgei; NR_104934.1	0.0121212	-0.403584	-1.32279	0.378105	0.425704	1
Budvicia diplopodorum; NR_117575.1	0.0121212	-0.403584	-1.32279	0.378105	0.425704	1
Bacteroides salyersiae; NR_112942.1	0.0121212	-0.403584	-1.32279	0.378105	0.425704	1
Selenomonas flueggei ATCC 43531; NR_041806.1	0.0121212	-0.403584	-1.32279	0.378105	0.425704	1
Prevotella fusca JCM 17724; NR_116725.1	0.0121212	-0.403584	-1.32279	0.378105	0.425704	1
Halomonas campisalis; NR_028702.1	0.0121212	-0.403584	-1.32279	0.378105	0.425704	1
Streptococcus gordonii; NR_116205.1	0.0121212	-0.403584	-1.32279	0.378105	0.425704	1
Enterococcus hirae; NR_114783.2	0.0121212	-0.403584	-1.32279	0.378105	0.425704	1
Kerstersia similis; NR_108174.1	0.0121212	-0.403584	-1.32279	0.378105	0.425704	1
Proteinivorax hydrogeniformans; NR_164884.1	0.0121212	-0.403584	-1.32279	0.378105	0.425704	1
Shewanella gelidimarina; NR_026058.1	0.0121212	-0.403584	-1.32279	0.378105	0.425704	1
Enterococcus eurekensis; NR_114649.1	0.0121212	-0.403584	-1.32279	0.378105	0.425704	1
Enterococcus dispar; NR_119293.1	0.0121212	-0.403584	-1.32279	0.378105	0.425704	1
Erwinia pyrifoliae DSM 12163; NR_044101.1	0.0121212	-0.403584	-1.32279	0.378105	0.425704	1
Glaciecola pallidula DSM 14239 = ACAM 615; NR_026056.1	0.0121212	-0.403584	-1.32279	0.378105	0.425704	1
Salibacterium halotolerans; NR_145636.1	0.0121212	-0.403584	-1.32279	0.378105	0.425704	1
Xenorhabdus szentirmaii; NR_042328.1	0.0121212	-0.403584	-1.32279	0.378105	0.425704	1
Ochrobactrum soli; NR_169364.1	0.0121212	-0.403584	-1.32279	0.378105	0.425704	1
Thermoactinomyces khenchelensis; NR_149199.1	0.0121212	-0.403584	-1.32279	0.378105	0.425704	1
Oceanimonas smirnovii; NR_042963.1	0.0121212	-0.403585	-1.32279	0.378105	0.425704	1
Lottiidibacillus patelloidae; NR_164941.1	0.0121212	-0.403585	-1.32279	0.378105	0.425704	1
Xenorhabdus kozodoii; NR_043646.1	0.0121212	-0.403585	-1.32279	0.378105	0.425704	1
Microbacterium enclense; NR_136462.1	0.0121212	-0.403585	-1.32279	0.378105	0.425704	1
Desulfonispora thiosulfatigenes; NR_026497.1	0.0121212	-0.403585	-1.32279	0.378105	0.425704	1
Enterococcus ratti; NR_041933.1	0.0121212	-0.403585	-1.32279	0.378104	0.425704	1
Bacteroides ovatus; NR_112940.1	0.0121212	-0.403585	-1.32279	0.378104	0.425704	1
Providencia thailandensis; NR_126224.1	0.0121212	-0.403585	-1.32279	0.378104	0.425704	1
Prevotella dentasini JCM 15908; NR_112848.1	0.0121212	-0.403585	-1.32279	0.378104	0.425704	1
Xenorhabdus mauleonii; NR_043645.1	0.0121212	-0.403585	-1.32279	0.378104	0.425704	1
Planomicrobium iranicum; NR_171442.1	0.0121212	-0.403585	-1.32279	0.378104	0.425704	1
Acidiferrimicrobium australe; NR_170414.1	0.0121212	-0.403585	-1.32279	0.378104	0.425704	1
Brenneria rubrifaciens; NR_119372.1	0.0121212	-0.403585	-1.32279	0.378104	0.425704	1
Liquorilactobacillus cacaonum; NR_042677.1	0.0121212	-0.403585	-1.32279	0.378104	0.425704	1
Marinicrinis sediminis; NR_151984.1	0.0121212	-0.403585	-1.32279	0.378104	0.425704	1
Thioprofundum lithotrophicum; NR_112829.1	0.0121212	-0.403585	-1.32279	0.378104	0.425704	1
Leucothrix mucor; NR_118099.1	0.0121212	-0.403585	-1.32279	0.378104	0.425704	1
Streptococcus rubneri; NR_109720.1	0.0121212	-0.403585	-1.32279	0.378104	0.425704	1
Parasutterella excrementihominis; NR_041667.1	0.0121212	-0.403585	-1.32279	0.378104	0.425704	1
Erwinia uzenensis; NR_113061.1	0.0121212	-0.403585	-1.32279	0.378104	0.425704	1
Marinobacterium aestuariivivens; NR_148849.1	0.0121212	-0.403585	-1.32279	0.378104	0.425704	1
Streptococcus anginosus; NR_118289.1	0.0121212	-0.403585	-1.32279	0.378104	0.425704	1
Proteus hauseri; NR_104767.1	0.0121212	-0.403585	-1.32279	0.378104	0.425704	1
Fructilactobacillus ixorae; NR_153713.1	0.0121212	-0.403585	-1.32279	0.378104	0.425704	1
Prevotella shahii; NR_024815.1	0.0121212	-0.403585	-1.32279	0.378104	0.425704	1
Streptococcus dentirousetti; NR_041460.1	0.0121212	-0.403585	-1.32279	0.378104	0.425704	1
Collinsella bouchesdurhonensis; NR_147379.1	0.0121212	-0.403585	-1.32279	0.378104	0.425704	1
Ethanoligenens harbinense YUAN-3; NR_042828.1	0.0121212	-0.403585	-1.32279	0.378104	0.425704	1
Rahnella woolbedingensis; NR_146848.1	0.0121212	-0.403586	-1.32279	0.378104	0.425704	1
Pantoea stewartii; NR_044800.1	0.0121212	-0.403586	-1.32279	0.378104	0.425704	1
Clostridium maximum; NR_026147.1	0.0121212	-0.403586	-1.32279	0.378104	0.425704	1
Clostridium luticellarii; NR_145907.1	0.0121212	-0.403586	-1.32279	0.378104	0.425704	1
Escherichia albertii; NR_025569.1	0.0121212	-0.403586	-1.32279	0.378104	0.425704	1
Moryella indoligenes; NR_043775.1	0.0121212	-0.403586	-1.32279	0.378103	0.425704	1
Heliophilum fasciatum; NR_118677.1	0.0121212	-0.403586	-1.32279	0.378103	0.425704	1
Methylophaga muralis; NR_115310.1	0.0121212	-0.403586	-1.32279	0.378103	0.425704	1
Mycolicibacillus koreensis; NR_118113.1	0.0121212	-0.403586	-1.32279	0.378103	0.425704	1
Megasphaera elsdenii DSM 20460; NR_102980.1	0.0121212	-0.403586	-1.32279	0.378103	0.425704	1
Xenorhabdus khoisanae; NR_117921.1	0.0121212	-0.403586	-1.32279	0.378103	0.425704	1
Novosphingobium lentum NBRC 107847; NR_042056.1	0.0121212	-0.403586	-1.32279	0.378103	0.425704	1
Glaciecola amylolytica; NR_171501.1	0.0121212	-0.403586	-1.32279	0.378103	0.425704	1
Anaerococcus jeddahensis; NR_165761.1	0.0121212	-0.403586	-1.32279	0.378103	0.425704	1
Arsukibacterium ikkense; NR_115689.1	0.0121212	-0.403586	-1.32279	0.378103	0.425704	1
Vibrio salilacus; NR_136813.1	0.0121212	-0.403586	-1.32279	0.378103	0.425704	1
Aeromonas eucrenophila; NR_118946.1	0.0121212	-0.403586	-1.32279	0.378103	0.425704	1
Cronobacter turicensis z3032; NR_102802.1	0.0121212	-0.403586	-1.32279	0.378103	0.425704	1
Alkaliphilus metalliredigens QYMF; NR_115152.1	0.0121212	-0.403586	-1.32279	0.378103	0.425704	1
Butyrivibrio hungatei; NR_025525.1	0.0121212	-0.403586	-1.32279	0.378103	0.425704	1
Virgibacillus marismortui; NR_028873.1	0.0121212	-0.403586	-1.32279	0.378103	0.425704	1
Erysipelothrix piscisicarius; NR_170394.1	0.0121212	-0.403586	-1.32279	0.378103	0.425704	1
Sphingomonas antarctica; NR_158140.1	0.0121212	-0.403586	-1.32279	0.378103	0.425704	1
Erysipelatoclostridium ramosum; NR_113243.1	0.0121212	-0.403586	-1.32279	0.378103	0.425704	1
Enterococcus massiliensis; NR_144723.2	0.0121212	-0.403586	-1.32279	0.378103	0.425704	1
Bacillus piscis; NR_165685.1	0.0121212	-0.403586	-1.32279	0.378103	0.425704	1
Bacillus subtilis; NR_112116.2	0.0121212	-0.403586	-1.32279	0.378103	0.425704	1
Chania multitudinisentens; NR_149302.1	0.0121212	-0.403586	-1.32279	0.378103	0.425704	1
Pantoea ananatis; NR_026045.1	0.0121212	-0.403586	-1.32279	0.378103	0.425704	1
Sphingomonas jeddahensis; NR_158139.1	0.0121212	-0.403587	-1.32279	0.378102	0.425704	1
Balneicella halophila; NR_152675.1	0.0121212	-0.403587	-1.32279	0.378102	0.425704	1
Cellulosilyticum ruminicola JCM 14822; NR_116001.1	0.0121212	-0.403587	-1.32279	0.378102	0.425704	1
Sporomusa ovata; NR_117660.1	0.0121212	-0.403587	-1.32279	0.378102	0.425704	1
Catonella morbi ATCC 51271; NR_026248.1	0.0121212	-0.403587	-1.32279	0.378102	0.425704	1
Prevotella disiens; NR_029149.1	0.0121212	-0.403587	-1.32279	0.378102	0.425704	1
Sulfurospirillum halorespirans; NR_028771.1	0.0121212	-0.403587	-1.32279	0.378102	0.425704	1
Actinokineospora spheciospongiae; NR_134687.1	0.0121212	-0.403587	-1.32279	0.378102	0.425704	1
Clostridium swellfunianum; NR_126179.1	0.0121212	-0.403587	-1.32279	0.378102	0.425704	1
Barnesiella viscericola; NR_121773.2	0.0121212	-0.403587	-1.32279	0.378102	0.425704	1
Marimonas lutisali; NR_169483.1	0.0121212	-0.403587	-1.32279	0.378102	0.425704	1
Fusobacterium mortiferum; NR_119089.1	0.0121212	-0.403587	-1.32279	0.378102	0.425704	1
Streptococcus urinalis; NR_115738.1	0.0121212	-0.403587	-1.32279	0.378102	0.425704	1
Romboutsia sedimentorum; NR_134800.1	0.0121212	-0.403587	-1.32279	0.378102	0.425704	1
Lactococcus formosensis; NR_114366.1	0.0121212	-0.403587	-1.32279	0.378102	0.425704	1
Finegoldia magna; NR_113383.1	0.0121212	-0.403587	-1.32279	0.378102	0.425704	1
Microbacterium soli; NR_116065.1	0.0121212	-0.403587	-1.32279	0.378102	0.425704	1
Microbacterium immunditiarum; NR_115695.1	0.0121212	-0.403588	-1.32279	0.378101	0.425704	1
Steroidobacter soli; NR_170506.1	0.0121212	-0.403588	-1.32279	0.378101	0.425704	1
Faecalicatena fissicatena; NR_117142.1	0.0121212	-0.403588	-1.32279	0.378101	0.425704	1
Grimontia marina; NR_116862.1	0.0121212	-0.403588	-1.32279	0.378101	0.425704	1
Swaminathania salitolerans; NR_025217.1	0.0121212	-0.403588	-1.32279	0.378101	0.425704	1
Collinsella tanakaei YIT 12063; NR_112899.1	0.0121212	-0.403588	-1.32279	0.378101	0.425704	1
Arcanobacterium phocae; NR_117158.1	0.0121212	-0.403588	-1.32279	0.378101	0.425704	1
Campylobacter avium; NR_118510.1	0.0121212	-0.403588	-1.32279	0.378101	0.425704	1
Thermus anatoliensis; NR_169469.1	0.0121212	-0.403588	-1.32279	0.378101	0.425704	1
Williamwhitmania taraxaci; NR_158100.1	0.0121212	-0.403588	-1.32279	0.378101	0.425704	1
Paracoccus suum; NR_171543.1	0.0121212	-0.403588	-1.32279	0.378101	0.425704	1
Prevotella brevis; NR_041954.1	0.0121212	-0.403588	-1.32279	0.378101	0.425704	1
Agarilytica rhodophyticola; NR_158125.1	0.0121212	-0.403588	-1.32279	0.378101	0.425704	1
Thermicanus aegyptius; NR_025355.1	0.0121212	-0.403588	-1.32279	0.378101	0.425704	1
Sporacetigenium mesophilum; NR_043101.1	0.0121212	-0.403588	-1.32279	0.378101	0.425704	1
Anaerococcus senegalensis JC48; NR_118220.1	0.0121212	-0.403588	-1.32279	0.378101	0.425704	1
Streptococcus suis; NR_036918.1	0.0121212	-0.403588	-1.32279	0.378101	0.425704	1
Acaryochloris marina MBIC11017; NR_115154.1	0.0121212	-0.403588	-1.32279	0.3781	0.425704	1
Clostridium quinii; NR_026149.1	0.0121212	-0.403588	-1.32279	0.3781	0.425704	1
Blautia hominis; NR_163636.1	0.0121212	-0.403588	-1.32279	0.3781	0.425704	1
Clostridium tyrobutyricum; NR_044718.2	0.0121212	-0.403589	-1.32279	0.3781	0.425704	1
Henriciella pelagia; NR_157792.1	0.0121212	-0.403589	-1.32279	0.3781	0.425704	1
Paenibacillus polymyxa; NR_117731.2	0.0121212	-0.403589	-1.32279	0.3781	0.425704	1
Agathobaculum desmolans; NR_044644.2	0.0121212	-0.403589	-1.32279	0.3781	0.425704	1
Ammoniphilus resinae; NR_151898.1	0.0121212	-0.403589	-1.32279	0.3781	0.425704	1
Pseudorhodoplanes sinuspersici; NR_145909.1	0.0121212	-0.403589	-1.32279	0.3781	0.425704	1
Albibacter helveticus; NR_114551.1	0.0121212	-0.403589	-1.32279	0.3781	0.425704	1
Companilactobacillus suantsaicola; NR_170421.1	0.0121212	-0.403589	-1.32279	0.3781	0.425704	1
Pseudonocardia thailandensis; NR_157703.1	0.0121212	-0.403589	-1.32279	0.378099	0.425704	1
Parabacteroides chinchillae; NR_113208.1	0.0121212	-0.403589	-1.32279	0.378099	0.425704	1
Kallipyga gabonensis; NR_144726.1	0.0121212	-0.403589	-1.32279	0.378099	0.425704	1
Pistricoccus aurantiacus; NR_149188.1	0.0121212	-0.40359	-1.3228	0.378099	0.425704	1
Carnobacterium divergens; NR_118906.1	0.0121212	-0.40359	-1.3228	0.378099	0.425704	1
Pantoea anthophila; NR_116749.1	0.0121212	-0.40359	-1.3228	0.378099	0.425704	1
Acetoanaerobium pronyense; NR_136796.1	0.0121212	-0.40359	-1.3228	0.378099	0.425704	1
Bacillus subtilis; NR_116017.1	0.0121212	-0.40359	-1.3228	0.378099	0.425704	1
Streptococcus parasanguinis ATCC 15912; NR_115735.1	0.0121212	-0.40359	-1.3228	0.378099	0.425704	1
Prevotella oryzae DSM 17970; NR_113227.1	0.0121212	-0.40359	-1.3228	0.378099	0.425704	1
Anoxybacillus salavatliensis; NR_104492.1	0.0121212	-0.40359	-1.3228	0.378099	0.425704	1
Streptomyces zhaozhouensis; NR_133874.1	0.0121212	-0.40359	-1.3228	0.378099	0.425704	1
Kineothrix alysoides; NR_156077.1	0.0121212	-0.40359	-1.3228	0.378099	0.425704	1
Clostridium homopropionicum; NR_026148.1	0.0121212	-0.40359	-1.3228	0.378098	0.425704	1
Paeniglutamicibacter kerguelensis; NR_029027.1	0.0121212	-0.403591	-1.3228	0.378098	0.425704	1
Clostridium celatum; NR_026167.1	0.0121212	-0.403591	-1.3228	0.378098	0.425704	1
Streptococcus caviae; NR_156902.1	0.0121212	-0.403591	-1.3228	0.378098	0.425704	1
Viridibacterium curvum; NR_165689.1	0.0121212	-0.403591	-1.3228	0.378097	0.425704	1
Paenibacillus curdlanolyticus; NR_115596.1	0.0121212	-0.403591	-1.3228	0.378097	0.425704	1
Clostridium senegalense JC122; NR_125591.1	0.0121212	-0.403591	-1.3228	0.378097	0.425704	1
Bacillus spongiae; NR_165694.1	0.0121212	-0.403591	-1.3228	0.378097	0.425704	1
Microbacterium kribbense; NR_044237.1	0.0121212	-0.403591	-1.3228	0.378097	0.425704	1
Alkalitalea saponilacus; NR_117932.1	0.0121212	-0.403592	-1.3228	0.378097	0.425704	1
Anaerobranca californiensis; NR_042729.1	0.0121212	-0.403592	-1.3228	0.378097	0.425704	1
Haloplasma contractile SSD-17B; NR_044362.1	0.0121212	-0.403592	-1.3228	0.378097	0.425704	1
Streptomyces kanamyceticus; NR_043822.1	0.0121212	-0.403592	-1.3228	0.378097	0.425704	1
Irregularibacter muris; NR_144613.1	0.0121212	-0.403592	-1.3228	0.378096	0.425704	1
Methylopila jiangsuensis; NR_116708.1	0.0121212	-0.403593	-1.3228	0.378096	0.425704	1
Bombilactobacillus mellis; NR_126249.1	0.0121212	-0.403593	-1.3228	0.378096	0.425704	1
Geothermomicrobium terrae; NR_134040.2	0.0121212	-0.403593	-1.3228	0.378096	0.425704	1
Sporomusa sphaeroides DSM 2875; NR_025417.1	0.0121212	-0.403593	-1.3228	0.378096	0.425704	1
Desulfohalotomaculum alkaliphilum; NR_024947.1	0.0121212	-0.403593	-1.3228	0.378095	0.425704	1
Bacteroides cellulosilyticus; NR_112933.1	0.0121212	-0.403593	-1.3228	0.378095	0.425704	1
Catenuloplanes castaneus; NR_104703.1	0.0121212	-0.403594	-1.3228	0.378094	0.425704	1
Gaiella occulta; NR_118138.1	0.0121212	-0.403595	-1.3228	0.378093	0.425704	1
Fusobacterium mortiferum; NR_117734.1	0.0121212	-0.404382	-1.32352	0.379732	0.427301	1
Coprococcus eutactus; NR_044049.1	0.19685	-0.409222	-1.32797	0.196784	0.299857	1
Bacteroides uniformis; NR_112945.1	0.496063	-0.410115	-1.32879	0.0961916	0.290925	1
Blautia argi; NR_171389.1	0.0629921	-0.411266	-1.32985	0.297571	0.382093	1
Yersinia entomophaga; NR_115759.1	0.0629921	-0.411286	-1.32987	0.297546	0.382093	1
Arthrobacter ginkgonis; NR_156061.1	0.0944882	-0.413808	-1.3322	0.265594	0.343362	1
Eisenbergiella massiliensis; NR_144731.1	0.291339	-0.415293	-1.33357	0.160585	0.299857	1
[Ruminococcus] faecis JCM 15917; NR_116747.1	6.94488	-0.421133	-1.33898	0.0357655	0.19883	1
[Ruminococcus] lactaris ATCC 29176; NR_027579.1	1.23622	-0.423768	-1.34143	0.0166112	0.120852	1
Marinimicrobium alkaliphilum; NR_171518.1	0.0242424	-0.425357	-1.3429	0.325283	0.413852	1
Cronobacter muytjensii; NR_117437.1	0.0242424	-0.42537	-1.34292	0.325269	0.413852	1
Pectobacterium parmentieri; NR_153752.1	0.0242424	-0.425375	-1.34292	0.325261	0.413852	1
[Ruminococcus] torques; NR_115502.1	1.01575	-0.425773	-1.34329	0.0174705	0.12518	1
Enterocloster aldensis; NR_043680.1	0.0472441	-0.442839	-1.35928	0.281036	0.36153	1
Ruminococcus gauvreauii; NR_044265.1	0.0472441	-0.442861	-1.3593	0.28101	0.36153	1
Shimwellia pseudoproteus; NR_116604.1	0.0472441	-0.44287	-1.35931	0.280998	0.36153	1
Paraburkholderia lacunae; NR_165707.1	0.0181818	-0.444364	-1.36071	0.315472	0.402353	1
Trabulsiella guamensis ATCC 49490; NR_042893.1	0.0181818	-0.444373	-1.36072	0.315461	0.402353	1
Caldicellulosiruptor obsidiansis OB47; NR_074766.1	0.0181818	-0.444373	-1.36072	0.315461	0.402353	1
Aliicoccus persicus; NR_109131.1	0.0181818	-0.444373	-1.36072	0.315462	0.402353	1
Camelimonas fluminis; NR_137267.1	0.0181818	-0.44438	-1.36073	0.315454	0.402353	1
[Ruminococcus] torques; NR_036777.1	0.984252	-0.453397	-1.36926	0.021298	0.144577	1
Streptococcus chenjunshii; NR_171502.1	0.165354	-0.456647	-1.37235	0.18059	0.299857	1
Erwinia piriflorinigrans CFBP 5888; NR_117353.1	0.188976	-0.460059	-1.3756	0.155152	0.299857	1
Syntrophococcus sucromutans; NR_036869.2	0.826772	-0.463812	-1.37918	0.0276605	0.169543	1
Pseudescherichia vulneris; NR_119109.1	0.559055	-0.46701	-1.38224	0.0850109	0.290925	1
Streptococcus thermophilus; NR_042778.1	0.771654	-0.470577	-1.38566	0.0913835	0.290925	1
Brenneria corticis; NR_171515.1	1.97638	-0.47694	-1.39179	0.0597751	0.2756	1
Romboutsia lituseburensis DSM 797; NR_118728.2	0.0314961	-0.480003	-1.39475	0.263139	0.34061	1
Cohnella faecalis; NR_171539.1	0.0314961	-0.480007	-1.39475	0.263135	0.34061	1
Pseudoramibacter alactolyticus ATCC 23263; NR_112097.1	0.0314961	-0.480018	-1.39476	0.263124	0.34061	1
Acetatifactor muris; NR_117905.1	0.0314961	-0.480018	-1.39476	0.263124	0.34061	1
Motilimonas pumilua; NR_171505.1	0.0314961	-0.480018	-1.39476	0.263121	0.34061	1
Brevibacillus halotolerans; NR_156834.1	0.0314961	-0.48002	-1.39476	0.263123	0.34061	1
Phocaeicola vulgatus; NR_112143.1	0.0314961	-0.480027	-1.39477	0.263114	0.34061	1
Bacillus xiapuensis; NR_171460.1	0.0314961	-0.480028	-1.39477	0.263113	0.34061	1
Eubacterium xylanophilum; NR_118676.1	0.0314961	-0.480031	-1.39477	0.263109	0.34061	1
Veillonella dispar; NR_115355.1	0.023622	-0.501173	-1.41536	0.25363	0.330353	1
Actinobacillus scotiae; NR_027207.1	0.023622	-0.501178	-1.41537	0.253625	0.330353	1
Faecalicatena contorta; NR_104803.1	0.0787402	-0.501765	-1.41594	0.197781	0.299857	1
Citrobacter freundii; NR_117752.1	0.0472441	-0.511453	-1.42549	0.219438	0.299857	1
Desulfosporosinus nitroreducens; NR_156977.1	0.0472441	-0.511458	-1.42549	0.219434	0.299857	1
Enterococcus faecalis; NR_040789.1	0.0472441	-0.511467	-1.4255	0.219427	0.299857	1
[Eubacterium] rectale ATCC 33656; NR_074634.1	11.3071	-0.518079	-1.43205	0.00484463	0.0476236	1
Holdemanella biformis; NR_044731.2	0.015748	-0.524371	-1.43831	0.243756	0.318089	1
[Clostridium] sphenoides JCM 1415; NR_112174.1	0.015748	-0.524371	-1.43831	0.243756	0.318089	1
Bacteroides luti; NR_125463.1	0.015748	-0.524372	-1.43831	0.243755	0.318089	1
Klebsiella michiganensis; NR_118335.1	0.015748	-0.524373	-1.43831	0.243754	0.318089	1
Streptococcus mitis; NR_115560.1	0.015748	-0.524375	-1.43831	0.243751	0.318089	1
Paenibacillus lupini; NR_134115.1	0.015748	-0.524375	-1.43831	0.243753	0.318089	1
Bradyrhizobium nitroreducens; NR_169463.1	0.015748	-0.524375	-1.43831	0.243753	0.318089	1
Shimwellia blattae DSM 4481 = NBRC 105725; NR_118256.1	0.015748	-0.524376	-1.43831	0.243751	0.318089	1
Drancourtella massiliensis; NR_144722.1	0.015748	-0.524376	-1.43831	0.243751	0.318089	1
Desulfosporosinus fructosivorans; NR_156976.1	0.015748	-0.524376	-1.43831	0.243752	0.318089	1
Bacteroides zoogleoformans; NR_113353.1	0.015748	-0.524376	-1.43831	0.243751	0.318089	1
Pseudomonas stutzeri; NR_116489.1	0.015748	-0.524377	-1.43831	0.24375	0.318089	1
Streptococcus marmotae; NR_152678.1	0.015748	-0.524378	-1.43831	0.243749	0.318089	1
Staphylococcus pseudintermedius; NR_042284.1	0.015748	-0.524378	-1.43831	0.24375	0.318089	1
Sphingobium chlorophenolicum; NR_118844.1	0.015748	-0.524379	-1.43831	0.243749	0.318089	1
Agrobacterium salinitolerans; NR_157010.1	0.015748	-0.524379	-1.43831	0.243749	0.318089	1
Psychrosphaera aestuarii; NR_133832.1	0.015748	-0.524379	-1.43831	0.243749	0.318089	1
[Clostridium] herbivorans; NR_118669.1	0.015748	-0.524379	-1.43831	0.243748	0.318089	1
Butyricimonas phoceensis; NR_169358.1	0.015748	-0.52438	-1.43831	0.243748	0.318089	1
Gibbsiella dentisursi; NR_108121.1	0.015748	-0.52438	-1.43832	0.243746	0.318089	1
Anaerobacillus alkaliphilus; NR_171467.1	0.015748	-0.52438	-1.43832	0.243747	0.318089	1
Shewanella benthica; NR_026217.1	0.015748	-0.524381	-1.43832	0.243746	0.318089	1
Ursidibacter maritimus; NR_137345.1	0.015748	-0.524381	-1.43832	0.243746	0.318089	1
Fangia hongkongensis; NR_041041.1	0.015748	-0.524381	-1.43832	0.243746	0.318089	1
Brevibacillus antibioticus; NR_165725.1	0.015748	-0.524381	-1.43832	0.243747	0.318089	1
Ursidibacter arcticus; NR_137344.1	0.015748	-0.524382	-1.43832	0.243746	0.318089	1
Coprobacillus cateniformis JCM 10604; NR_024733.1	0.015748	-0.524382	-1.43832	0.243746	0.318089	1
Clostridium aurantibutyricum; NR_044841.2	0.015748	-0.524383	-1.43832	0.243745	0.318089	1
Pantoea allii; NR_115258.1	0.015748	-0.524383	-1.43832	0.243744	0.318089	1
Pseudofrancisella aestuarii; NR_164946.1	0.015748	-0.524383	-1.43832	0.243745	0.318089	1
Buttiauxella brennerae; NR_025328.1	0.015748	-0.524383	-1.43832	0.243744	0.318089	1
Parashewanella tropica; NR_169478.1	0.015748	-0.524383	-1.43832	0.243745	0.318089	1
Pseudomonas mangrovi; NR_171510.1	0.015748	-0.524384	-1.43832	0.243744	0.318089	1
Eubacterium pyruvativorans; NR_042074.1	0.015748	-0.524384	-1.43832	0.243743	0.318089	1
Nocardia testacea; NR_112222.1	0.015748	-0.524384	-1.43832	0.243743	0.318089	1
Pectobacterium polaris; NR_159085.1	0.015748	-0.524385	-1.43832	0.243742	0.318089	1
Polynucleobacter victoriensis; NR_159243.1	0.015748	-0.524385	-1.43832	0.243743	0.318089	1
Serratia plymuthica; NR_114579.1	0.015748	-0.524385	-1.43832	0.243742	0.318089	1
Syntrophobotulus glycolicus; NR_074993.1	0.015748	-0.524385	-1.43832	0.243743	0.318089	1
Mangrovibacterium marinum; NR_146043.1	0.015748	-0.524386	-1.43832	0.243742	0.318089	1
Dialister micraerophilus DSM 19965; NR_041895.1	0.015748	-0.524386	-1.43832	0.243742	0.318089	1
Enterococcus faecium; NR_042054.1	0.015748	-0.524387	-1.43832	0.243742	0.318089	1
Prevotella loescheii; NR_113109.1	0.015748	-0.524387	-1.43832	0.243741	0.318089	1
Clostridium disporicum; NR_026491.1	0.015748	-0.524387	-1.43832	0.243741	0.318089	1
Murimonas intestini; NR_134772.1	0.0944882	-0.526857	-1.44079	0.165838	0.299857	1
Peptococcus simiae; NR_153710.1	0.0944882	-0.52687	-1.4408	0.165823	0.299857	1
Howardella ureilytica; NR_044022.2	0.0393701	-0.532673	-1.44661	0.210842	0.299857	1
Microbacterium kyungheense; NR_134086.1	0.0393701	-0.532678	-1.44661	0.210838	0.299857	1
Kineothrix alysoides; NR_156080.1	0.0629921	-0.539397	-1.45336	0.183004	0.299857	1
Negativibacillus massiliensis; NR_147378.1	0.23622	-0.552496	-1.46662	0.0751712	0.290925	1
Chitinimonas lacunae; NR_159158.1	0.0314961	-0.555824	-1.47001	0.201959	0.299857	1
Buttiauxella ferragutiae; NR_025329.1	0.15748	-0.557063	-1.47127	0.106453	0.290925	1
Blautia producta ATCC 27340 = DSM 2950; NR_113270.1	0.0551181	-0.56052	-1.4748	0.175331	0.299857	1
Enterocloster bolteae; NR_113410.1	0.488189	-0.561109	-1.4754	0.0443618	0.225488	1
Acinetobacter sichuanensis; NR_171416.1	0.102362	-0.567617	-1.48207	0.133209	0.290925	1
Enterorhabdus caecimuris B7; NR_115868.1	0.149606	-0.572711	-1.48732	0.10206	0.290925	1
Streptococcus vestibularis ATCC 49124; NR_042777.1	0.913386	-0.5751	-1.48978	0.0519624	0.262185	1
Anaerobutyricum hallii; NR_118673.1	3.88976	-0.577076	-1.49182	7.23212e-06	0.00014354	0.0150717
Enterobacter cloacae subsp. dissolvens; NR_118011.1	0	-0.57829	-1.49308	0.222734	0.299857	1
Streptococcus lutetiensis; NR_115719.1	0	-0.57829	-1.49308	0.222734	0.299857	1
Peptostreptococcus anaerobius; NR_042847.1	0	-0.57829	-1.49308	0.222734	0.299857	1
Paenibacillus aceris; NR_156841.1	0	-0.57829	-1.49308	0.222734	0.299857	1
Peptostreptococcus russellii; NR_115155.1	0	-0.57829	-1.49308	0.222734	0.299857	1
Parvimonas micra; NR_114338.1	0	-0.57829	-1.49308	0.222734	0.299857	1
Microbacterium arborescens; NR_112023.1	0	-0.57829	-1.49308	0.222734	0.299857	1
Campylobacter showae; NR_118526.1	0	-0.57829	-1.49308	0.222734	0.299857	1
Fusobacterium nucleatum subsp. nucleatum ATCC 25586; NR_117287.1	0	-0.57829	-1.49308	0.222734	0.299857	1
Limosilactobacillus fermentum; NR_113335.1	0	-0.57829	-1.49308	0.222734	0.299857	1
Peptostreptococcus anaerobius; NR_115512.1	0	-0.57829	-1.49308	0.222734	0.299857	1
Pseudomonas knackmussii B13; NR_041702.1	0	-0.57829	-1.49308	0.222734	0.299857	1
Lactobacillus caviae; NR_157747.1	0	-0.57829	-1.49308	0.222734	0.299857	1
Levilactobacillus suantsaiihabitans; NR_170422.1	0	-0.57829	-1.49308	0.222734	0.299857	1
Gemella sanguinis; NR_026419.1	0	-0.57829	-1.49308	0.222734	0.299857	1
Kosakonia oryzendophytica; NR_125586.1	0	-0.57829	-1.49308	0.222734	0.299857	1
Dellaglioa algida; NR_028617.1	0	-0.57829	-1.49308	0.222734	0.299857	1
Faecalicatena orotica; NR_117126.1	0	-0.57829	-1.49308	0.222734	0.299857	1
Persephonella hydrogeniphila; NR_024797.1	0	-0.57829	-1.49308	0.222734	0.299857	1
Enterocloster clostridioformis; NR_044715.2	0	-0.57829	-1.49308	0.222734	0.299857	1
Acetobacterium carbinolicum subsp. kysingense; NR_115316.1	0	-0.57829	-1.49308	0.222734	0.299857	1
Mycoplasma feliminutum; NR_029181.1	0	-0.57829	-1.49308	0.222734	0.299857	1
Haemophilus influenzae; NR_044682.2	0	-0.57829	-1.49308	0.222734	0.299857	1
Silanimonas mangrovi AK13; NR_117571.1	0	-0.57829	-1.49308	0.222734	0.299857	1
Cycloclasticus pugetii PS-1; NR_044649.1	0	-0.57829	-1.49308	0.222734	0.299857	1
Salinicoccus iranensis; NR_043937.2	0	-0.57829	-1.49308	0.222734	0.299857	1
Carboxydothermus pertinax; NR_113203.1	0	-0.57829	-1.49308	0.222734	0.299857	1
Gemella bergeri; NR_026420.1	0	-0.57829	-1.49308	0.222734	0.299857	1
Microbacterium ginsengiterrae; NR_116483.1	0	-0.57829	-1.49308	0.222734	0.299857	1
Peptoanaerobacter stomatis; NR_146702.1	0	-0.57829	-1.49308	0.222734	0.299857	1
Bacillus coagulans DSM 1 = ATCC 7050; NR_115727.1	0	-0.57829	-1.49308	0.222734	0.299857	1
Tenggerimyces mesophilus; NR_137391.2	0	-0.57829	-1.49308	0.222734	0.299857	1
Phytobacter diazotrophicus; NR_115869.1	0	-0.57829	-1.49308	0.222734	0.299857	1
Lactobacillus wasatchensis; NR_147709.1	0	-0.57829	-1.49308	0.222734	0.299857	1
Psychromonas agarivorans; NR_114267.1	0	-0.57829	-1.49308	0.222734	0.299857	1
Nonomuraea harbinensis; NR_125658.1	0	-0.57829	-1.49308	0.222734	0.299857	1
Thermovirga lienii DSM 17291; NR_043522.1	0	-0.57829	-1.49308	0.222734	0.299857	1
Paraphotobacterium marinum; NR_151928.1	0	-0.57829	-1.49308	0.222734	0.299857	1
Nesterenkonia aurantiaca; NR_148812.1	0	-0.57829	-1.49308	0.222734	0.299857	1
Alkalihalobacillus hemicentroti; NR_109010.1	0	-0.57829	-1.49308	0.222734	0.299857	1
Granulicatella elegans; NR_028682.1	0	-0.57829	-1.49308	0.222734	0.299857	1
Shewanella litorisediminis; NR_169448.1	0	-0.57829	-1.49308	0.222734	0.299857	1
Chlorobium ferrooxidans DSM 13031; NR_119288.2	0	-0.57829	-1.49308	0.222734	0.299857	1
Cronobacter sakazakii; NR_118449.1	0	-0.57829	-1.49308	0.222734	0.299857	1
Actinocorallia longicatena; NR_112731.1	0	-0.57829	-1.49308	0.222734	0.299857	1
Microlunatus phosphovorus NM-1; NR_115544.1	0	-0.57829	-1.49308	0.222734	0.299857	1
Alkalihalobacillus patagoniensis; NR_025741.1	0	-0.57829	-1.49308	0.222734	0.299857	1
Pseudobacteroides cellulosolvens ATCC 35603 = DSM 2933; NR_025918.1	0	-0.57829	-1.49308	0.222734	0.299857	1
Lentibacillus sediminis; NR_158109.1	0	-0.57829	-1.49308	0.222734	0.299857	1
Clostridium isatidis; NR_026347.1	0	-0.57829	-1.49308	0.222734	0.299857	1
Ravibacter arvi; NR_159219.1	0	-0.57829	-1.49308	0.222734	0.299857	1
Aerococcus christensenii; NR_044929.2	0	-0.57829	-1.49308	0.222734	0.299857	1
Cronobacter malonaticus; NR_044060.1	0	-0.57829	-1.49308	0.222734	0.299857	1
Floricoccus tropicus; NR_159226.1	0	-0.57829	-1.49308	0.222734	0.299857	1
Lysobacter novalis; NR_137252.1	0	-0.57829	-1.49308	0.222734	0.299857	1
Peptoniphilus tyrrelliae; NR_117555.1	0	-0.57829	-1.49308	0.222734	0.299857	1
Lacisediminimonas profundi; NR_165788.1	0	-0.57829	-1.49308	0.222734	0.299857	1
Lactococcus nasutitermitis; NR_147780.1	0	-0.57829	-1.49308	0.222734	0.299857	1
Veillonella dispar; NR_119169.1	0	-0.57829	-1.49308	0.222734	0.299857	1
Marinitoga piezophila KA3; NR_074102.1	0	-0.57829	-1.49308	0.222734	0.299857	1
Paenibacillus zanthoxyli; NR_043876.1	0	-0.57829	-1.49308	0.222734	0.299857	1
Microvirga rosea; NR_169421.1	0	-0.57829	-1.49308	0.222734	0.299857	1
Streptosporangium becharense; NR_149772.1	0	-0.57829	-1.49308	0.222734	0.299857	1
Melioribacter roseus P3M-2; NR_118349.1	0	-0.57829	-1.49308	0.222734	0.299857	1
Fictibacillus solisalsi; NR_044387.1	0	-0.57829	-1.49308	0.222734	0.299857	1
Kocuria aegyptia; NR_043511.1	0	-0.57829	-1.49308	0.222734	0.299857	1
Bacillus camelliae; NR_159341.1	0	-0.57829	-1.49308	0.222734	0.299857	1
Oxobacter pfennigii; NR_117690.2	0	-0.57829	-1.49308	0.222734	0.299857	1
Sphingomonas jatrophae; NR_159248.1	0	-0.57829	-1.49308	0.222734	0.299857	1
Aerococcus viridans ATCC 11563 = CCUG 4311; NR_118723.2	0	-0.57829	-1.49308	0.222734	0.299857	1
Synechococcus rubescens; NR_125481.1	0	-0.57829	-1.49308	0.222734	0.299857	1
Mycoplasma insons; NR_115812.1	0	-0.57829	-1.49308	0.222734	0.299857	1
Massilia glaciei; NR_158142.1	0	-0.57829	-1.49308	0.222734	0.299857	1
Paenibacillus dendritiformis; NR_042861.1	0	-0.57829	-1.49308	0.222734	0.299857	1
Acetobacter senegalensis; NR_043252.1	0	-0.57829	-1.49308	0.222734	0.299857	1
Aridibacter nitratireducens; NR_159154.1	0	-0.57829	-1.49308	0.222734	0.299857	1
Brasilonema bromeliae; NR_115807.1	0	-0.57829	-1.49308	0.222734	0.299857	1
Oceanisphaera litoralis; NR_025593.1	0	-0.57829	-1.49308	0.222734	0.299857	1
Facklamia miroungae; NR_025400.1	0	-0.57829	-1.49308	0.222734	0.299857	1
Solimonas terrae; NR_125692.1	0	-0.57829	-1.49308	0.222734	0.299857	1
Terrisporobacter glycolicus ATCC 14880 = DSM 1288; NR_119074.1	0	-0.57829	-1.49308	0.222734	0.299857	1
Luteimonas padinae; NR_153744.1	0	-0.57829	-1.49308	0.222734	0.299857	1
Xenorhabdus stockiae; NR_043634.1	0	-0.57829	-1.49308	0.222734	0.299857	1
Paenibacillus barcinonensis; NR_042272.1	0	-0.57829	-1.49308	0.222734	0.299857	1
Vagococcus martis; NR_158022.1	0	-0.57829	-1.49308	0.222734	0.299857	1
Mycetocola zhujimingii; NR_171410.1	0	-0.57829	-1.49308	0.222734	0.299857	1
Haloimpatiens lingqiaonensis; NR_148615.1	0	-0.57829	-1.49308	0.222734	0.299857	1
Nereida ignava; NR_042283.1	0	-0.57829	-1.49308	0.222734	0.299857	1
Defluviicoccus vanus; NR_041771.1	0	-0.57829	-1.49308	0.222734	0.299857	1
Weissella uvarum; NR_134229.1	0	-0.57829	-1.49308	0.222734	0.299857	1
Salinicola socius; NR_044024.1	0	-0.57829	-1.49308	0.222734	0.299857	1
Alkalihalobacillus shacheensis; NR_133980.1	0	-0.57829	-1.49308	0.222734	0.299857	1
Kurthia zopfii; NR_119003.1	0	-0.57829	-1.49308	0.222734	0.299857	1
Anaerovorax odorimutans; NR_028911.1	0	-0.57829	-1.49308	0.222734	0.299857	1
Sphingobium yanoikuyae; NR_115524.1	0	-0.57829	-1.49308	0.222734	0.299857	1
Paraburkholderia sabiae; NR_043180.1	0	-0.57829	-1.49308	0.222734	0.299857	1
Antarcticibacterium flavum; NR_159278.1	0	-0.57829	-1.49308	0.222734	0.299857	1
Marinitoga litoralis; NR_104518.1	0	-0.57829	-1.49308	0.222734	0.299857	1
Lactovum miscens; NR_042140.1	0	-0.57829	-1.49308	0.222734	0.299857	1
Fluviicola taffensis; NR_074547.1	0	-0.57829	-1.49308	0.222734	0.299857	1
Prevotella oulorum; NR_029147.1	0	-0.57829	-1.49308	0.222734	0.299857	1
Pseudomonas indica; NR_028801.1	0	-0.57829	-1.49308	0.222734	0.299857	1
Moellerella wisconsensis; NR_104939.1	0	-0.57829	-1.49308	0.222734	0.299857	1
Actinobacillus arthritidis; NR_044613.1	0	-0.57829	-1.49308	0.222734	0.299857	1
Alistipes finegoldii; NR_102944.1	0	-0.57829	-1.49308	0.222734	0.299857	1
Gloeobacter kilaueensis JS1; NR_121745.1	0	-0.57829	-1.49308	0.222734	0.299857	1
Alkalimonas delamerensis; NR_044879.1	0	-0.57829	-1.49308	0.222734	0.299857	1
Fusobacterium perfoetens; NR_044688.3	0	-0.57829	-1.49308	0.222734	0.299857	1
Ilyomonas limi; NR_164990.1	0	-0.57829	-1.49308	0.222734	0.299857	1
Salmonella enterica subsp. arizonae; NR_116125.1	0	-0.57829	-1.49308	0.222734	0.299857	1
Thermolongibacillus altinsuensis; NR_125531.1	0	-0.57829	-1.49308	0.222734	0.299857	1
Serratia ureilytica; NR_042356.1	0	-0.57829	-1.49308	0.222734	0.299857	1
Paenibacillus endophyticus; NR_135705.1	0	-0.57829	-1.49308	0.222734	0.299857	1
Pseudidiomarina donghaiensis; NR_044537.1	0	-0.57829	-1.49308	0.222734	0.299857	1
Porphyromonas gingivalis; NR_119038.1	0	-0.57829	-1.49308	0.222734	0.299857	1
Murdochiella massiliensis; NR_148568.1	0	-0.57829	-1.49308	0.222734	0.299857	1
Fusobacterium nucleatum subsp. polymorphum ATCC 10953; NR_117288.1	0	-0.57829	-1.49308	0.222734	0.299857	1
Riemerella columbipharyngis; NR_117970.1	0	-0.57829	-1.49308	0.222734	0.299857	1
Planifilum fimeticola; NR_040940.1	0	-0.57829	-1.49308	0.222734	0.299857	1
Schaalia cardiffensis; NR_025521.1	0	-0.57829	-1.49308	0.222734	0.299857	1
Salibacter halophilus; NR_156967.1	0	-0.57829	-1.49308	0.222734	0.299857	1
Amnibacterium flavum; NR_171427.1	0	-0.57829	-1.49308	0.222734	0.299857	1
Anaeromicrobium sediminis; NR_156897.1	0	-0.57829	-1.49308	0.222734	0.299857	1
Elusimicrobium minutum; NR_115046.1	0	-0.57829	-1.49308	0.222734	0.299857	1
Trinickia fusca; NR_171525.1	0	-0.57829	-1.49308	0.222734	0.299857	1
Thauera propionica; NR_159313.1	0	-0.57829	-1.49308	0.222734	0.299857	1
Succinatimonas hippei YIT 12066; NR_113274.1	0	-0.57829	-1.49308	0.222734	0.299857	1
Lactobacillus acidipiscis; NR_112693.1	0	-0.57829	-1.49308	0.222734	0.299857	1
Rhizobium pseudoryzae; NR_115801.1	0	-0.57829	-1.49308	0.222734	0.299857	1
Johnsonella ignava ATCC 51276; NR_119188.1	0	-0.57829	-1.49308	0.222734	0.299857	1
Desulfosporosinus acidiphilus SJ4; NR_074132.1	0	-0.57829	-1.49308	0.222734	0.299857	1
Pasteurella dagmatis ATCC 43325; NR_042883.1	0	-0.57829	-1.49308	0.222734	0.299857	1
Virgibacillus subterraneus; NR_116791.1	0	-0.57829	-1.49308	0.222734	0.299857	1
Mycoplasma testudinis; NR_029175.1	0	-0.57829	-1.49308	0.222734	0.299857	1
Halonatronum saccharophilum; NR_042717.1	0	-0.57829	-1.49308	0.222734	0.299857	1
Modestobacter altitudinis; NR_170416.1	0	-0.57829	-1.49308	0.222734	0.299857	1
Lactobacillus futsaii subsp. chongqingii; NR_165758.1	0	-0.57829	-1.49308	0.222734	0.299857	1
Lactobacillus apodemi; NR_112752.1	0	-0.57829	-1.49308	0.222734	0.299857	1
Asticcacaulis excentricus; NR_114496.1	0	-0.57829	-1.49308	0.222734	0.299857	1
Leptotrichia trevisanii; NR_028769.1	0	-0.57829	-1.49308	0.222734	0.299857	1
[Clostridium] paradoxum JW-YL-7 = DSM 7308; NR_119328.1	0	-0.57829	-1.49308	0.222734	0.299857	1
Tolumonas auensis; NR_074805.1	0	-0.57829	-1.49308	0.222734	0.299857	1
Angustibacter speluncae; NR_158006.1	0	-0.57829	-1.49308	0.222734	0.299857	1
[Eubacterium] tenue; NR_117174.1	0	-0.57829	-1.49308	0.222734	0.299857	1
Parageobacillus caldoxylosilyticus; NR_028708.1	0	-0.57829	-1.49308	0.222734	0.299857	1
Comamonas testosteroni; NR_029161.2	0	-0.57829	-1.49308	0.222734	0.299857	1
Pseudohongiella nitratireducens; NR_153732.1	0	-0.57829	-1.49308	0.222734	0.299857	1
Limosilactobacillus oris; NR_118973.1	0	-0.57829	-1.49308	0.222734	0.299857	1
Oxalobacter formigenes; NR_029188.1	0	-0.57829	-1.49308	0.222734	0.299857	1
Desulfosporosinus acididurans; NR_134719.1	0	-0.57829	-1.49308	0.222734	0.299857	1
Alkalispirochaeta cellulosivorans; NR_148863.1	0	-0.57829	-1.49308	0.222734	0.299857	1
Bacteroides uniformis; NR_040866.1	0	-0.57829	-1.49308	0.222734	0.299857	1
Fusobacterium nucleatum subsp. nucleatum ATCC 25586; NR_074412.1	0	-0.57829	-1.49308	0.222734	0.299857	1
Streptococcus equinus ATCC 9812; NR_042052.1	0	-0.57829	-1.49308	0.222734	0.299857	1
Aminicella lysinilytica; NR_134694.1	0	-0.57829	-1.49308	0.222734	0.299857	1
Tissierella creatinini; NR_117378.1	0	-0.57829	-1.49308	0.222734	0.299857	1
Klebsiella pneumoniae; NR_114715.1	0	-0.57829	-1.49308	0.222734	0.299857	1
Thermohalobacter berrensis; NR_024960.1	0	-0.57829	-1.49308	0.222734	0.299857	1
Bacillus solisilvae; NR_159143.1	0	-0.57829	-1.49308	0.222734	0.299857	1
Shewanella algae; NR_117770.1	0	-0.57829	-1.49308	0.222734	0.299857	1
Mycoplasma sphenisci; NR_115318.1	0	-0.57829	-1.49308	0.222734	0.299857	1
[Clostridium] paradoxum JW-YL-7 = DSM 7308; NR_119334.1	0	-0.57829	-1.49308	0.222734	0.299857	1
Sporobacterium olearium; NR_024967.1	0	-0.57829	-1.49308	0.222734	0.299857	1
Macellibacteroides fermentans; NR_117913.1	0	-0.57829	-1.49308	0.222734	0.299857	1
Chelatococcus thermostellatus; NR_169467.1	0	-0.57829	-1.49308	0.222734	0.299857	1
Streptococcus constellatus; NR_041721.1	0	-0.57829	-1.49308	0.222734	0.299857	1
Paenibacillus ihumii; NR_144734.1	0	-0.57829	-1.49308	0.222734	0.299857	1
Dickeya aquatica; NR_134020.1	0	-0.57829	-1.49308	0.222734	0.299857	1
Brassicibacter mesophilus; NR_108841.1	0	-0.57829	-1.49308	0.222734	0.299857	1
Pantoea stewartii; NR_119361.1	0	-0.57829	-1.49308	0.222734	0.299857	1
Streptomyces narbonensis; NR_043853.1	0	-0.57829	-1.49308	0.222734	0.299857	1
Oceanisphaera profunda; NR_133801.1	0	-0.57829	-1.49308	0.222734	0.299857	1
Shuttleworthia satelles DSM 14600; NR_028827.1	0	-0.57829	-1.49308	0.222734	0.299857	1
Parendozoicomonas haliclonae; NR_157681.1	0	-0.57829	-1.49308	0.222734	0.299857	1
Shewanella carassii; NR_159221.1	0	-0.57829	-1.49308	0.222734	0.299857	1
Spiribacter curvatus; NR_145955.2	0	-0.57829	-1.49308	0.222734	0.299857	1
Paenibacillus mucilaginosus; NR_116536.1	0	-0.57829	-1.49308	0.222734	0.299857	1
Streptococcus porcinus; NR_024634.1	0	-0.57829	-1.49308	0.222734	0.299857	1
Solobacterium moorei; NR_115130.1	0	-0.57829	-1.49308	0.222734	0.299857	1
Seinonella peptonophila; NR_025006.1	0	-0.57829	-1.49308	0.222734	0.299857	1
Falsiporphyromonas endometrii; NR_133742.1	0	-0.57829	-1.49308	0.222734	0.299857	1
Crenobacter luteus; NR_163602.1	0	-0.57829	-1.49308	0.222734	0.299857	1
Elizabethkingia meningoseptica; NR_115236.1	0	-0.57829	-1.49308	0.222734	0.299857	1
Enterococcus mundtii; NR_114784.2	0	-0.57829	-1.49308	0.222734	0.299857	1
Actinomadura formosensis; NR_042029.1	0	-0.57829	-1.49308	0.222734	0.299857	1
Atopobacter phocae; NR_119263.1	0	-0.57829	-1.49308	0.222734	0.299857	1
Pluralibacter gergoviae ATCC 33028 = NBRC 105706; NR_024641.1	0	-0.57829	-1.49308	0.222734	0.299857	1
Amphibacillus jilinensis Y1; NR_116553.1	0	-0.57829	-1.49308	0.222734	0.299857	1
Natronincola peptidivorans; NR_116003.1	0	-0.57829	-1.49308	0.222734	0.299857	1
Bacillus ciccensis; NR_159148.1	0	-0.57829	-1.49308	0.222734	0.299857	1
Syntrophaceticus schinkii; NR_116297.1	0	-0.57829	-1.49308	0.222734	0.299857	1
Veillonella ratti; NR_113377.1	0	-0.57829	-1.49308	0.222734	0.299857	1
Prevotella multiformis DSM 16608; NR_041056.1	0	-0.57829	-1.49308	0.222734	0.299857	1
Streptomyces rectiverticillatus; NR_118284.1	0	-0.57829	-1.49308	0.222734	0.299857	1
Hymenobacter metallilatus; NR_171516.1	0	-0.57829	-1.49308	0.222734	0.299857	1
Brassicibacter thermophilus; NR_137216.1	0	-0.57829	-1.49308	0.222734	0.299857	1
Streptococcus sinensis; NR_028833.1	0	-0.57829	-1.49308	0.222734	0.299857	1
Thermoclostridium stercorarium subsp. thermolacticum; NR_026113.1	0	-0.57829	-1.49308	0.222734	0.299857	1
Legionella lytica; NR_118983.1	0	-0.57829	-1.49308	0.222734	0.299857	1
Heliophilum fasciatum; NR_117586.1	0	-0.57829	-1.49308	0.222734	0.299857	1
Streptomyces cadmiisoli; NR_171413.1	0	-0.57829	-1.49308	0.222734	0.299857	1
Azoarcus pumilus; NR_171462.1	0	-0.57829	-1.49308	0.222734	0.299857	1
Desulfonatronum parangueonense; NR_159236.1	0	-0.57829	-1.49308	0.222734	0.299857	1
Peptoniphilus catoniae; NR_149232.1	0	-0.57829	-1.49308	0.222734	0.299857	1
Alistipes ihumii AP11; NR_144706.1	0	-0.57829	-1.49308	0.222734	0.299857	1
Erwinia oleae; NR_108848.1	0	-0.57829	-1.49308	0.222734	0.299857	1
Kosakonia oryzae; NR_116033.1	0	-0.57829	-1.49308	0.222734	0.299857	1
Beduini massiliensis; NR_144718.1	0	-0.57829	-1.49308	0.222734	0.299857	1
Alishewanella alkalitolerans; NR_157670.1	0	-0.57829	-1.49308	0.222734	0.299857	1
Solobacterium moorei; NR_113039.1	0	-0.57829	-1.49308	0.222734	0.299857	1
Lewinella lacunae; NR_158054.1	0	-0.57829	-1.49308	0.222734	0.299857	1
Isochromatium buderi; NR_025318.1	0	-0.57829	-1.49308	0.222734	0.299857	1
Prevotella intermedia ATCC 25611 = DSM 20706; NR_113107.1	0	-0.57829	-1.49308	0.222734	0.299857	1
Oscillatoria acuminata PCC 6304; NR_112111.1	0	-0.57829	-1.49308	0.222734	0.299857	1
Paenibacillus mucilaginosus; NR_028675.1	0	-0.57829	-1.49308	0.222734	0.299857	1
Marinobacterium zhoushanense; NR_151997.1	0	-0.57829	-1.49308	0.222734	0.299857	1
Gallibacterium trehalosifermentans; NR_116315.1	0	-0.57829	-1.49308	0.222734	0.299857	1
Flavipsychrobacter stenotrophus; NR_171478.1	0	-0.57829	-1.49308	0.222734	0.299857	1
Dyella halodurans; NR_171455.1	0	-0.57829	-1.49308	0.222734	0.299857	1
Streptococcus constellatus subsp. pharyngis SK1060 = CCUG 46377; NR_118318.1	0	-0.57829	-1.49308	0.222734	0.299857	1
Campylobacter curvus; NR_118513.1	0	-0.57829	-1.49308	0.222734	0.299857	1
Enterobacter kobei; NR_028993.1	0	-0.57829	-1.49308	0.222734	0.299857	1
Granulicatella balaenopterae; NR_026454.1	0	-0.57829	-1.49308	0.222734	0.299857	1
Nonomuraea mesophila; NR_170472.1	0	-0.57829	-1.49308	0.222734	0.299857	1
Mycolicibacterium lutetiense; NR_151953.1	0	-0.57829	-1.49308	0.222734	0.299857	1
Pseudomonas syringae; NR_043716.1	0	-0.57829	-1.49308	0.222734	0.299857	1
Limosilactobacillus reuteri; NR_025911.1	0	-0.57829	-1.49308	0.222734	0.299857	1
Xenorhabdus thuongxuanensis; NR_156924.1	0	-0.57829	-1.49308	0.222734	0.299857	1
Symbiobacterium turbinis; NR_134210.1	0	-0.57829	-1.49308	0.222734	0.299857	1
Novosphingobium meiothermophilum; NR_171526.1	0	-0.57829	-1.49308	0.222734	0.299857	1
Enterococcus camelliae; NR_044121.1	0	-0.57829	-1.49308	0.222734	0.299857	1
Serratia rubidaea; NR_114716.1	0	-0.57829	-1.49308	0.222734	0.299857	1
Pseudomaribius aestuariivivens; NR_163663.1	0	-0.57829	-1.49308	0.222734	0.299857	1
Lactobacillus aquaticus; NR_115847.1	0	-0.57829	-1.49308	0.222734	0.299857	1
Clostridioides difficile ATCC 9689 = DSM 1296; NR_112172.1	0	-0.57829	-1.49308	0.222734	0.299857	1
Amphibacillus xylanus; NR_075043.2	0	-0.57829	-1.49308	0.222734	0.299857	1
Marinimicrobium agarilyticum; NR_043223.1	0	-0.57829	-1.49308	0.222734	0.299857	1
Thermosinus carboxydivorans; NR_117169.1	0	-0.57829	-1.49308	0.222734	0.299857	1
Taibaiella helva; NR_171536.1	0	-0.57829	-1.49308	0.222734	0.299857	1
Rosenbergiella collisarenosi; NR_126304.1	0	-0.57829	-1.49308	0.222734	0.299857	1
Dickeya dadantii subsp. dieffenbachiae; NR_041924.1	0	-0.57829	-1.49308	0.222734	0.299857	1
Pseudomonas punonensis; NR_109583.1	0	-0.57829	-1.49308	0.222734	0.299857	1
Jannaschia formosa; NR_171500.1	0	-0.57829	-1.49308	0.222734	0.299857	1
[Clostridium] thermoalcaliphilum; NR_117154.1	0	-0.57829	-1.49308	0.222734	0.299857	1
Klebsiella pneumoniae; NR_114506.1	0	-0.57829	-1.49308	0.222734	0.299857	1
Paenibacillus siamensis; NR_041578.1	0	-0.57829	-1.49308	0.222734	0.299857	1
Pseudoalteromonas xiamenensis; NR_133827.1	0	-0.57829	-1.49308	0.222734	0.299857	1
Microbulbifer variabilis; NR_041021.1	0	-0.57829	-1.49308	0.222734	0.299857	1
Bacteroides graminisolvens; NR_113069.1	0	-0.57829	-1.49308	0.222734	0.299857	1
Leuconostoc mesenteroides subsp. jonggajibkimchii; NR_157602.1	0	-0.57829	-1.49308	0.222734	0.299857	1
Raoultella ornithinolytica; NR_044799.1	0	-0.57829	-1.49308	0.222734	0.299857	1
Sandarakinorhabdus cyanobacteriorum; NR_159915.1	0	-0.57829	-1.49308	0.222734	0.299857	1
Deinococcus rubellus; NR_165684.1	0	-0.57829	-1.49308	0.222734	0.299857	1
Tepidimicrobium xylanilyticum; NR_116042.1	0	-0.57829	-1.49308	0.222734	0.299857	1
Leuconostoc fallax KCTC 3537; NR_041830.1	0	-0.57829	-1.49308	0.222734	0.299857	1
Fenollaria massiliensis; NR_133038.1	0	-0.57829	-1.49308	0.222734	0.299857	1
Alistipes timonensis JC136; NR_125589.1	0	-0.57829	-1.49308	0.222734	0.299857	1
Algoriphagus trabzonensis; NR_136498.1	0	-0.57829	-1.49308	0.222734	0.299857	1
Pantoea agglomerans; NR_041978.1	0	-0.57829	-1.49308	0.222734	0.299857	1
Marseilla massiliensis; NR_144746.1	0	-0.57829	-1.49308	0.222734	0.299857	1
Symbiobacterium terraclitae; NR_134209.1	0	-0.57829	-1.49308	0.222734	0.299857	1
Mycobacterium fragae; NR_118426.1	0	-0.57829	-1.49308	0.222734	0.299857	1
Mycoplasma salivarium; NR_041745.1	0	-0.57829	-1.49308	0.222734	0.299857	1
Prevotella nigrescens; NR_113116.1	0	-0.57829	-1.49308	0.222734	0.299857	1
Peptoniphilus harei; NR_026358.1	0	-0.57829	-1.49308	0.222734	0.299857	1
Massilia terrae; NR_157771.1	0	-0.57829	-1.49308	0.222734	0.299857	1
Alkaliphilus metalliredigens QYMF; NR_074633.1	0	-0.57829	-1.49308	0.222734	0.299857	1
Caminicella sporogenes; NR_025485.1	0	-0.57829	-1.49308	0.222734	0.299857	1
Parabacteroides gordonii; NR_112835.1	0	-0.57829	-1.49308	0.222734	0.299857	1
Desulfonatronospira sulfatiphila; NR_156095.1	0	-0.57829	-1.49308	0.222734	0.299857	1
Chitinophaga alhagiae; NR_171430.1	0	-0.57829	-1.49308	0.222734	0.299857	1
Calditerricola satsumensis JCM 14719; NR_112611.1	0	-0.57829	-1.49308	0.222734	0.299857	1
Bacillus benzoevorans; NR_044828.1	0	-0.57829	-1.49308	0.222734	0.299857	1
Gemella palaticanis; NR_026469.1	0	-0.57829	-1.49308	0.222734	0.299857	1
Propionimicrobium lymphophilum; NR_114337.1	0	-0.57829	-1.49308	0.222734	0.299857	1
Eubacterium callanderi; NR_026330.1	0	-0.57829	-1.49308	0.222734	0.299857	1
Pseudoalteromonas phenolica; NR_028809.1	0	-0.57829	-1.49308	0.222734	0.299857	1
Ancylomarina salipaludis; NR_170504.1	0	-0.57829	-1.49308	0.222734	0.299857	1
Thermoanaerobacter acetoethylicus; NR_119001.1	0	-0.57829	-1.49308	0.222734	0.299857	1
Psychrobacter adeliensis; NR_104882.1	0	-0.57829	-1.49308	0.222734	0.299857	1
Methylobacillus gramineus; NR_108850.1	0	-0.57829	-1.49308	0.222734	0.299857	1
Hydrocarboniclastica marina; NR_164632.1	0	-0.57829	-1.49308	0.222734	0.299857	1
Clostridium aurantibutyricum; NR_116616.1	0	-0.57829	-1.49308	0.222734	0.299857	1
Arthrobacter psychrolactophilus; NR_025003.1	0	-0.57829	-1.49308	0.222734	0.299857	1
Micromonospora luteiviridis; NR_159269.1	0	-0.57829	-1.49308	0.222734	0.299857	1
Longirhabdus pacifica; NR_165021.1	0	-0.57829	-1.49308	0.222734	0.299857	1
Microbacterium lacticum; NR_115539.1	0	-0.57829	-1.49308	0.222734	0.299857	1
Streptococcus uberis; NR_040820.1	0	-0.57829	-1.49308	0.222734	0.299857	1
Caloramator fervidus; NR_025899.1	0	-0.57829	-1.49308	0.222734	0.299857	1
Xanthomonas citri pv. malvacearum; NR_117145.1	0	-0.57829	-1.49308	0.222734	0.299857	1
Schaalia vaccimaxillae; NR_025523.1	0	-0.57829	-1.49308	0.222734	0.299857	1
Microaerobacter geothermalis; NR_117002.1	0	-0.57829	-1.49308	0.222734	0.299857	1
Phytobacter ursingii; NR_159305.1	0	-0.57829	-1.49308	0.222734	0.299857	1
Bacteroides helcogenes; NR_112937.1	0	-0.57829	-1.49308	0.222734	0.299857	1
Propionispora hippei; NR_036875.1	0	-0.57829	-1.49308	0.222734	0.299857	1
Lactococcus lactis subsp. tructae; NR_116443.1	0	-0.57829	-1.49308	0.222734	0.299857	1
Streptococcus troglodytae; NR_113573.1	0	-0.57829	-1.49308	0.222734	0.299857	1
Virgibacillus xinjiangensis; NR_115848.1	0	-0.57829	-1.49308	0.222734	0.299857	1
Liquorilactobacillus nagelii; NR_119275.1	0	-0.57829	-1.49308	0.222734	0.299857	1
Paracoccus chinensis; NR_116401.1	0	-0.57829	-1.49308	0.222734	0.299857	1
Bifidobacterium dentium; NR_037115.2	0	-0.57829	-1.49308	0.222734	0.299857	1
Marininema halotolerans; NR_135721.1	0	-0.57829	-1.49308	0.222734	0.299857	1
Ruminobacter amylophilus; NR_026450.1	0	-0.57829	-1.49308	0.222734	0.299857	1
Bacillus caseinilyticus; NR_136774.1	0	-0.57829	-1.49308	0.222734	0.299857	1
Lentilactobacillus parakefiri; NR_029039.1	0	-0.57829	-1.49308	0.222734	0.299857	1
Cedecea davisae DSM 4568; NR_025243.1	0	-0.57829	-1.49308	0.222734	0.299857	1
Massilibacterium senegalense; NR_144721.1	0	-0.57829	-1.49308	0.222734	0.299857	1
Mycobacterium bouchedurhonense; NR_116063.1	0	-0.57829	-1.49308	0.222734	0.299857	1
Raoultella planticola ATCC 33531; NR_112011.1	0	-0.57829	-1.49308	0.222734	0.299857	1
Bacillus fungorum; NR_170494.1	0	-0.57829	-1.49308	0.222734	0.299857	1
Gracilibacillus kimchii; NR_165682.1	0	-0.57829	-1.49308	0.222734	0.299857	1
Photobacterium damselae; NR_119052.1	0	-0.57829	-1.49308	0.222734	0.299857	1
Petrimonas mucosa; NR_148808.1	0	-0.57829	-1.49308	0.222734	0.299857	1
Trabulsiella guamensis; NR_114235.1	0	-0.57829	-1.49308	0.222734	0.299857	1
Marinomonas aquimarina; NR_042344.1	0	-0.57829	-1.49308	0.222734	0.299857	1
Desulfopila aestuarii; NR_040976.1	0	-0.57829	-1.49308	0.222734	0.299857	1
Alkalibaculum bacchi; NR_116669.1	0	-0.57829	-1.49308	0.222734	0.299857	1
Halomonas almeriensis; NR_043234.1	0	-0.57829	-1.49308	0.222734	0.299857	1
Pantoea cypripedii; NR_118857.1	0	-0.57829	-1.49308	0.222734	0.299857	1
Limosilactobacillus fermentum; NR_104927.1	0	-0.57829	-1.49308	0.222734	0.299857	1
Companilactobacillus allii; NR_159087.1	0	-0.57829	-1.49308	0.222734	0.299857	1
Marinilactibacillus piezotolerans; NR_115243.1	0	-0.57829	-1.49308	0.222734	0.299857	1
Bacteroides ovatus; NR_040865.1	0	-0.57829	-1.49308	0.222734	0.299857	1
Marinobacter hydrocarbonoclasticus ATCC 49840; NR_044836.2	0	-0.57829	-1.49308	0.222734	0.299857	1
Azospirillum thermophilum; NR_170450.1	0	-0.57829	-1.49308	0.222734	0.299857	1
Methylosoma difficile; NR_043562.1	0	-0.57829	-1.49308	0.222734	0.299857	1
Asaccharospora irregularis DSM 2635; NR_119034.1	0	-0.57829	-1.49308	0.222734	0.299857	1
Prevotella intermedia; NR_113106.1	0	-0.57829	-1.49308	0.222734	0.299857	1
Siccibacter turicensis LMG 23730; NR_118531.1	0	-0.57829	-1.49308	0.222734	0.299857	1
Gemella asaccharolytica; NR_104506.1	0	-0.57829	-1.49308	0.222734	0.299857	1
Bacillus kokeshiiformis; NR_133975.1	0	-0.57829	-1.49308	0.222734	0.299857	1
Arenimonas metalli CF5-1; NR_118028.1	0	-0.57829	-1.49308	0.222734	0.299857	1
Cronobacter universalis; NR_115943.1	0	-0.57829	-1.49308	0.222734	0.299857	1
Peptostreptococcus anaerobius; NR_118652.1	0	-0.57829	-1.49308	0.222734	0.299857	1
Paenisporosarcina quisquiliarum; NR_043720.1	0	-0.57829	-1.49308	0.222734	0.299857	1
Streptomyces luozhongensis; NR_164875.1	0	-0.57829	-1.49308	0.222734	0.299857	1
Lysinibacillus parviboronicapiens; NR_041589.1	0	-0.57829	-1.49308	0.222734	0.299857	1
Veillonella atypica; NR_041880.1	0	-0.57829	-1.49308	0.222734	0.299857	1
Microbulbifer gwangyangensis; NR_118158.1	0	-0.57829	-1.49308	0.222734	0.299857	1
Psychrosphaera aquimarina; NR_159188.1	0	-0.57829	-1.49308	0.222734	0.299857	1
Clostridium formicaceticum; NR_029267.1	0	-0.57829	-1.49308	0.222734	0.299857	1
Shewanella algae; NR_118866.1	0	-0.57829	-1.49308	0.222734	0.299857	1
Xenorhabdus magdalenensis; NR_109326.1	0	-0.57829	-1.49308	0.222734	0.299857	1
Catenovulum sediminis; NR_158132.1	0	-0.57829	-1.49308	0.222734	0.299857	1
Anaerococcus tetradius; NR_115506.1	0	-0.57829	-1.49308	0.222734	0.299857	1
Thalassolituus oleivorans MIL-1; NR_102806.1	0	-0.57829	-1.49308	0.222734	0.299857	1
Anaerosinus glycerini; NR_025297.1	0	-0.57829	-1.49308	0.222734	0.299857	1
Shewanella algae; NR_117272.1	0	-0.57829	-1.49308	0.222734	0.299857	1
Ferrimonas futtsuensis; NR_041388.1	0	-0.57829	-1.49308	0.222734	0.299857	1
Hymenobacter rivuli; NR_163628.1	0	-0.57829	-1.49308	0.222734	0.299857	1
Enterobacillus tribolii; NR_136431.1	0	-0.57829	-1.49308	0.222734	0.299857	1
Streptococcus alactolyticus; NR_118941.1	0	-0.57829	-1.49308	0.222734	0.299857	1
Tatumella terrea; NR_116800.1	0	-0.57829	-1.49308	0.222734	0.299857	1
Mangrovibacter yixingensis; NR_136780.1	0	-0.57829	-1.49308	0.222734	0.299857	1
Limosilactobacillus reuteri DSM 20016; NR_119069.1	0	-0.57829	-1.49308	0.222734	0.299857	1
Enterococcus ratti; NR_113934.1	0	-0.57829	-1.49308	0.222734	0.299857	1
Idiomarina andamanensis; NR_165777.1	0	-0.57829	-1.49308	0.222734	0.299857	1
Pelotomaculum isophthalicicum JI; NR_041320.1	0	-0.57829	-1.49308	0.222734	0.299857	1
Desulfovibrio gabonensis; NR_025977.1	0	-0.57829	-1.49308	0.222734	0.299857	1
Ruminiclostridium cellulolyticum; NR_102768.2	0	-0.57829	-1.49308	0.222734	0.299857	1
Allobacillus halotolerans; NR_116607.1	0	-0.57829	-1.49308	0.222734	0.299857	1
Alistipes onderdonkii; NR_113151.1	0	-0.57829	-1.49308	0.222734	0.299857	1
Anoxynatronum sibiricum; NR_025256.1	0	-0.57829	-1.49308	0.222734	0.299857	1
Brevibacillus aydinogluensis; NR_117986.1	0	-0.57829	-1.49308	0.222734	0.299857	1
Oceanisphaera arctica; NR_108470.1	0	-0.57829	-1.49308	0.222734	0.299857	1
Porphyromonas loveana; NR_152035.1	0	-0.57829	-1.49308	0.222734	0.299857	1
Friedmanniella endophytica; NR_151868.1	0	-0.57829	-1.49308	0.222734	0.299857	1
Weissella cryptocerci; NR_170502.1	0	-0.57829	-1.49308	0.222734	0.299857	1
Citrobacter murliniae; NR_028688.1	0	-0.57829	-1.49308	0.222734	0.299857	1
Granulicatella adiacens; NR_025862.1	0	-0.57829	-1.49308	0.222734	0.299857	1
Acholeplasma parvum; NR_042961.1	0	-0.57829	-1.49308	0.222734	0.299857	1
Phreatobacter stygius; NR_158009.1	0	-0.57829	-1.49308	0.222734	0.299857	1
Novibacillus thermophilus; NR_136797.1	0	-0.57829	-1.49308	0.222734	0.299857	1
Parabacteroides faecis; NR_134785.1	0	-0.57829	-1.49308	0.222734	0.299857	1
Streptococcus henryi; NR_044189.1	0	-0.57829	-1.49308	0.222734	0.299857	1
Streptococcus troglodytidis; NR_109371.1	0	-0.57829	-1.49308	0.222734	0.299857	1
Veillonella atypica; NR_115354.1	0	-0.57829	-1.49308	0.222734	0.299857	1
Pseudahrensia todarodis; NR_148796.1	0	-0.57829	-1.49308	0.222734	0.299857	1
Longicatena caecimuris; NR_144614.1	0	-0.57829	-1.49308	0.222734	0.299857	1
Winkia neuii subsp. anitrata; NR_119012.1	0	-0.57829	-1.49308	0.222734	0.299857	1
Morganella morganii; NR_112191.1	0	-0.57829	-1.49308	0.222734	0.299857	1
Kushneria konosiri; NR_158049.1	0	-0.57829	-1.49308	0.222734	0.299857	1
Fusobacterium simiae; NR_113318.1	0	-0.57829	-1.49308	0.222734	0.299857	1
Bacteroides nordii WAL 11050 = JCM 12987; NR_043017.1	0	-0.57829	-1.49308	0.222734	0.299857	1
Photorhabdus temperata; NR_028871.1	0	-0.57829	-1.49308	0.222734	0.299857	1
Lapidilactobacillus concavus; NR_043105.1	0	-0.57829	-1.49308	0.222734	0.299857	1
Ktedonobacter racemifer DSM 44963; NR_042472.1	0	-0.57829	-1.49308	0.222734	0.299857	1
Rheinheimera sediminis; NR_170477.1	0	-0.57829	-1.49308	0.222734	0.299857	1
Xanthomonas floridensis; NR_158062.1	0	-0.57829	-1.49308	0.222734	0.299857	1
Neptunomonas concharum; NR_118152.1	0	-0.57829	-1.49308	0.222734	0.299857	1
Moritella japonica; NR_025847.1	0	-0.57829	-1.49308	0.222734	0.299857	1
Aquirufa antheringensis; NR_165029.1	0	-0.57829	-1.49308	0.222734	0.299857	1
Carboxydothermus hydrogenoformans; NR_074395.1	0	-0.57829	-1.49308	0.222734	0.299857	1
Turicimonas muris; NR_144619.1	0	-0.57829	-1.49308	0.222734	0.299857	1
Duganella pernnla; NR_170536.1	0	-0.57829	-1.49308	0.222734	0.299857	1
Anoxynatronum buryatiense; NR_159150.1	0	-0.57829	-1.49308	0.222734	0.299857	1
Pseudomonas pachastrellae; NR_040991.1	0	-0.57829	-1.49308	0.222734	0.299857	1
Heliobacterium modesticaldum; NR_040958.1	0	-0.57829	-1.49308	0.222734	0.299857	1
Klebsiella oxytoca; NR_118853.1	0	-0.57829	-1.49308	0.222734	0.299857	1
Prevotella baroniae; NR_043224.1	0	-0.57829	-1.49308	0.222734	0.299857	1
Pseudomonas salina; NR_137210.1	0	-0.57829	-1.49308	0.222734	0.299857	1
Phocaeicola paurosaccharolyticus; NR_112668.1	0	-0.57829	-1.49308	0.222734	0.299857	1
Tumebacillus lipolyticus; NR_145931.1	0	-0.57829	-1.49308	0.222734	0.299857	1
Alistipes communis; NR_133025.1	0	-0.57829	-1.49308	0.222734	0.299857	1
Kurthia sibirica; NR_118297.1	0	-0.57829	-1.49308	0.222734	0.299857	1
Obesumbacterium proteus; NR_116603.1	0	-0.57829	-1.49308	0.222734	0.299857	1
Clostridium puniceum; NR_119031.1	0	-0.57829	-1.49308	0.222734	0.299857	1
Paenibacillus insulae; NR_165679.1	0	-0.57829	-1.49308	0.222734	0.299857	1
Paenibacillus segetis; NR_151983.1	0	-0.57829	-1.49308	0.222734	0.299857	1
Pediococcus claussenii; NR_075029.1	0	-0.57829	-1.49308	0.222734	0.299857	1
Dichelobacter nodosus; NR_104942.1	0	-0.57829	-1.49308	0.222734	0.299857	1
Clostridium liquoris; NR_148617.1	0	-0.57829	-1.49308	0.222734	0.299857	1
Kocuria oceani; NR_156033.1	0	-0.57829	-1.49308	0.222734	0.299857	1
Paenibacillus riograndensis SBR5; NR_116256.1	0	-0.57829	-1.49308	0.222734	0.299857	1
Enterococcus faecalis; NR_114782.1	0	-0.57829	-1.49308	0.222734	0.299857	1
Streptococcus acidominimus; NR_104972.1	0	-0.57829	-1.49308	0.222734	0.299857	1
Fudania jinshanensis; NR_164622.1	0	-0.57829	-1.49308	0.222734	0.299857	1
Paenibacillus albilobatus; NR_169354.1	0	-0.57829	-1.49308	0.222734	0.299857	1
Clostridium cellulovorans 743B; NR_119029.1	0	-0.57829	-1.49308	0.222734	0.299857	1
Barnesiella intestinihominis; NR_113073.1	0	-0.57829	-1.49308	0.222734	0.299857	1
Streptococcus tangierensis; NR_134818.1	0	-0.57829	-1.49308	0.222734	0.299857	1
Erysipelatoclostridium ramosum; NR_029247.1	0	-0.57829	-1.49308	0.222734	0.299857	1
Nonomuraea glycinis; NR_159200.1	0	-0.57829	-1.49308	0.222734	0.299857	1
Desulfosporosinus acidiphilus SJ4; NR_116868.1	0	-0.57829	-1.49308	0.222734	0.299857	1
Enterococcus dispar ATCC 51266; NR_024904.1	0	-0.57829	-1.49308	0.222734	0.299857	1
Henriciella aquimarina; NR_044573.1	0	-0.57829	-1.49308	0.222734	0.299857	1
Natronospirillum operosum; NR_170467.1	0	-0.57829	-1.49308	0.222734	0.299857	1
Haemophilus pittmaniae; NR_025423.1	0	-0.57829	-1.49308	0.222734	0.299857	1
Fusobacterium periodonticum; NR_117292.1	0	-0.57829	-1.49308	0.222734	0.299857	1
Lactobacillus ingluviei; NR_028810.1	0	-0.57829	-1.49308	0.222734	0.299857	1
Pantoea agglomerans; NR_111998.1	0	-0.57829	-1.49308	0.222734	0.299857	1
Moorella mulderi DSM 14980; NR_114663.1	0	-0.57829	-1.49308	0.222734	0.299857	1
Flavobacterium jumunjinense; NR_109367.1	0	-0.57829	-1.49308	0.222734	0.299857	1
Aeromonas finlandensis; NR_136830.1	0	-0.57829	-1.49308	0.222734	0.299857	1
Ureaplasma cati; NR_115604.1	0	-0.57829	-1.49308	0.222734	0.299857	1
Edwardsiella anguillarum; NR_136429.1	0	-0.57829	-1.49308	0.222734	0.299857	1
Nocardia colli; NR_170398.1	0	-0.57829	-1.49308	0.222734	0.299857	1
Helcococcus seattlensis; NR_118641.1	0	-0.57829	-1.49308	0.222734	0.299857	1
Fusobacterium periodonticum; NR_117839.1	0	-0.57829	-1.49308	0.222734	0.299857	1
Shewanella fidelis; NR_025195.1	0	-0.57829	-1.49308	0.222734	0.299857	1
Butyricimonas paravirosa; NR_126195.1	0	-0.57829	-1.49308	0.222734	0.299857	1
Rectinema cohabitans; NR_156915.1	0	-0.57829	-1.49308	0.222734	0.299857	1
Bacterioplanes sanyensis; NR_126264.1	0	-0.57829	-1.49308	0.222734	0.299857	1
Lentimicrobium saccharophilum; NR_149795.1	0	-0.57829	-1.49308	0.222734	0.299857	1
Rhodococcus kyotonensis; NR_041512.1	0	-0.57829	-1.49308	0.222734	0.299857	1
Sporomusa acidovorans; NR_117673.1	0	-0.57829	-1.49308	0.222734	0.299857	1
Senegalimassilia anaerobia JC110; NR_125595.1	0	-0.57829	-1.49308	0.222734	0.299857	1
Eubacterium limosum; NR_044719.2	0	-0.57829	-1.49308	0.222734	0.299857	1
Hypnocyclicus thermotrophus; NR_145867.1	0	-0.57829	-1.49308	0.222734	0.299857	1
Tindallia texcoconensis; NR_043664.1	0	-0.57829	-1.49308	0.222734	0.299857	1
Alkaliphilus halophilus; NR_116395.1	0	-0.57829	-1.49308	0.222734	0.299857	1
Streptococcus lutetiensis; NR_042051.1	0	-0.57829	-1.49308	0.222734	0.299857	1
Paraglaciecola arctica; NR_116288.1	0	-0.57829	-1.49308	0.222734	0.299857	1
Varibaculum cambriense; NR_114972.1	0	-0.57829	-1.49308	0.222734	0.299857	1
Streptococcus constellatus subsp. viborgensis SK1359; NR_118319.1	0	-0.57829	-1.49308	0.222734	0.299857	1
Cronobacter muytjensii ATCC 51329; NR_044059.1	0	-0.57829	-1.49308	0.222734	0.299857	1
Bacillus urbisdiaboli; NR_171459.1	0	-0.57829	-1.49308	0.222734	0.299857	1
Lawsonella clevelandensis; NR_151867.1	0	-0.57829	-1.49308	0.222734	0.299857	1
Casaltella massiliensis; NR_133037.1	0	-0.57829	-1.49308	0.222734	0.299857	1
Dyella jiangningensis; NR_121724.1	0	-0.57829	-1.49308	0.222734	0.299857	1
Caldalkalibacillus uzonensis; NR_043653.1	0	-0.57829	-1.49308	0.222734	0.299857	1
Photorhabdus cinerea; NR_044412.1	0	-0.57829	-1.49308	0.222734	0.299857	1
Desulfallas gibsoniae DSM 7213; NR_114759.1	0	-0.57829	-1.49308	0.222734	0.299857	1
Marimicrobium arenosum; NR_148595.1	0	-0.57829	-1.49308	0.222734	0.299857	1
Jiangella rhizosphaerae; NR_171511.1	0	-0.57829	-1.49308	0.222734	0.299857	1
Lactobacillus alvi; NR_118032.1	0	-0.57829	-1.49308	0.222734	0.299857	1
Buchnera aphidicola str. Sg (Schizaphis graminum); NR_145527.1	0	-0.57829	-1.49308	0.222734	0.299857	1
Bhargavaea beijingensis; NR_117988.1	0	-0.57829	-1.49308	0.222734	0.299857	1
Fusobacterium equinum; NR_113379.1	0	-0.57829	-1.49308	0.222734	0.299857	1
Aminiphilus circumscriptus; NR_043061.1	0	-0.57829	-1.49308	0.222734	0.299857	1
Gemella cuniculi; NR_036920.1	0	-0.57829	-1.49308	0.222734	0.299857	1
Veillonella rodentium; NR_042940.1	0	-0.57829	-1.49308	0.222734	0.299857	1
Streptococcus anginosus subsp. whileyi; NR_118320.1	0	-0.57829	-1.49308	0.222734	0.299857	1
Proteus penneri; NR_043998.1	0	-0.57829	-1.49308	0.222734	0.299857	1
Kluyvera intermedia; NR_114153.1	0	-0.57829	-1.49308	0.222734	0.299857	1
Kangiella chungangensis; NR_148305.1	0	-0.57829	-1.49308	0.222734	0.299857	1
Blautia argi; NR_171388.1	0	-0.57829	-1.49308	0.222734	0.299857	1
Anoxybacillus geothermalis; NR_151896.1	0	-0.57829	-1.49308	0.222734	0.299857	1
Rhodobacter capsulatus; NR_043407.1	0	-0.57829	-1.49308	0.222734	0.299857	1
Streptomyces sundarbansensis; NR_115264.1	0	-0.57829	-1.49308	0.222734	0.299857	1
Legionella jamestowniensis; NR_044959.1	0	-0.57829	-1.49308	0.222734	0.299857	1
Rubrobacter aplysinae; NR_133849.1	0	-0.57829	-1.49308	0.222734	0.299857	1
Christensenella massiliensis; NR_144742.1	0	-0.57829	-1.49308	0.222734	0.299857	1
Deinococcus oregonensis; NR_169436.1	0	-0.57829	-1.49308	0.222734	0.299857	1
Streptococcus alactolyticus; NR_041781.1	0	-0.57829	-1.49308	0.222734	0.299857	1
Enterococcus faecalis; NR_115765.1	0	-0.57829	-1.49308	0.222734	0.299857	1
Actinobacillus ureae; NR_118761.1	0	-0.57829	-1.49308	0.222734	0.299857	1
Filifactor alocis; NR_114692.1	0	-0.57829	-1.49308	0.222734	0.299857	1
Centipeda periodontii DSM 2778; NR_115660.1	0	-0.57829	-1.49308	0.222734	0.299857	1
Paraburkholderia ginsengiterrae; NR_145537.1	0	-0.57829	-1.49308	0.222734	0.299857	1
Enterococcus canis; NR_044852.1	0	-0.57829	-1.49308	0.222734	0.299857	1
Lactobacillus secaliphilus; NR_042523.1	0	-0.57829	-1.49308	0.222734	0.299857	1
Citrobacter farmeri; NR_024861.1	0	-0.57829	-1.49308	0.222734	0.299857	1
Salmonella enterica subsp. enterica serovar Typhimurium; NR_119108.1	0	-0.57829	-1.49308	0.222734	0.299857	1
Lactobacillus animalis; NR_118975.1	0	-0.57829	-1.49308	0.222734	0.299857	1
Fusobacterium nucleatum subsp. vincentii ATCC 51190; NR_117841.1	0	-0.57829	-1.49308	0.222734	0.299857	1
Facklamia sourekii; NR_029351.1	0	-0.57829	-1.49308	0.222734	0.299857	1
Prevotella saccharolytica JCM 17484; NR_116832.1	0	-0.57829	-1.49308	0.222734	0.299857	1
Streptococcus chenjunshii; NR_171408.1	0	-0.57829	-1.49308	0.222734	0.299857	1
Fusobacterium nucleatum subsp. nucleatum ATCC 25586; NR_113198.1	0	-0.57829	-1.49308	0.222734	0.299857	1
Providencia rustigianii; NR_115881.1	0	-0.57829	-1.49308	0.222734	0.299857	1
Microbulbifer echini; NR_156859.1	0	-0.57829	-1.49308	0.222734	0.299857	1
Fusobacterium nucleatum subsp. polymorphum ATCC 10953; NR_117842.1	0	-0.57829	-1.49308	0.222734	0.299857	1
Salinisphaera aquimarina; NR_163652.1	0	-0.57829	-1.49308	0.222734	0.299857	1
Sedimentibacter acidaminivorans; NR_148817.1	0	-0.57829	-1.49308	0.222734	0.299857	1
Bacillus circulans; NR_104566.1	0	-0.57829	-1.49308	0.222734	0.299857	1
Thalassotalea coralli; NR_159306.1	0	-0.57829	-1.49308	0.222734	0.299857	1
Megasphaera paucivorans; NR_113308.1	0	-0.57829	-1.49308	0.222734	0.299857	1
Providencia alcalifaciens; NR_042053.1	0	-0.57829	-1.49308	0.222734	0.299857	1
Nocardia aurea; NR_171506.1	0	-0.57829	-1.49308	0.222734	0.299857	1
Anaerobiospirillum thomasii; NR_025518.1	0	-0.57829	-1.49308	0.222734	0.299857	1
Lebetimonas natsushimae; NR_152636.1	0	-0.57829	-1.49308	0.222734	0.299857	1
Providencia alcalifaciens DSM 30120; NR_115879.1	0	-0.57829	-1.49308	0.222734	0.299857	1
Succinivibrio dextrinosolvens; NR_026476.1	0	-0.57829	-1.49308	0.222734	0.299857	1
Streptococcus equinus; NR_113594.1	0	-0.57829	-1.49308	0.222734	0.299857	1
Fusobacterium canifelinum; NR_113317.1	0	-0.57829	-1.49308	0.222734	0.299857	1
Megasphaera sueciensis; NR_113309.1	0	-0.57829	-1.49308	0.222734	0.299857	1
Catabacter hongkongensis; NR_115269.1	0	-0.57829	-1.49308	0.222734	0.299857	1
Salmonella bongori; NR_116124.1	0	-0.57829	-1.49308	0.222734	0.299857	1
Helcococcus kunzii; NR_029237.1	0	-0.57829	-1.49308	0.222734	0.299857	1
Escherichia fergusonii ATCC 35469; NR_027549.1	0	-0.57829	-1.49308	0.222734	0.299857	1
Alteromonas mediterranea; NR_148756.1	0	-0.57829	-1.49308	0.222734	0.299857	1
Guggenheimella bovis; NR_042818.1	0.023622	-0.581178	-1.49607	0.192795	0.299857	1
Brachybacterium horti; NR_147735.1	0.023622	-0.58118	-1.49607	0.192794	0.299857	1
Samsonia erythrinae; NR_028786.1	0.023622	-0.581184	-1.49608	0.192789	0.299857	1
Pectobacterium polaris; NR_159086.1	0.023622	-0.581185	-1.49608	0.192788	0.299857	1
Paenibacillus kyungheensis; NR_145628.1	0.023622	-0.581192	-1.49609	0.192783	0.299857	1
Limosilactobacillus gorillae; NR_134066.1	0	-0.581871	-1.49679	0.228468	0.307377	1
Anaerotruncus colihominis; NR_027558.1	0	-0.582941	-1.4979	0.230439	0.30983	1
Streptococcus parasanguinis ATCC 15912; NR_116211.1	0.0472441	-0.583478	-1.49846	0.167445	0.299857	1
Paenalcaligenes suwonensis; NR_133804.1	0.0472441	-0.58348	-1.49846	0.167443	0.299857	1
Izhakiella capsodis; NR_148767.1	0.0472441	-0.583481	-1.49846	0.167442	0.299857	1
Sutterella wadsworthensis; NR_117778.1	0.0472441	-0.583495	-1.49848	0.167431	0.299857	1
Clostridioides difficile ATCC 9689 = DSM 1296; NR_113132.1	0	-0.583809	-1.4988	0.232341	0.312185	1
Fusobacterium canifelinum; NR_042755.1	0	-0.584251	-1.49926	0.233192	0.313126	1
Eisenbergiella tayi; NR_118643.1	0.0708661	-0.585051	-1.50009	0.158124	0.299857	1
Klebsiella grimontii; NR_159317.1	0.0708661	-0.58536	-1.50041	0.145829	0.299857	1
Gemella morbillorum; NR_025904.1	0	-0.590093	-1.50534	0.24675	0.321794	1
Bacteroides eggerthii; NR_112935.1	0.188976	-0.591101	-1.5064	0.075334	0.290925	1
Lactobacillus mucosae; NR_024994.1	0	-0.59315	-1.50854	0.255267	0.332278	1
Peptostreptococcus stomatis; NR_043589.1	0	-0.595662	-1.51117	0.263413	0.340752	1
Culturomica massiliensis; NR_144745.1	0	-0.597687	-1.51329	0.270733	0.349571	1
Lacrimispora aerotolerans; NR_119068.1	0.299213	-0.605749	-1.52177	0.038433	0.212452	1
Serratia symbiotica; NR_117512.1	0.0393701	-0.608483	-1.52466	0.159369	0.299857	1
Bacteroides stercorirosoris JCM 17103; NR_113207.1	0.0393701	-0.608487	-1.52466	0.159367	0.299857	1
Enterobacter mori; NR_146667.2	0.0393701	-0.608494	-1.52467	0.159362	0.299857	1
Coprococcus catus; NR_024750.1	0.362205	-0.615976	-1.53259	0.025469	0.159391	1
Dorea formicigenerans; NR_044645.2	1.11811	-0.621852	-1.53885	0.000678324	0.00856744	1
Bacteroides caecimuris; NR_144606.1	0.173228	-0.622788	-1.53985	0.0685479	0.290925	1
Clostridium butyricum; NR_112170.1	0.125984	-0.625776	-1.54304	0.0886641	0.290925	1
Streptococcus phocae subsp. salmonis; NR_133868.1	0.0787402	-0.629863	-1.54742	0.115334	0.290925	1
Salinibacterium hongtaonis; NR_171520.1	0.0787402	-0.629868	-1.54742	0.115332	0.290925	1
Faecalicatena fissicatena; NR_117563.1	1.25197	-0.632163	-1.54989	0.000440296	0.0058819	0.917576
Clostridium chauvoei; NR_026013.1	0.0551181	-0.632547	-1.5503	0.131875	0.290925	1
Pseudomonas urumqiensis; NR_171524.1	0.0551181	-0.632558	-1.55031	0.131868	0.290925	1
Lachnoclostridium pacaense; NR_147396.1	5.09449	-0.634133	-1.552	1.04604e-07	2.94589e-06	0.000217996
Caldisalinibacter kiritimatiensis; NR_136424.1	0.0314961	-0.635823	-1.55382	0.151112	0.299857	1
Lachnoclostridium phytofermentans; NR_074652.1	0.0314961	-0.635826	-1.55383	0.15111	0.299857	1
Anaerobacterium chartisolvens; NR_125464.1	0.0314961	-0.635827	-1.55383	0.151109	0.299857	1
Dysgonomonas massiliensis; NR_164950.1	0.0314961	-0.63583	-1.55383	0.151108	0.299857	1
Sutterella massiliensis; NR_147401.1	0.0314961	-0.635831	-1.55383	0.151106	0.299857	1
Parasporobacterium paucivorans; NR_025390.1	0.0314961	-0.635832	-1.55383	0.151105	0.299857	1
Microbacterium terregens; NR_119272.1	0.0314961	-0.635833	-1.55383	0.151105	0.299857	1
Kandleria vitulina DSM 20405; NR_041305.1	0.0314961	-0.635834	-1.55384	0.151104	0.299857	1
Weissella muntiaci; NR_170492.1	0.0314961	-0.635834	-1.55384	0.151104	0.299857	1
Citrobacter gillenii; NR_041697.1	0.0314961	-0.635835	-1.55384	0.151103	0.299857	1
Pelagibacterium lacus; NR_171532.1	0.0314961	-0.635836	-1.55384	0.151104	0.299857	1
Pusillimonas thiosulfatoxidans; NR_171479.1	0.0314961	-0.635836	-1.55384	0.151104	0.299857	1
Prevotella veroralis; NR_115327.1	0.0314961	-0.635838	-1.55384	0.151102	0.299857	1
Gracilibacter thermotolerans JW/YJL-S1; NR_115693.1	0.0314961	-0.635838	-1.55384	0.151102	0.299857	1
Gardnerella leopoldii; NR_171541.1	0.0314961	-0.635841	-1.55384	0.1511	0.299857	1
Prevotella paludivivens; NR_040924.1	0.0314961	-0.635842	-1.55384	0.151099	0.299857	1
Siccibacter colletis; NR_134807.1	0.0314961	-0.640746	-1.55913	0.154713	0.299857	1
Blautia argi; NR_171391.1	1.66929	-0.640911	-1.55931	6.21875e-05	0.00106228	0.129599
Blautia argi; NR_171444.1	10.3622	-0.645426	-1.5642	2.14449e-09	7.70539e-08	4.46912e-06
[Clostridium] aminophilum; NR_118651.1	0.0708661	-0.653924	-1.57344	0.109228	0.290925	1
Clostridium bornimense; NR_134005.1	0.0708661	-0.653929	-1.57345	0.109226	0.290925	1
Stomatobaculum longum; NR_117792.1	0.0708661	-0.653938	-1.57346	0.109221	0.290925	1
Pectinatus haikarae; NR_043658.1	0.0708661	-0.653955	-1.57348	0.10921	0.290925	1
Eubacterium oxidoreducens; NR_104737.1	0.133858	-0.662359	-1.58267	0.0701377	0.290925	1
Nissabacter archeti; NR_147393.1	0.362205	-0.663875	-1.58433	0.0214744	0.145301	1
Veillonella magna; NR_044400.1	0.110236	-0.667273	-1.58807	0.0796419	0.290925	1
Ferrithrix thermotolerans; NR_042751.1	0.110236	-0.667289	-1.58809	0.0796339	0.290925	1
Romboutsia timonensis; NR_144740.1	2.14173	-0.673314	-1.59473	0.00153261	0.0172647	1
[Clostridium] viride; NR_026204.1	0.0629921	-0.680002	-1.60214	0.103052	0.290925	1
Caecibacter massiliensis; NR_147376.1	0.0629921	-0.68002	-1.60216	0.103042	0.290925	1
Vibrio cholerae; NR_119051.1	0.125984	-0.683434	-1.60596	0.066221	0.290925	1
Bacteroides faecichinchillae JCM 17102; NR_113206.1	0.0393701	-0.688481	-1.61159	0.117438	0.290925	1
Lysinibacillus alkalisoli; NR_156042.1	0.0393701	-0.688485	-1.61159	0.117436	0.290925	1
Marinisporobacter balticus; NR_156975.1	0.0393701	-0.688488	-1.61159	0.117435	0.290925	1
Natronincola ferrireducens; NR_116488.1	0.0393701	-0.68849	-1.6116	0.117433	0.290925	1
Terrisporobacter petrolearius; NR_137408.1	0.0393701	-0.68849	-1.6116	0.117433	0.290925	1
Longibaculum muris; NR_144615.1	0.0393701	-0.688492	-1.6116	0.117433	0.290925	1
Virgibacillus kimchii; NR_165692.1	0.0393701	-0.688493	-1.6116	0.117431	0.290925	1
Desulfosporomusa polytropa; NR_114691.1	0.0393701	-0.688494	-1.6116	0.117431	0.290925	1
Christensenella timonensis; NR_144743.1	0.0393701	-0.688496	-1.6116	0.117431	0.290925	1
Anaerococcus pacaensis 9403502; NR_125573.1	0.0393701	-0.688498	-1.6116	0.117429	0.290925	1
Serratia marcescens; NR_036886.1	0.0393701	-0.688501	-1.61161	0.117426	0.290925	1
Mobilisporobacter senegalensis; NR_148788.1	0.377953	-0.689285	-1.61248	0.0125878	0.0978846	1
Falcatimonas natans; NR_152688.1	0.84252	-0.690321	-1.61364	0.000731016	0.00906809	1
Woeseia oceani; NR_147719.1	0.0787402	-0.698464	-1.62278	0.0852448	0.290925	1
Alistipes inops; NR_145882.1	0.015748	-0.699069	-1.62346	0.134015	0.290925	1
Haliangium ochraceum; NR_074917.1	0.015748	-0.699069	-1.62346	0.134015	0.290925	1
Bifidobacterium pullorum; NR_036856.1	0.015748	-0.699072	-1.62346	0.134013	0.290925	1
Zhihengliuella somnathii; NR_137254.1	0.015748	-0.699073	-1.62346	0.134013	0.290925	1
Corynebacterium jeddahense; NR_144695.2	0.015748	-0.699073	-1.62346	0.134013	0.290925	1
Thauera sinica; NR_164895.1	0.015748	-0.699073	-1.62346	0.134013	0.290925	1
Clostridium algoriphilum; NR_115146.1	0.015748	-0.699073	-1.62346	0.134013	0.290925	1
Lysinibacillus odysseyi 34hs-1 = NBRC 100172; NR_025258.1	0.015748	-0.699073	-1.62346	0.134013	0.290925	1
Polycladomyces abyssicola; NR_114309.1	0.015748	-0.699073	-1.62346	0.134012	0.290925	1
Saccharibacillus endophyticus; NR_153708.1	0.015748	-0.699073	-1.62346	0.134012	0.290925	1
Porphyromonas pasteri; NR_136788.1	0.015748	-0.699074	-1.62346	0.134012	0.290925	1
Oribacterium sinus; NR_029097.1	0.015748	-0.699074	-1.62346	0.134012	0.290925	1
Dietzia psychralcaliphila; NR_024767.1	0.015748	-0.699074	-1.62346	0.134012	0.290925	1
Paenibacillus maysiensis; NR_165764.1	0.015748	-0.699074	-1.62346	0.134012	0.290925	1
Brachyspira hampsonii; NR_146836.1	0.015748	-0.699074	-1.62346	0.134012	0.290925	1
Fibrobacter succinogenes subsp. succinogenes S85; NR_118361.1	0.015748	-0.699075	-1.62346	0.134012	0.290925	1
Deinococcus budaensis; NR_153718.1	0.015748	-0.699075	-1.62346	0.134012	0.290925	1
Legionella sainthelensi; NR_044967.1	0.015748	-0.699075	-1.62346	0.134012	0.290925	1
Bacillus paraflexus; NR_135732.1	0.015748	-0.699075	-1.62346	0.134012	0.290925	1
Flavonifractor plautii; NR_043142.1	0.015748	-0.699075	-1.62346	0.134011	0.290925	1
Mycoplasma sualvi; NR_041846.1	0.015748	-0.699075	-1.62346	0.134011	0.290925	1
Aerococcus urinaehominis; NR_028922.1	0.015748	-0.699075	-1.62346	0.134011	0.290925	1
Clostridium peptidivorans; NR_025019.1	0.015748	-0.699076	-1.62346	0.134011	0.290925	1
Mucinivorans hirudinis; NR_134841.1	0.015748	-0.699076	-1.62346	0.134011	0.290925	1
Acidicapsa acidisoli; NR_148580.1	0.015748	-0.699076	-1.62346	0.134011	0.290925	1
Dechlorobacter hydrogenophilus; NR_125499.1	0.015748	-0.699076	-1.62346	0.134011	0.290925	1
Brachybacterium muris; NR_024571.1	0.015748	-0.699076	-1.62347	0.134011	0.290925	1
Lactobacillus hokkaidonensis JCM 18461; NR_114335.1	0.015748	-0.699077	-1.62347	0.13401	0.290925	1
Jonquetella anthropi DSM 22815; NR_044215.1	0.015748	-0.699077	-1.62347	0.13401	0.290925	1
Thermodesulfovibrio thiophilus; NR_041317.1	0.015748	-0.699077	-1.62347	0.13401	0.290925	1
Caloramator coolhaasii; NR_024955.1	0.015748	-0.699077	-1.62347	0.13401	0.290925	1
Desulfallas gibsoniae DSM 7213; NR_114761.1	0.015748	-0.699077	-1.62347	0.13401	0.290925	1
Nitrospina gracilis 3/211; NR_104821.1	0.015748	-0.699077	-1.62347	0.13401	0.290925	1
Leuconostoc holzapfelii; NR_042620.1	0.015748	-0.699077	-1.62347	0.13401	0.290925	1
Nonomuraea lactucae; NR_171507.1	0.015748	-0.699077	-1.62347	0.13401	0.290925	1
Tindallia californiensis; NR_025162.1	0.015748	-0.699077	-1.62347	0.13401	0.290925	1
Weissella thailandensis; NR_040822.1	0.015748	-0.699078	-1.62347	0.13401	0.290925	1
Paeniclostridium ghonii; NR_119036.1	0.015748	-0.699078	-1.62347	0.13401	0.290925	1
Dyadobacter flavalbus; NR_171424.1	0.015748	-0.699078	-1.62347	0.13401	0.290925	1
Rosenbergiella nectarea; NR_117969.1	0.015748	-0.699078	-1.62347	0.13401	0.290925	1
Desulfurella amilsii; NR_148765.1	0.015748	-0.699078	-1.62347	0.13401	0.290925	1
Salinibacterium hongtaonis; NR_171409.1	0.015748	-0.699078	-1.62347	0.13401	0.290925	1
Caldanaerobius zeae; NR_044798.1	0.015748	-0.699078	-1.62347	0.134009	0.290925	1
Lachnoanaerobaculum orale; NR_118086.1	0.015748	-0.699078	-1.62347	0.134009	0.290925	1
Caenispirillum deserti; NR_137253.1	0.015748	-0.699079	-1.62347	0.134009	0.290925	1
Glaciimonas frigoris; NR_148634.1	0.015748	-0.699079	-1.62347	0.134009	0.290925	1
Furfurilactobacillus siliginis; NR_115699.1	0.015748	-0.699079	-1.62347	0.134009	0.290925	1
Actinocorallia glomerata; NR_115566.1	0.015748	-0.699079	-1.62347	0.134009	0.290925	1
Phycicoccus ginsengisoli; NR_153681.1	0.015748	-0.699079	-1.62347	0.134009	0.290925	1
Clostridium pabulibutyricum; NR_159224.1	0.015748	-0.699079	-1.62347	0.134009	0.290925	1
Bacillus thaonhiensis; NR_125615.1	0.015748	-0.699079	-1.62347	0.134009	0.290925	1
Lactobacillus delbrueckii; NR_118877.1	0.015748	-0.699079	-1.62347	0.134009	0.290925	1
Owenweeksia hongkongensis DSM 17368; NR_040990.1	0.015748	-0.699079	-1.62347	0.134009	0.290925	1
Altererythrobacter soli; NR_156100.1	0.015748	-0.699079	-1.62347	0.134009	0.290925	1
Blastocatella fastidiosa; NR_118350.1	0.015748	-0.699079	-1.62347	0.134009	0.290925	1
Pectinatus brassicae; NR_108993.1	0.015748	-0.699079	-1.62347	0.134009	0.290925	1
Geobacter daltonii FRC-32; NR_116402.1	0.015748	-0.699079	-1.62347	0.134009	0.290925	1
Bacillus marcorestinctum; NR_117414.1	0.015748	-0.699079	-1.62347	0.134009	0.290925	1
Urmitella timonensis; NR_147394.1	0.015748	-0.699079	-1.62347	0.134009	0.290925	1
Microbacterium lacusdiani; NR_149217.2	0.015748	-0.69908	-1.62347	0.134009	0.290925	1
Exiguobacterium marinum; NR_043006.1	0.015748	-0.69908	-1.62347	0.134009	0.290925	1
Paenibacillus tritici; NR_157638.1	0.015748	-0.69908	-1.62347	0.134009	0.290925	1
Proteinivorax tanatarense; NR_125624.1	0.015748	-0.69908	-1.62347	0.134009	0.290925	1
Aeribacillus composti; NR_159152.1	0.015748	-0.69908	-1.62347	0.134009	0.290925	1
Brevibacterium sanguinis; NR_028016.1	0.015748	-0.69908	-1.62347	0.134009	0.290925	1
Geobacillus uzenensis; NR_028789.1	0.015748	-0.69908	-1.62347	0.134009	0.290925	1
Gilliamella intestini; NR_149811.1	0.015748	-0.69908	-1.62347	0.134008	0.290925	1
Pullulanibacillus pueri; NR_136477.1	0.015748	-0.69908	-1.62347	0.134008	0.290925	1
Paenibacillus brasilensis; NR_025106.1	0.015748	-0.69908	-1.62347	0.134008	0.290925	1
Eggerthella lenta; NR_113158.1	0.015748	-0.69908	-1.62347	0.134008	0.290925	1
Yaniella halotolerans; NR_029078.1	0.015748	-0.69908	-1.62347	0.134008	0.290925	1
Weissella diestrammenae; NR_118386.1	0.015748	-0.69908	-1.62347	0.134008	0.290925	1
Acetanaerobacterium elongatum; NR_042930.1	0.015748	-0.69908	-1.62347	0.134008	0.290925	1
Streptococcus parasanguinis ATCC 15912; NR_115241.1	0.015748	-0.69908	-1.62347	0.134008	0.290925	1
Chitinophaga silvisoli; NR_171535.1	0.015748	-0.69908	-1.62347	0.134008	0.290925	1
Facklamia ignava; NR_026447.1	0.015748	-0.69908	-1.62347	0.134008	0.290925	1
Brevundimonas diminuta ATCC 11568; NR_040805.1	0.015748	-0.69908	-1.62347	0.134008	0.290925	1
Senegalia massiliensis; NR_144733.1	0.015748	-0.69908	-1.62347	0.134008	0.290925	1
Mogibacterium neglectum; NR_027203.1	0.015748	-0.69908	-1.62347	0.134008	0.290925	1
Alicyclobacillus sendaiensis; NR_112549.1	0.015748	-0.699081	-1.62347	0.134008	0.290925	1
Clostridioides mangenotii; NR_104729.1	0.015748	-0.699081	-1.62347	0.134008	0.290925	1
Azonexus caeni; NR_041017.1	0.015748	-0.699081	-1.62347	0.134008	0.290925	1
Halomonas sambharensis; NR_169363.1	0.015748	-0.699081	-1.62347	0.134008	0.290925	1
Paenibacillus crassostreae; NR_159285.1	0.015748	-0.699081	-1.62347	0.134008	0.290925	1
Faecalicatena orotica; NR_117128.1	0.015748	-0.699081	-1.62347	0.134008	0.290925	1
Desulfofarcimen intricatum; NR_114378.1	0.015748	-0.699081	-1.62347	0.134008	0.290925	1
Streptococcus dentiloxodontae; NR_152054.1	0.015748	-0.699081	-1.62347	0.134008	0.290925	1
Bacteroides oleiciplenus YIT 12058; NR_113070.1	0.015748	-0.699081	-1.62347	0.134008	0.290925	1
Thiohalorhabdus denitrificans; NR_043874.1	0.015748	-0.699081	-1.62347	0.134008	0.290925	1
Bacteroides faecis MAJ27; NR_113067.1	0.015748	-0.699081	-1.62347	0.134008	0.290925	1
Anaerofilum pentosovorans; NR_029313.1	0.015748	-0.699081	-1.62347	0.134008	0.290925	1
Eggerthia catenaformis; NR_042228.2	0.015748	-0.699081	-1.62347	0.134008	0.290925	1
Atopobium deltae; NR_133972.1	0.015748	-0.699081	-1.62347	0.134008	0.290925	1
Natronotalea proteilytica; NR_158101.1	0.015748	-0.699081	-1.62347	0.134008	0.290925	1
Sutterella timonensis; NR_147402.1	0.015748	-0.699081	-1.62347	0.134008	0.290925	1
Actinobacillus indolicus; NR_118848.1	0.015748	-0.699081	-1.62347	0.134008	0.290925	1
Salinicoccus luteus; NR_043749.1	0.015748	-0.699081	-1.62347	0.134008	0.290925	1
Gallicola barnesae; NR_040843.1	0.015748	-0.699081	-1.62347	0.134008	0.290925	1
Paenibacillus azotifigens; NR_159222.1	0.015748	-0.699081	-1.62347	0.134008	0.290925	1
Sporomusa malonica; NR_117655.1	0.015748	-0.699082	-1.62347	0.134008	0.290925	1
Parvibaculum hydrocarboniclasticum; NR_117535.1	0.015748	-0.699082	-1.62347	0.134007	0.290925	1
Providencia vermicola; NR_042415.1	0.015748	-0.699082	-1.62347	0.134007	0.290925	1
Litorilinea aerophila; NR_132330.1	0.015748	-0.699082	-1.62347	0.134007	0.290925	1
Ligilactobacillus salivarius; NR_028725.2	0.015748	-0.699082	-1.62347	0.134007	0.290925	1
Dyella monticola; NR_171458.1	0.015748	-0.699082	-1.62347	0.134007	0.290925	1
Rhodoglobus aureus; NR_028013.1	0.015748	-0.699082	-1.62347	0.134007	0.290925	1
Fluviicola chungangensis; NR_169394.1	0.015748	-0.699082	-1.62347	0.134007	0.290925	1
Weissella koreensis; NR_029041.1	0.015748	-0.699082	-1.62347	0.134007	0.290925	1
Acetilactobacillus jinshanensis; NR_165780.1	0.015748	-0.699082	-1.62347	0.134007	0.290925	1
Thermosipho globiformans; NR_112616.1	0.015748	-0.699082	-1.62347	0.134007	0.290925	1
Bisgaardia hudsonensis; NR_114734.1	0.015748	-0.699082	-1.62347	0.134007	0.290925	1
Eubacterium nodatum ATCC 33099; NR_119311.1	0.015748	-0.699082	-1.62347	0.134007	0.290925	1
Desulfothermobacter acidiphilus; NR_159908.1	0.015748	-0.699082	-1.62347	0.134007	0.290925	1
Tropheryma whipplei str. Twist; NR_074674.2	0.015748	-0.699082	-1.62347	0.134007	0.290925	1
Sporotomaculum syntrophicum; NR_040902.1	0.015748	-0.699082	-1.62347	0.134007	0.290925	1
Psychrobacter urativorans; NR_118813.1	0.015748	-0.699082	-1.62347	0.134007	0.290925	1
Ferrovibrio soli; NR_159320.1	0.015748	-0.699082	-1.62347	0.134007	0.290925	1
Desulfohalovibrio alkalitolerans; NR_043069.1	0.015748	-0.699082	-1.62347	0.134007	0.290925	1
Eubacterium barkeri; NR_044661.2	0.015748	-0.699082	-1.62347	0.134007	0.290925	1
Brenneria salicis ATCC 15712 = DSM 30166; NR_119371.1	0.015748	-0.699082	-1.62347	0.134007	0.290925	1
Sporomusa rhizae; NR_042457.1	0.015748	-0.699082	-1.62347	0.134007	0.290925	1
Comamonas terrigena; NR_114865.1	0.015748	-0.699082	-1.62347	0.134007	0.290925	1
Streptomyces griseus; NR_042791.1	0.015748	-0.699082	-1.62347	0.134007	0.290925	1
Algorimarina butyrica; NR_115329.1	0.015748	-0.699082	-1.62347	0.134007	0.290925	1
Massilia agri; NR_157781.1	0.015748	-0.699082	-1.62347	0.134007	0.290925	1
Desmospora profundinema; NR_136804.1	0.015748	-0.699082	-1.62347	0.134007	0.290925	1
Lactobacillus satsumensis; NR_028658.1	0.015748	-0.699082	-1.62347	0.134007	0.290925	1
Herpetosiphon gulosus; NR_157644.1	0.015748	-0.699082	-1.62347	0.134007	0.290925	1
Actinomadura glauciflava; NR_114525.2	0.015748	-0.699082	-1.62347	0.134007	0.290925	1
Caloramator quimbayensis; NR_109502.1	0.015748	-0.699082	-1.62347	0.134007	0.290925	1
Desulfobacula toluolica Tol2; NR_119006.1	0.015748	-0.699082	-1.62347	0.134007	0.290925	1
Alkalihalobacillus plakortidis; NR_042383.1	0.015748	-0.699082	-1.62347	0.134007	0.290925	1
Spiroplasma taiwanense CT-1; NR_104904.1	0.015748	-0.699082	-1.62347	0.134007	0.290925	1
Rhodococcus qingshengii; NR_115708.1	0.015748	-0.699082	-1.62347	0.134007	0.290925	1
Actinosynnema mirum; NR_115633.1	0.015748	-0.699082	-1.62347	0.134007	0.290925	1
Carboxydocella sporoproducens; NR_115306.1	0.015748	-0.699082	-1.62347	0.134007	0.290925	1
Streptococcus azizii; NR_159228.1	0.015748	-0.699082	-1.62347	0.134007	0.290925	1
Spirosoma metallum; NR_169428.1	0.015748	-0.699082	-1.62347	0.134007	0.290925	1
Ewingella americana; NR_104925.1	0.015748	-0.699082	-1.62347	0.134007	0.290925	1
Orenia chitinitropha; NR_126299.1	0.015748	-0.699083	-1.62347	0.134007	0.290925	1
Corynebacterium lubricantis; NR_044603.1	0.015748	-0.699083	-1.62347	0.134007	0.290925	1
Microbacterium paludicola; NR_114939.1	0.015748	-0.699083	-1.62347	0.134007	0.290925	1
Thermincola carboxydiphila; NR_043010.1	0.015748	-0.699083	-1.62347	0.134007	0.290925	1
Fervidicella metallireducens AeB; NR_104504.1	0.015748	-0.699083	-1.62347	0.134007	0.290925	1
Exiguobacterium acetylicum; NR_115570.1	0.015748	-0.699083	-1.62347	0.134007	0.290925	1
Clostridium intestinale; NR_029263.1	0.015748	-0.699083	-1.62347	0.134007	0.290925	1
Exilibacterium tricleocarpae; NR_170442.1	0.015748	-0.699083	-1.62347	0.134007	0.290925	1
Pseudoscillatoria coralii; NR_116573.1	0.015748	-0.699083	-1.62347	0.134007	0.290925	1
Micromonospora chalcea; NR_118842.1	0.015748	-0.699083	-1.62347	0.134007	0.290925	1
Photorhabdus stackebrandtii; NR_116030.1	0.015748	-0.699083	-1.62347	0.134007	0.290925	1
Chryseobacterium aquifrigidense; NR_044334.1	0.015748	-0.699083	-1.62347	0.134007	0.290925	1
Salinibacillus aidingensis; NR_042839.1	0.015748	-0.699083	-1.62347	0.134007	0.290925	1
Cryptanaerobacter phenolicus; NR_025757.1	0.015748	-0.699083	-1.62347	0.134007	0.290925	1
Streptomyces capparidis; NR_156032.1	0.015748	-0.699083	-1.62347	0.134007	0.290925	1
Pseudomonas borbori; NR_042450.1	0.015748	-0.699083	-1.62347	0.134007	0.290925	1
Clostridium schirmacherense; NR_042448.1	0.015748	-0.699083	-1.62347	0.134007	0.290925	1
[Clostridium] spiroforme DSM 1552; NR_119030.1	0.015748	-0.699083	-1.62347	0.134007	0.290925	1
Cryobacterium mesophilum; NR_044239.1	0.015748	-0.699083	-1.62347	0.134006	0.290925	1
Veillonella criceti; NR_113376.1	0.015748	-0.699083	-1.62347	0.134006	0.290925	1
Suttonella ornithocola; NR_042279.1	0.015748	-0.699083	-1.62347	0.134006	0.290925	1
Nocardioides houyundeii; NR_171484.1	0.015748	-0.699083	-1.62347	0.134006	0.290925	1
Oceanimonas doudoroffii; NR_114475.1	0.015748	-0.699083	-1.62347	0.134006	0.290925	1
Staphylococcus aureus; NR_037007.2	0.015748	-0.699084	-1.62347	0.134006	0.290925	1
Seleniivibrio woodruffii; NR_135699.1	0.015748	-0.699084	-1.62347	0.134006	0.290925	1
Dickeya chrysanthemi; NR_117738.2	0.015748	-0.699084	-1.62347	0.134006	0.290925	1
Mycobacterium interjectum; NR_104909.1	0.015748	-0.699084	-1.62347	0.134006	0.290925	1
Breznakia pachnodae; NR_146687.1	0.015748	-0.699084	-1.62347	0.134006	0.290925	1
Streptomyces rubrisoli; NR_137264.1	0.015748	-0.699084	-1.62347	0.134006	0.290925	1
Fermentimonas caenicola; NR_148809.1	0.015748	-0.699084	-1.62347	0.134006	0.290925	1
Clostridium vulturis; NR_148266.1	0.015748	-0.699084	-1.62347	0.134006	0.290925	1
Hankyongella ginsenosidimutans; NR_169317.1	0.015748	-0.699084	-1.62347	0.134006	0.290925	1
Propionispira paucivorans; NR_117594.1	0.015748	-0.699084	-1.62347	0.134006	0.290925	1
Symbiobacterium thermophilum; NR_075044.2	0.015748	-0.699084	-1.62347	0.134006	0.290925	1
Marinomonas pontica; NR_042965.1	0.015748	-0.699084	-1.62347	0.134006	0.290925	1
Paraclostridium bifermentans; NR_119066.1	0.015748	-0.699084	-1.62347	0.134006	0.290925	1
Lactococcus raffinolactis; NR_113959.1	0.015748	-0.699084	-1.62347	0.134006	0.290925	1
Microbulbifer harenosus; NR_170464.1	0.015748	-0.699084	-1.62347	0.134006	0.290925	1
Clostridium fermenticellae; NR_171405.1	0.015748	-0.699084	-1.62347	0.134006	0.290925	1
Notoacmeibacter ruber; NR_164948.1	0.015748	-0.699084	-1.62347	0.134006	0.290925	1
Anaeroplasma abactoclasticum; NR_029167.1	0.015748	-0.699084	-1.62347	0.134006	0.290925	1
Alsobacter soli; NR_171420.1	0.015748	-0.699084	-1.62347	0.134006	0.290925	1
Tolumonas osonensis; NR_117003.1	0.015748	-0.699084	-1.62347	0.134006	0.290925	1
Desulfotomaculum ferrireducens; NR_151899.1	0.015748	-0.699084	-1.62347	0.134006	0.290925	1
Comamonas terrigena; NR_028719.1	0.015748	-0.699084	-1.62347	0.134006	0.290925	1
Dysgonomonas alginatilytica; NR_137388.1	0.015748	-0.699084	-1.62347	0.134006	0.290925	1
Abyssicoccus albus; NR_146680.1	0.015748	-0.699084	-1.62347	0.134006	0.290925	1
Agaribacter marinus; NR_125475.1	0.015748	-0.699084	-1.62347	0.134006	0.290925	1
Megasphaera sueciensis; NR_043656.1	0.015748	-0.699084	-1.62347	0.134006	0.290925	1
Soehngenia saccharolytica; NR_117382.1	0.015748	-0.699084	-1.62347	0.134006	0.290925	1
Aquihabitans daechungensis; NR_132289.1	0.015748	-0.699085	-1.62347	0.134006	0.290925	1
Sphaerisporangium corydalis; NR_148314.1	0.015748	-0.699085	-1.62347	0.134006	0.290925	1
Apilactobacillus apinorum; NR_126247.1	0.015748	-0.699085	-1.62347	0.134006	0.290925	1
Mycoplasma hafezii; NR_171433.1	0.015748	-0.699085	-1.62347	0.134006	0.290925	1
Methylacidimicrobium cyclopophantes; NR_126315.2	0.015748	-0.699085	-1.62347	0.134006	0.290925	1
Dialister micraerophilus; NR_113356.1	0.015748	-0.699085	-1.62347	0.134006	0.290925	1
Paenibacillus pinistramenti; NR_165784.1	0.015748	-0.699085	-1.62347	0.134006	0.290925	1
Arthrobacter paludis; NR_159258.1	0.015748	-0.699085	-1.62347	0.134005	0.290925	1
Myceligenerans xiligouense; NR_029100.1	0.015748	-0.699085	-1.62347	0.134005	0.290925	1
Pasteurella skyensis; NR_025359.1	0.015748	-0.699085	-1.62347	0.134005	0.290925	1
Dehalogenimonas formicexedens; NR_156917.1	0.015748	-0.699085	-1.62347	0.134005	0.290925	1
Rodentibacter pneumotropicus; NR_118763.1	0.015748	-0.699085	-1.62347	0.134005	0.290925	1
Salinivibrio siamensis; NR_041552.1	0.015748	-0.699085	-1.62347	0.134005	0.290925	1
Scardovia inopinata JCM 12537; NR_112093.1	0.015748	-0.699085	-1.62347	0.134005	0.290925	1
Wenyingzhuangia fucanilytica; NR_151962.1	0.015748	-0.699085	-1.62347	0.134005	0.290925	1
Clostridium acetireducens; NR_026179.1	0.015748	-0.699085	-1.62347	0.134005	0.290925	1
Veillonella parvula DSM 2008; NR_117759.1	0.015748	-0.699085	-1.62347	0.134005	0.290925	1
Streptomyces roseifaciens; NR_171503.1	0.015748	-0.699085	-1.62348	0.134005	0.290925	1
Reyranella aquatilis; NR_158037.1	0.015748	-0.699085	-1.62348	0.134005	0.290925	1
Brevitalea deliciosa; NR_151988.1	0.015748	-0.699085	-1.62348	0.134005	0.290925	1
Sporomusa paucivorans; NR_117144.1	0.015748	-0.699085	-1.62348	0.134005	0.290925	1
Actinobacillus arthritidis; NR_114558.1	0.015748	-0.699085	-1.62348	0.134005	0.290925	1
Cellvibrio fontiphilus; NR_157755.1	0.015748	-0.699085	-1.62348	0.134005	0.290925	1
Halobacillus aidingensis; NR_042859.1	0.015748	-0.699085	-1.62348	0.134005	0.290925	1
Bacteroides thetaiotaomicron; NR_112142.1	0.015748	-0.699085	-1.62348	0.134005	0.290925	1
Defluviitoga tunisiensis; NR_122085.1	0.015748	-0.699085	-1.62348	0.134005	0.290925	1
Halanaerobium sehlinense; NR_109466.1	0.015748	-0.699085	-1.62348	0.134005	0.290925	1
Selenomonas sputigena ATCC 35185; NR_074905.1	0.015748	-0.699085	-1.62348	0.134005	0.290925	1
Anaerospora hongkongensis; NR_115223.1	0.015748	-0.699086	-1.62348	0.134005	0.290925	1
Moraxella osloensis; NR_104936.1	0.015748	-0.699086	-1.62348	0.134005	0.290925	1
Paenibacillus oralis; NR_169365.1	0.015748	-0.699086	-1.62348	0.134005	0.290925	1
Serratia liquefaciens; NR_122057.1	0.015748	-0.699086	-1.62348	0.134005	0.290925	1
Clostridium akagii; NR_025352.1	0.015748	-0.699086	-1.62348	0.134005	0.290925	1
Pusillimonas maritima; NR_170446.1	0.015748	-0.699086	-1.62348	0.134005	0.290925	1
Saccharofermentans acetigenes; NR_115340.1	0.015748	-0.699086	-1.62348	0.134005	0.290925	1
Trichococcus flocculiformis; NR_119273.1	0.015748	-0.699086	-1.62348	0.134005	0.290925	1
Enterococcus asini; NR_029337.1	0.015748	-0.699086	-1.62348	0.134005	0.290925	1
Veillonella tobetsuensis; NR_113570.1	0.015748	-0.699086	-1.62348	0.134005	0.290925	1
Glycomyces rhizosphaerae; NR_159266.1	0.015748	-0.699086	-1.62348	0.134005	0.290925	1
Streptomyces polyrhachis; NR_125651.1	0.015748	-0.699086	-1.62348	0.134005	0.290925	1
Kosakonia arachidis; NR_116403.1	0.015748	-0.699086	-1.62348	0.134005	0.290925	1
Olsenella scatoligenes; NR_134781.1	0.015748	-0.699086	-1.62348	0.134005	0.290925	1
Bacteroides pyogenes; NR_041280.1	0.015748	-0.699086	-1.62348	0.134005	0.290925	1
Colwellia chukchiensis; NR_116850.1	0.015748	-0.699086	-1.62348	0.134005	0.290925	1
Veillonella parvula DSM 2008; NR_119168.1	0.015748	-0.699086	-1.62348	0.134005	0.290925	1
Constrictibacter antarcticus; NR_112948.1	0.015748	-0.699086	-1.62348	0.134005	0.290925	1
Terrimonas lutea; NR_041250.1	0.015748	-0.699086	-1.62348	0.134005	0.290925	1
Tellurimicrobium multivorans; NR_146026.1	0.015748	-0.699086	-1.62348	0.134005	0.290925	1
Methylomagnum ishizawai; NR_137413.1	0.015748	-0.699086	-1.62348	0.134005	0.290925	1
Lactobacillus rodentium; NR_133768.1	0.015748	-0.699086	-1.62348	0.134005	0.290925	1
Salinicola tamaricis; NR_157001.1	0.015748	-0.699086	-1.62348	0.134005	0.290925	1
Prevotella bergensis; NR_042857.1	0.015748	-0.699087	-1.62348	0.134004	0.290925	1
Arsenophonus nasoniae; NR_042811.1	0.015748	-0.699087	-1.62348	0.134004	0.290925	1
Pseudomonas nitroreducens; NR_114975.1	0.015748	-0.699087	-1.62348	0.134004	0.290925	1
Xenorhabdus eapokensis; NR_156925.1	0.015748	-0.699087	-1.62348	0.134004	0.290925	1
Thermincola ferriacetica; NR_043042.1	0.015748	-0.699087	-1.62348	0.134004	0.290925	1
Bibersteinia trehalosi; NR_042890.1	0.015748	-0.699087	-1.62348	0.134004	0.290925	1
Lipingzhangella halophila; NR_152028.1	0.015748	-0.699087	-1.62348	0.134004	0.290925	1
Shimwellia blattae DSM 4481 = NBRC 105725; NR_074908.1	0.015748	-0.699087	-1.62348	0.134004	0.290925	1
Hungateiclostridium thermocellum; NR_113157.1	0.015748	-0.699087	-1.62348	0.134004	0.290925	1
Erwinia psidii; NR_104569.1	0.015748	-0.699087	-1.62348	0.134004	0.290925	1
Streptococcus cristatus ATCC 51100; NR_042771.1	0.015748	-0.699087	-1.62348	0.134004	0.290925	1
Oxobacter pfennigii; NR_117689.2	0.015748	-0.699087	-1.62348	0.134004	0.290925	1
Kocuria indica; NR_133767.1	0.015748	-0.699087	-1.62348	0.134004	0.290925	1
Aliidiomarina soli; NR_156170.1	0.015748	-0.699087	-1.62348	0.134004	0.290925	1
Maridesulfovibrio zosterae; NR_026486.1	0.015748	-0.699087	-1.62348	0.134004	0.290925	1
Vibrio navarrensis; NR_125519.1	0.015748	-0.699087	-1.62348	0.134004	0.290925	1
Aestuariicoccus marinus; NR_158153.1	0.015748	-0.699087	-1.62348	0.134004	0.290925	1
Aggregatibacter actinomycetemcomitans; NR_029171.1	0.015748	-0.699087	-1.62348	0.134004	0.290925	1
Klebsiella pneumoniae; NR_117682.1	0.015748	-0.699088	-1.62348	0.134004	0.290925	1
Anaerofustis stercorihominis; NR_027562.1	0.015748	-0.699088	-1.62348	0.134004	0.290925	1
[Eubacterium] minutum; NR_118778.1	0.015748	-0.699088	-1.62348	0.134004	0.290925	1
Lactobacillus senioris DSM 24302 = JCM 17472; NR_113290.1	0.015748	-0.699088	-1.62348	0.134004	0.290925	1
Duodenibacillus massiliensis; NR_147381.1	0.015748	-0.699088	-1.62348	0.134004	0.290925	1
Dolosicoccus paucivorans; NR_025307.1	0.015748	-0.699088	-1.62348	0.134004	0.290925	1
Kangiella spongicola; NR_117500.1	0.015748	-0.699088	-1.62348	0.134004	0.290925	1
Erwinia billingiae; NR_104932.1	0.015748	-0.699088	-1.62348	0.134004	0.290925	1
Vibrio sonorensis; NR_146832.1	0.015748	-0.699088	-1.62348	0.134004	0.290925	1
Prevotella oris; NR_113119.1	0.015748	-0.699088	-1.62348	0.134004	0.290925	1
Buttiauxella agrestis ATCC 33320; NR_041968.1	0.015748	-0.699088	-1.62348	0.134004	0.290925	1
Brevibacterium metallicus; NR_169440.1	0.015748	-0.699088	-1.62348	0.134004	0.290925	1
Sharpea azabuensis; NR_041304.1	0.015748	-0.699088	-1.62348	0.134003	0.290925	1
Paraglaciecola agarilytica; NR_043956.1	0.015748	-0.699088	-1.62348	0.134003	0.290925	1
Xanthobacter polyaromaticivorans; NR_112205.1	0.015748	-0.699088	-1.62348	0.134003	0.290925	1
Halomonas lionensis; NR_126205.1	0.015748	-0.699088	-1.62348	0.134003	0.290925	1
Malaciobacter canalis; NR_163659.1	0.015748	-0.699088	-1.62348	0.134003	0.290925	1
Gilliamella apicola; NR_118433.1	0.015748	-0.699088	-1.62348	0.134003	0.290925	1
Clostridium punense; NR_145903.1	0.015748	-0.699088	-1.62348	0.134003	0.290925	1
Enterobacter hormaechei; NR_042154.1	0.015748	-0.699088	-1.62348	0.134003	0.290925	1
Propionibacterium acidifaciens; NR_116524.1	0.015748	-0.699088	-1.62348	0.134003	0.290925	1
Kordiimonas aquimaris; NR_117485.1	0.015748	-0.699089	-1.62348	0.134003	0.290925	1
Neisseria canis; NR_044614.1	0.015748	-0.699089	-1.62348	0.134003	0.290925	1
Tidjanibacter massiliensis; NR_147372.1	0.015748	-0.699089	-1.62348	0.134003	0.290925	1
Lactobacillus gasseri ATCC 33323 = JCM 1131; NR_075051.2	0.015748	-0.699089	-1.62348	0.134003	0.290925	1
Alteromonas aestuariivivens; NR_157790.1	0.015748	-0.699089	-1.62348	0.134003	0.290925	1
Salegentibacter echinorum; NR_126228.1	0.015748	-0.699089	-1.62348	0.134003	0.290925	1
Aquirufa nivalisilvae; NR_165030.1	0.015748	-0.699089	-1.62348	0.134003	0.290925	1
Thiobaca trueperi; NR_028959.1	0.015748	-0.699089	-1.62348	0.134003	0.290925	1
Photorhabdus tasmaniensis; NR_116511.1	0.015748	-0.699089	-1.62348	0.134003	0.290925	1
Collinsella intestinalis; NR_027528.1	0.015748	-0.699089	-1.62348	0.134003	0.290925	1
Maribellus luteus; NR_165017.1	0.015748	-0.699089	-1.62348	0.134003	0.290925	1
Tamlana carrageenivorans; NR_171493.1	0.015748	-0.69909	-1.62348	0.134003	0.290925	1
Edwardsiella piscicida; NR_125649.1	0.015748	-0.69909	-1.62348	0.134003	0.290925	1
Aeromonas enteropelogenes; NR_044846.1	0.015748	-0.69909	-1.62348	0.134003	0.290925	1
Pectobacterium brasiliense; NR_118228.1	0.015748	-0.69909	-1.62348	0.134002	0.290925	1
Roseburia intestinalis; NR_117758.1	1.95276	-0.70207	-1.62684	0.000496379	0.00658888	1
Hungatella xylanolytica; NR_104899.1	0.259843	-0.713285	-1.63953	0.0224157	0.148772	1
Dialister pneumosintes; NR_026229.1	0.015748	-0.720291	-1.64751	0.160212	0.299857	1
Psychrosinus fermentans; NR_115860.1	0.0708661	-0.725949	-1.65399	0.0799382	0.290925	1
Agarivorans gilvus; NR_117238.1	0.0708661	-0.725963	-1.654	0.0799313	0.290925	1
Paraglaciecola hydrolytica; NR_157658.1	0.0708661	-0.725968	-1.65401	0.0799287	0.290925	1
Microvirga flavescens; NR_171528.1	0.0708661	-0.725976	-1.65402	0.0799255	0.290925	1
Blautia producta; NR_115507.1	0.149606	-0.732938	-1.66202	0.0430818	0.224588	1
Ruminococcus albus; NR_113032.1	0.0472441	-0.739281	-1.66934	0.0905564	0.290925	1
Streptomyces xiaopingdaonensis; NR_148293.1	0.0472441	-0.739285	-1.66935	0.0905552	0.290925	1
Anaerosalibacter massiliensis; NR_144694.1	0.0472441	-0.73929	-1.66935	0.0905524	0.290925	1
Peptoclostridium litorale; NR_119087.1	0.0472441	-0.739293	-1.66936	0.0905511	0.290925	1
Bacteroides ihuae; NR_147391.1	0.0472441	-0.739293	-1.66936	0.090551	0.290925	1
[Clostridium] celerecrescens 18A; NR_112654.1	0.0472441	-0.739295	-1.66936	0.09055	0.290925	1
Streptococcus peroris ATCC 700780; NR_116212.1	0.0472441	-0.739296	-1.66936	0.0905493	0.290925	1
Heliorestis convoluta; NR_164624.1	0.0472441	-0.739297	-1.66936	0.0905494	0.290925	1
Dehalobacter restrictus DSM 9455; NR_121722.2	0.0472441	-0.739301	-1.66937	0.0905479	0.290925	1
Alistipes putredinis; NR_113152.1	0.0472441	-0.739302	-1.66937	0.0905466	0.290925	1
[Eubacterium] siraeum; NR_118675.1	0.251969	-0.745526	-1.67659	0.0211384	0.143962	1
[Clostridium] scindens; NR_028785.1	0.204724	-0.745852	-1.67696	0.026586	0.164897	1
Muricomes intestini; NR_144617.1	0.992126	-0.752252	-1.68442	9.86114e-05	0.00156875	0.205506
Streptococcus saliviloxodontae; NR_126178.1	0.0472441	-0.755423	-1.68813	0.111248	0.290925	1
Microbacterium suaedae; NR_171473.1	0.181102	-0.755703	-1.68845	0.0298353	0.178735	1
Tetragenococcus solitarius; NR_036926.1	0.023622	-0.755874	-1.68865	0.102603	0.290925	1
Pelosinus defluvii; NR_109400.1	0.023622	-0.755874	-1.68865	0.102603	0.290925	1
Streptomyces montanus; NR_170407.1	0.023622	-0.755876	-1.68866	0.102602	0.290925	1
Catenulispora fulva; NR_147749.1	0.023622	-0.755877	-1.68866	0.102601	0.290925	1
Corallibacterium pacifica; NR_165771.1	0.023622	-0.755878	-1.68866	0.102601	0.290925	1
Blautia hominis; NR_163637.1	0.023622	-0.755879	-1.68866	0.1026	0.290925	1
Pseudoclavibacter caeni; NR_109073.1	0.023622	-0.755879	-1.68866	0.1026	0.290925	1
Gelidibacter japonicus; NR_169408.1	0.023622	-0.755879	-1.68866	0.1026	0.290925	1
Pseudoduganella eburnea; NR_159256.1	0.023622	-0.75588	-1.68866	0.1026	0.290925	1
Caloramator australicus RC3; NR_044489.1	0.023622	-0.75588	-1.68866	0.1026	0.290925	1
Endomicrobium proavitum; NR_156018.1	0.023622	-0.755881	-1.68866	0.102599	0.290925	1
Thermocatellispora soli; NR_171464.1	0.023622	-0.755881	-1.68866	0.102599	0.290925	1
Sphingosinicella cucumeris; NR_148326.1	0.023622	-0.755881	-1.68866	0.102599	0.290925	1
Moorella perchloratireducens; NR_125518.1	0.023622	-0.755882	-1.68866	0.102599	0.290925	1
Acetitomaculum ruminis; NR_044713.2	0.023622	-0.755882	-1.68866	0.102599	0.290925	1
Coriobacterium glomerans; NR_074391.1	0.023622	-0.755883	-1.68866	0.102599	0.290925	1
[Eubacterium] tenue; NR_118732.2	0.023622	-0.755883	-1.68866	0.102599	0.290925	1
Actinomarinicola tropica; NR_171428.1	0.023622	-0.755884	-1.68867	0.102598	0.290925	1
Dethiosulfovibrio salsuginis; NR_116429.1	0.023622	-0.755884	-1.68867	0.102598	0.290925	1
Paenibacillus amylolyticus; NR_025882.1	0.023622	-0.755884	-1.68867	0.102598	0.290925	1
Lactobacillus ceti; NR_042539.1	0.023622	-0.755884	-1.68867	0.102598	0.290925	1
Nocardia boironii; NR_145613.1	0.023622	-0.755884	-1.68867	0.102598	0.290925	1
Rubrobacter xylanophilus; NR_119187.1	0.023622	-0.755885	-1.68867	0.102598	0.290925	1
Streptomyces pactum; NR_116091.1	0.023622	-0.755885	-1.68867	0.102598	0.290925	1
Klebsiella pneumoniae; NR_117684.1	0.023622	-0.755886	-1.68867	0.102597	0.290925	1
Thermoclostridium stercorarium; NR_114799.1	0.023622	-0.755886	-1.68867	0.102597	0.290925	1
Ketobacter alkanivorans; NR_164618.1	0.023622	-0.755886	-1.68867	0.102597	0.290925	1
Aeromonas salmonicida subsp. pectinolytica; NR_025001.1	0.023622	-0.755886	-1.68867	0.102597	0.290925	1
Sporomusa malonica; NR_117654.1	0.023622	-0.755886	-1.68867	0.102597	0.290925	1
Paeniclostridium sordellii; NR_112173.1	0.023622	-0.755886	-1.68867	0.102597	0.290925	1
Lactiplantibacillus modestisalitolerans; NR_136786.1	0.023622	-0.755887	-1.68867	0.102597	0.290925	1
Peptoniphilus methioninivorax; NR_117515.1	0.023622	-0.755887	-1.68867	0.102596	0.290925	1
Paenibacillus jamilae; NR_042009.1	0.023622	-0.755887	-1.68867	0.102596	0.290925	1
Paucisalibacillus globulus; NR_042445.1	0.023622	-0.755887	-1.68867	0.102596	0.290925	1
Alkalibacter saccharofermentans; NR_042834.1	0.023622	-0.755888	-1.68867	0.102596	0.290925	1
Gracilibacillus lacisalsi DSM 19029; NR_043922.1	0.023622	-0.755888	-1.68867	0.102596	0.290925	1
Amycolatopsis minnesotensis; NR_043528.1	0.023622	-0.755889	-1.68867	0.102596	0.290925	1
Desulfofundulus thermocisternus DSM 10259; NR_117747.2	0.023622	-0.755889	-1.68867	0.102596	0.290925	1
Phenylobacterium parvum; NR_171451.1	0.023622	-0.755889	-1.68867	0.102596	0.290925	1
Streptococcus gordonii; NR_115561.1	0.023622	-0.755889	-1.68867	0.102596	0.290925	1
Cedecea lapagei; NR_126317.1	0.023622	-0.755889	-1.68867	0.102595	0.290925	1
Prevotella scopos JCM 17725; NR_114305.1	0.023622	-0.755889	-1.68867	0.102595	0.290925	1
Streptosporangium kronopolitis; NR_148311.1	0.023622	-0.755889	-1.68867	0.102595	0.290925	1
Brevinema andersonii; NR_104855.1	0.023622	-0.75589	-1.68867	0.102595	0.290925	1
Desulfosporosinus lacus; NR_042202.1	0.023622	-0.75589	-1.68867	0.102595	0.290925	1
Erwinia amylovora; NR_041970.1	0.023622	-0.75589	-1.68867	0.102595	0.290925	1
Pasteurella bettyae; NR_118656.1	0.023622	-0.75589	-1.68867	0.102595	0.290925	1
Paludifilum halophilum; NR_153712.1	0.023622	-0.755891	-1.68867	0.102595	0.290925	1
Coprobacter secundus; NR_145883.1	0.023622	-0.755891	-1.68867	0.102595	0.290925	1
Erwinia billingiae; NR_119255.1	0.023622	-0.755891	-1.68867	0.102595	0.290925	1
Paenibacillus nicotianae; NR_134783.2	0.023622	-0.755891	-1.68867	0.102594	0.290925	1
Bacteroides thetaiotaomicron; NR_112944.1	0.023622	-0.755891	-1.68867	0.102594	0.290925	1
Hungateiclostridium straminisolvens; NR_024829.1	0.023622	-0.755891	-1.68867	0.102594	0.290925	1
Methylobacterium segetis; NR_169399.1	0.023622	-0.755892	-1.68867	0.102594	0.290925	1
Xinfangfangia humi; NR_171533.1	0.023622	-0.755892	-1.68867	0.102594	0.290925	1
Treponema pedis; NR_044064.1	0.023622	-0.755892	-1.68868	0.102594	0.290925	1
Tamlana carrageenivorans; NR_171399.1	0.023622	-0.755892	-1.68868	0.102594	0.290925	1
Streptococcus cristatus ATCC 51100; NR_112025.1	0.023622	-0.755893	-1.68868	0.102594	0.290925	1
Allofrancisella frigidaquae; NR_152718.1	0.023622	-0.755893	-1.68868	0.102593	0.290925	1
Altererythrobacter estronivorus; NR_169381.1	0.023622	-0.755893	-1.68868	0.102593	0.290925	1
Prevotella veroralis; NR_029148.1	0.023622	-0.755893	-1.68868	0.102593	0.290925	1
Pseudoarcobacter acticola; NR_170543.1	0.023622	-0.755894	-1.68868	0.102593	0.290925	1
Pasteurella langaaensis; NR_118751.1	0.023622	-0.755894	-1.68868	0.102593	0.290925	1
Klebsiella pneumoniae; NR_117685.1	0.023622	-0.755895	-1.68868	0.102592	0.290925	1
Heliobacterium sulfidophilum; NR_025090.1	0.023622	-0.755895	-1.68868	0.102592	0.290925	1
Prevotella timonensis 4401737 = DSM 22865 = JCM 15640; NR_113123.1	0.023622	-0.755896	-1.68868	0.102592	0.290925	1
Haemophilus paracuniculus; NR_044751.1	0.023622	-0.755896	-1.68868	0.102592	0.290925	1
Desulfallas gibsoniae DSM 7213; NR_114760.1	0.023622	-0.755896	-1.68868	0.102592	0.290925	1
Azoarcus pumilus; NR_171396.1	0.023622	-0.755897	-1.68868	0.102592	0.290925	1
Streptococcus lutetiensis; NR_037096.1	0.251969	-0.764748	-1.69907	0.0545371	0.270608	1
Bacteroides fluxus YIT 12057; NR_113068.1	0.0787402	-0.770483	-1.70584	0.0615837	0.282067	1
Megasphaera micronuciformis; NR_025230.1	0.0787402	-0.77049	-1.70585	0.0615816	0.282067	1
Streptococcus panodentis; NR_145950.1	0.0787402	-0.770501	-1.70586	0.0615772	0.282067	1
Cuneatibacter caecimuris; NR_144608.1	0.685039	-0.786449	-1.72482	0.000515184	0.00672137	1
Abyssisolibacter fermentans; NR_165680.1	0.0551181	-0.788351	-1.7271	0.0693235	0.290925	1
[Eubacterium] infirmum; NR_118780.1	0.0551181	-0.788357	-1.72711	0.0693217	0.290925	1
Parabacteroides distasonis; NR_041342.1	0.0551181	-0.788359	-1.72711	0.0693202	0.290925	1
Streptococcus ferus; NR_114852.1	0.0551181	-0.78836	-1.72711	0.0693197	0.290925	1
Thermosyntropha tengcongensis; NR_109048.1	0.0551181	-0.788369	-1.72712	0.0693166	0.290925	1
Clostridium neuense; NR_156156.1	0.0551181	-0.788375	-1.72713	0.0693139	0.290925	1
Halomonas titanicae BH1; NR_116997.1	0.0551181	-0.788382	-1.72714	0.0693111	0.290925	1
Prevotella scopos JCM 17725; NR_116726.1	0.0551181	-0.788382	-1.72714	0.0693112	0.290925	1
Cysteiniphilum litorale; NR_157652.1	0.377953	-0.78991	-1.72897	0.00510308	0.0482329	1
Anaerobium acetethylicum; NR_137405.1	0.582677	-0.79575	-1.73598	0.000990957	0.011718	1
Sellimonas intestinalis; NR_148624.1	1.16535	-0.796077	-1.73637	2.65403e-05	0.00047681	0.05531
Paenibacillus albus; NR_169406.1	0.0314961	-0.810524	-1.75385	0.0779502	0.290925	1
Sinomonas mesophila; NR_136863.2	0.0314961	-0.810525	-1.75385	0.07795	0.290925	1
Paenibacillus marinisediminis; NR_132694.1	0.0314961	-0.810527	-1.75385	0.0779491	0.290925	1
Sporosalibacterium tautonense; NR_156896.1	0.0314961	-0.810529	-1.75385	0.0779482	0.290925	1
Corynebacterium godavarianum; NR_159267.1	0.0314961	-0.81053	-1.75386	0.077948	0.290925	1
Aurantimonas endophytica; NR_152083.1	0.0314961	-0.81053	-1.75386	0.0779479	0.290925	1
[Clostridium] colinum; NR_026151.1	0.0314961	-0.81053	-1.75386	0.0779478	0.290925	1
Chryseolinea soli; NR_165708.1	0.0314961	-0.81053	-1.75386	0.0779478	0.290925	1
Blautia schinkii; NR_026312.1	0.0314961	-0.810531	-1.75386	0.0779477	0.290925	1
Peptoniphilus mikwangii; NR_169315.1	0.0314961	-0.810531	-1.75386	0.0779475	0.290925	1
Bacteroides gallinarum; NR_041448.1	0.0314961	-0.810531	-1.75386	0.0779475	0.290925	1
Megasphaera cerevisiae; NR_044650.1	0.0314961	-0.810531	-1.75386	0.0779474	0.290925	1
Desulfotignum balticum; NR_114555.1	0.0314961	-0.810532	-1.75386	0.0779473	0.290925	1
Tessaracoccus aquimaris; NR_163608.1	0.0314961	-0.810533	-1.75386	0.0779468	0.290925	1
Aliinostoc morphoplasticum; NR_158066.1	0.0314961	-0.810533	-1.75386	0.0779466	0.290925	1
Corticicoccus populi; NR_156835.1	0.0314961	-0.810534	-1.75386	0.0779464	0.290925	1
Domibacillus indicus; NR_134022.1	0.0314961	-0.810534	-1.75386	0.0779463	0.290925	1
Magnetovibrio blakemorei; NR_118660.1	0.0314961	-0.810534	-1.75386	0.0779462	0.290925	1
Desulfitobacterium dehalogenans ATCC 51507; NR_044641.2	0.0314961	-0.810535	-1.75386	0.077946	0.290925	1
Streptococcus hyointestinalis; NR_041780.1	0.0314961	-0.810535	-1.75386	0.077946	0.290925	1
Rhabdanaerobium thermarum; NR_159146.1	0.0314961	-0.810535	-1.75386	0.077946	0.290925	1
Leptospira weilii; NR_119300.1	0.0314961	-0.810535	-1.75386	0.0779459	0.290925	1
Roseovarius algicolus; NR_148335.1	0.0314961	-0.810535	-1.75386	0.0779458	0.290925	1
Salinicoccus amylolyticus; NR_152051.1	0.0314961	-0.810535	-1.75386	0.0779457	0.290925	1
Limnobacter humi; NR_149814.1	0.0314961	-0.810536	-1.75386	0.0779454	0.290925	1
Bacillus thermolactis; NR_115226.1	0.0314961	-0.810536	-1.75386	0.0779454	0.290925	1
Prosthecochloris aestuarii DSM 271; NR_074364.1	0.0314961	-0.810537	-1.75386	0.0779451	0.290925	1
Caldilinea aerophila DSM 14535 = NBRC 104270; NR_074397.1	0.0314961	-0.810537	-1.75386	0.0779451	0.290925	1
Roseibium hamelinense; NR_043436.1	0.0314961	-0.810537	-1.75386	0.077945	0.290925	1
Bacteroides finegoldii; NR_041313.1	0.0314961	-0.810538	-1.75386	0.0779449	0.290925	1
Lactobacillus faecis; NR_114391.1	0.0314961	-0.810538	-1.75386	0.0779448	0.290925	1
Clostridium grantii; NR_026131.1	0.0314961	-0.810538	-1.75386	0.0779448	0.290925	1
Selenomonas artemidis; NR_117364.1	0.0314961	-0.810538	-1.75387	0.0779447	0.290925	1
Streptococcus cristatus AS 1.3089; NR_103943.1	0.0314961	-0.810538	-1.75387	0.0779447	0.290925	1
Megasphaera cerevisiae DSM 20462; NR_113307.1	0.0314961	-0.810538	-1.75387	0.0779446	0.290925	1
Megasphaera paucivorans; NR_043657.1	0.0314961	-0.810538	-1.75387	0.0779445	0.290925	1
Thermoanaerobacterium calidifontis; NR_113051.1	0.0314961	-0.810539	-1.75387	0.0779445	0.290925	1
Zavarzinia aquatilis; NR_171481.1	0.0314961	-0.810539	-1.75387	0.0779444	0.290925	1
Alkaliphilus hydrothermalis; NR_152624.1	0.0314961	-0.810539	-1.75387	0.0779444	0.290925	1
Selenomonas ruminantium subsp. lactilytica; NR_036912.1	0.0314961	-0.810539	-1.75387	0.0779443	0.290925	1
Pseudonocardia thermophila; NR_118886.1	0.0314961	-0.810539	-1.75387	0.0779443	0.290925	1
Microlunatus soli; NR_116819.1	0.0314961	-0.810539	-1.75387	0.0779441	0.290925	1
Lactobacillus colini; NR_156075.1	0.0314961	-0.81054	-1.75387	0.0779441	0.290925	1
Gryllotalpicola protaetiae; NR_170457.1	0.0314961	-0.81054	-1.75387	0.077944	0.290925	1
Kribbella monticola; NR_171497.1	0.0314961	-0.81054	-1.75387	0.077944	0.290925	1
Lactiplantibacillus garii; NR_170423.1	0.0314961	-0.81054	-1.75387	0.0779439	0.290925	1
Prevotella copri DSM 18205; NR_040877.1	0.0314961	-0.81054	-1.75387	0.0779437	0.290925	1
Alicyclobacillus tengchongensis; NR_146350.1	0.0314961	-0.810541	-1.75387	0.0779433	0.290925	1
Geobacter uraniireducens Rf4; NR_074940.1	0.0314961	-0.810541	-1.75387	0.0779433	0.290925	1
Desulfofarcimen acetoxidans DSM 771; NR_102777.1	0.0314961	-0.810542	-1.75387	0.0779432	0.290925	1
Auraticoccus monumenti; NR_117004.1	0.0314961	-0.810542	-1.75387	0.077943	0.290925	1
Ruminococcus champanellensis 18P13 = JCM 17042; NR_102884.1	0.0314961	-0.810542	-1.75387	0.0779429	0.290925	1
Lysobacter silvisoli; NR_171480.1	0.0314961	-0.810542	-1.75387	0.0779429	0.290925	1
Streptomyces reniochalinae; NR_171447.1	0.0314961	-0.810543	-1.75387	0.0779428	0.290925	1
Dehalobacter restrictus DSM 9455; NR_026053.1	0.0314961	-0.810543	-1.75387	0.0779427	0.290925	1
Bacteroides fragilis; NR_112141.1	0.0314961	-0.810543	-1.75387	0.0779426	0.290925	1
Agromyces rhizospherae; NR_028610.1	0.0314961	-0.810543	-1.75387	0.0779425	0.290925	1
Victivallis vadensis ATCC BAA-548; NR_118352.1	0.0314961	-0.810545	-1.75387	0.077942	0.290925	1
Veillonella atypica; NR_119170.1	0.0314961	-0.810545	-1.75387	0.0779419	0.290925	1
Citrobacter freundii ATCC 8090 = MTCC 1658 = NBRC 12681; NR_028894.1	0.0314961	-0.810546	-1.75387	0.0779415	0.290925	1
Lysobacter oculi; NR_165778.1	0.0314961	-0.810547	-1.75388	0.0779409	0.290925	1
Metaprevotella massiliensis; NR_147377.1	0.0314961	-0.810547	-1.75388	0.0779409	0.290925	1
Chryseobacterium solincola; NR_116343.1	0.0314961	-0.810547	-1.75388	0.0779408	0.290925	1
Alloprevotella rava; NR_118334.1	0.0314961	-0.810548	-1.75388	0.0779408	0.290925	1
Brevibacterium otitidis; NR_041752.1	0.0314961	-0.810548	-1.75388	0.0779406	0.290925	1
Erwinia tracheiphila; NR_044924.1	0.0314961	-0.81055	-1.75388	0.0779396	0.290925	1
Coprothermobacter proteolyticus; NR_074653.1	0.0314961	-0.810551	-1.75388	0.0779395	0.290925	1
Chryseobacterium phosphatilyticum; NR_171432.1	0.0314961	-0.810551	-1.75388	0.0779394	0.290925	1
Prevotella intermedia; NR_026119.1	0.0314961	-0.811291	-1.75478	0.0783083	0.290925	1
Hungateiclostridium alkalicellulosi; NR_115345.1	0.0866142	-0.813685	-1.7577	0.047141	0.239031	1
Coprococcus comes ATCC 27758; NR_044048.1	4.50394	-0.814004	-1.75808	2.02307e-09	7.39663e-08	4.21608e-06
Acidaminococcus fermentans DSM 20731; NR_074928.1	0.19685	-0.81725	-1.76204	0.0178946	0.12518	1
Syntrophococcus sucromutans; NR_118354.1	0.102362	-0.82436	-1.77075	0.0389566	0.21421	1
Lacrimispora saccharolytica; NR_102852.1	0.102362	-0.824372	-1.77076	0.0389528	0.21421	1
Anaerocolumna cellulosilytica; NR_151895.1	0.322835	-0.824929	-1.77145	0.00586297	0.054603	1
Microbacterium pseudoresistens; NR_116843.1	1.84252	-0.826175	-1.77298	1.03079e-06	2.44111e-05	0.00214818
Ligilactobacillus salivarius; NR_112759.1	0.0314961	-0.827177	-1.77421	0.0977634	0.290925	1
Monoglobus pectinilyticus; NR_159227.1	0.173228	-0.832718	-1.78104	0.0199157	0.137432	1
Petrocella atlantisensis; NR_164620.1	0.11811	-0.833994	-1.78261	0.0322268	0.183586	1
Salirhabdus euzebyi; NR_042538.1	0.0629921	-0.835809	-1.78486	0.0527137	0.262185	1
Bacillus cihuensis; NR_148280.1	0.0629921	-0.835809	-1.78486	0.052713	0.262185	1
Sutterella faecalis; NR_169348.1	0.0629921	-0.83583	-1.78488	0.052707	0.262185	1
Shewanella profunda; NR_115229.1	0.0629921	-0.835835	-1.78489	0.0527049	0.262185	1
Prevotella nanceiensis; NR_043292.1	0.0629921	-0.835846	-1.7849	0.052702	0.262185	1
Leclercia adecarboxylata; NR_104933.1	0.0629921	-0.835847	-1.7849	0.0527017	0.262185	1
Massiliprevotella massiliensis; NR_147404.1	0.346457	-0.836321	-1.78549	0.0260852	0.162273	1
Mediterraneibacter glycyrrhizinilyticus; NR_112553.1	0.826772	-0.836623	-1.78587	8.1115e-05	0.00130034	0.169044
Syntrophococcus sucromutans; NR_119287.1	0.133858	-0.842663	-1.79336	0.026699	0.165106	1
Geomicrobium halophilum; NR_112802.1	0.0944882	-0.85563	-1.80955	0.0358734	0.19883	1
Streptococcus oricebi; NR_148589.1	0.0944882	-0.855633	-1.80955	0.0358717	0.19883	1
Hungatella hathewayi; NR_036928.1	0.307087	-0.860345	-1.81547	0.0050105	0.0482329	1
Frisingicoccus caecimuris; NR_144612.1	0.377953	-0.861125	-1.81645	0.00265209	0.028209	1
Stenotrophobium rhamnosiphilum; NR_171477.1	0.0393701	-0.86318	-1.81904	0.0588046	0.271727	1
Paenibacillus piri; NR_170491.1	0.0393701	-0.863182	-1.81905	0.0588041	0.271727	1
[Clostridium] saccharogumia; NR_043550.1	0.0393701	-0.863186	-1.81905	0.0588026	0.271727	1
Paraliobacillus sediminis; NR_156904.1	0.0393701	-0.863187	-1.81905	0.0588023	0.271727	1
Corynebacterium deserti GIMN1.010; NR_118005.1	0.0393701	-0.863188	-1.81905	0.0588021	0.271727	1
Traorella massiliensis; NR_147369.1	0.0393701	-0.86319	-1.81906	0.0588013	0.271727	1
Peredibacter starrii; NR_024943.1	0.0393701	-0.863191	-1.81906	0.058801	0.271727	1
Streptomyces dioscori; NR_165766.1	0.0393701	-0.863191	-1.81906	0.0588009	0.271727	1
Phocaeicola salanitronis; NR_074616.1	0.0393701	-0.863192	-1.81906	0.0588008	0.271727	1
Desulfurispirillum indicum S5; NR_115927.2	0.0393701	-0.863192	-1.81906	0.0588008	0.271727	1
Synechococcus elongatus PCC 6301; NR_074309.1	0.0393701	-0.863192	-1.81906	0.0588007	0.271727	1
Thalassocella blandensis; NR_170484.1	0.0393701	-0.863193	-1.81906	0.0588003	0.271727	1
Brevundimonas humi; NR_159912.1	0.0393701	-0.863194	-1.81906	0.0588002	0.271727	1
Caloramator mitchellensis; NR_117542.1	0.0393701	-0.863194	-1.81906	0.0587999	0.271727	1
Paenibacillus vini; NR_136853.1	0.0393701	-0.863195	-1.81906	0.0587998	0.271727	1
[Mannheimia] succiniciproducens; NR_115119.1	0.0393701	-0.863196	-1.81906	0.0587995	0.271727	1
Desulfobacterium autotrophicum; NR_074942.1	0.0393701	-0.863196	-1.81906	0.0587993	0.271727	1
Anaerotignum neopropionicum; NR_026150.1	0.0393701	-0.863197	-1.81906	0.058799	0.271727	1
Prevotella corporis; NR_113099.1	0.0393701	-0.863197	-1.81907	0.058799	0.271727	1
Selenomonas sputigena ATCC 35185; NR_114616.1	0.0393701	-0.863198	-1.81907	0.0587989	0.271727	1
Marinobacter maritimus; NR_042266.1	0.0393701	-0.863198	-1.81907	0.0587989	0.271727	1
Caedibacter taeniospiralis; NR_042741.1	0.0393701	-0.863199	-1.81907	0.0587985	0.271727	1
Weissella confusa; NR_113258.1	0.0393701	-0.8632	-1.81907	0.0587982	0.271727	1
Clostridium kluyveri DSM 555; NR_074165.1	0.0393701	-0.8632	-1.81907	0.058798	0.271727	1
Desulfofundulus kuznetsovii DSM 6115; NR_026410.1	0.0393701	-0.863201	-1.81907	0.0587979	0.271727	1
Paenibacillus solanacearum; NR_159229.1	0.0393701	-0.863202	-1.81907	0.0587976	0.271727	1
Deinococcus aluminii; NR_159911.1	0.0393701	-0.863203	-1.81907	0.058797	0.271727	1
Clostridium ljungdahlii DSM 13528; NR_074161.1	0.0393701	-0.863203	-1.81907	0.058797	0.271727	1
Aliidiomarina soli; NR_156167.1	0.0393701	-0.863204	-1.81907	0.0587969	0.271727	1
Aggregatibacter aphrophilus ATCC 33389; NR_116167.1	0.0393701	-0.863206	-1.81908	0.0587962	0.271727	1
Litorivivens aequoris; NR_149215.1	0.0393701	-0.863207	-1.81908	0.0587959	0.271727	1
Catenibacterium mitsuokai; NR_027526.1	0.110236	-0.864008	-1.82009	0.0296522	0.178735	1
Coprococcus eutactus; NR_115510.1	0.125984	-0.871535	-1.82961	0.0245464	0.15408	1
Aliidiomarina sanyensis; NR_146817.1	0.125984	-0.871581	-1.82967	0.0245373	0.15408	1
Acetivibrio ethanolgignens; NR_104783.1	0.212598	-0.87622	-1.83556	0.0105466	0.0845354	1
Legionella qingyii; NR_171519.1	0.141732	-0.878443	-1.83839	0.0203273	0.139688	1
Bacteroides timonensis AP1; NR_144704.1	0.0708661	-0.881771	-1.84264	0.0398317	0.217485	1
Veillonella parvula; NR_113031.1	0.0708661	-0.881777	-1.84264	0.0398308	0.217485	1
Megamonas funiformis YIT 11815; NR_041590.1	13.5276	-0.883515	-1.84486	0.00623232	0.0574391	1
Parabacteroides merdae ATCC 43184; NR_119166.1	0.0866142	-0.889503	-1.85254	0.0328587	0.183586	1
Harryflintia acetispora; NR_152059.1	0.188976	-0.895787	-1.86063	0.0118404	0.0938226	1
Anaerofilum agile; NR_029315.1	0.102362	-0.896393	-1.86141	0.0271466	0.166884	1
Aeromonas rivipollensis; NR_144574.1	0.102362	-0.896398	-1.86141	0.0271452	0.166884	1
Trichococcus shcherbakoviae; NR_171468.1	0.133858	-0.908158	-1.87665	0.0185985	0.128769	1
Anaerotignum aminivorans; NR_158113.1	0.133858	-0.908184	-1.87668	0.0185949	0.128769	1
Clostridium tagluense; NR_043698.1	0.0472441	-0.913982	-1.88424	0.044077	0.224588	1
Bacillus andreraoultii; NR_144713.1	0.0472441	-0.913988	-1.88425	0.0440754	0.224588	1
Lachnoanaerobaculum umeaense; NR_116814.1	0.0472441	-0.913989	-1.88425	0.0440753	0.224588	1
Natranaerovirga hydrolytica; NR_108630.1	0.0472441	-0.91399	-1.88425	0.044075	0.224588	1
Slackia equolifaciens; NR_116295.1	0.0472441	-0.913991	-1.88425	0.0440747	0.224588	1
Lachnoanaerobaculum saburreum DSM 3986; NR_104684.1	0.0472441	-0.913992	-1.88425	0.0440745	0.224588	1
Moorella stamsii; NR_108896.1	0.0472441	-0.913992	-1.88425	0.0440745	0.224588	1
Synergistes jonesii; NR_044616.1	0.0472441	-0.913993	-1.88425	0.0440743	0.224588	1
Microlunatus spumicola; NR_024907.1	0.0472441	-0.913994	-1.88425	0.044074	0.224588	1
[Mannheimia] succiniciproducens; NR_074906.1	0.0472441	-0.913996	-1.88426	0.0440736	0.224588	1
Anaerococcus urinomassiliensis; NR_169360.1	0.0472441	-0.913997	-1.88426	0.0440733	0.224588	1
Rodentibacter rarus; NR_156996.1	0.0472441	-0.913997	-1.88426	0.0440732	0.224588	1
Arthrobacter bussei; NR_170399.1	0.0472441	-0.913997	-1.88426	0.0440732	0.224588	1
Lactobacillus helsingborgensis; NR_126253.1	0.0472441	-0.914001	-1.88426	0.0440722	0.224588	1
Caldicoprobacter algeriensis; NR_117466.1	0.0472441	-0.914002	-1.88427	0.0440719	0.224588	1
Pelotomaculum propionicicum; NR_041000.1	0.0472441	-0.914003	-1.88427	0.0440717	0.224588	1
Roseimarinus sediminis; NR_136488.1	0.0472441	-0.914006	-1.88427	0.044071	0.224588	1
Coetzeea brasiliensis; NR_153734.1	0.0472441	-0.914006	-1.88427	0.0440709	0.224588	1
Bosea psychrotolerans; NR_171495.1	0.0472441	-0.914006	-1.88427	0.0440709	0.224588	1
Wukongibacter baidiensis; NR_152683.1	0.0472441	-0.914007	-1.88427	0.0440708	0.224588	1
Prauserella rugosa; NR_024889.1	0.0472441	-0.914007	-1.88427	0.0440706	0.224588	1
Prevotella micans; NR_041908.1	0.0472441	-0.914007	-1.88427	0.0440706	0.224588	1
Actinokineospora mzabensis; NR_134686.1	0.0472441	-0.914008	-1.88427	0.0440703	0.224588	1
Desulfonauticus submarinus; NR_025257.1	0.0472441	-0.914009	-1.88427	0.0440701	0.224588	1
Aquiflexum aquatile; NR_171490.1	0.0472441	-0.914013	-1.88428	0.0440692	0.224588	1
Enterococcus durans; NR_036922.1	0.0472441	-0.914014	-1.88428	0.0440688	0.224588	1
Butyricicoccus faecihominis; NR_152060.1	2.70079	-0.914077	-1.88436	6.10087e-09	2.01813e-07	1.27142e-05
Merdimonas faecis; NR_157642.1	1.28346	-0.917128	-1.88835	1.57855e-06	3.53731e-05	0.0032897
Anaerostipes hadrus; NR_117138.2	3.48031	-0.9172	-1.88845	7.9877e-08	2.31199e-06	0.000166464
Faecalicatena orotica; NR_117130.1	0.0787402	-0.926289	-1.90038	0.029932	0.178735	1
Bacteroides paurosaccharolyticus JCM 15092; NR_113071.1	0.0787402	-0.926298	-1.90039	0.0299303	0.178735	1
Anaerocolumna aminovalerica; NR_113359.1	0.0787402	-0.926302	-1.9004	0.0299296	0.178735	1
Faecalicatena orotica; NR_114392.1	0.0787402	-0.926308	-1.90041	0.0299285	0.178735	1
Enterococcus casseliflavus; NR_114778.2	0.0787402	-0.92631	-1.90041	0.0299278	0.178735	1
Vibrio azureus; NR_117997.1	0.0787402	-0.926315	-1.90042	0.0299267	0.178735	1
Streptomyces inhibens; NR_171534.1	0.0787402	-0.926319	-1.90042	0.0299265	0.178735	1
Streptococcus lactarius; NR_117425.1	0.19685	-0.935995	-1.91321	0.0103867	0.0835752	1
Eubacterium ruminantium; NR_024661.1	0.110236	-0.935997	-1.91321	0.0204437	0.139688	1
Lachnoanaerobaculum gingivalis; NR_165739.1	0.511811	-0.936016	-1.91324	0.000348417	0.00484068	0.726102
Gallibacterium salpingitidis; NR_116316.1	0.110236	-0.936032	-1.91326	0.0204387	0.139688	1
Ruminococcus albus 7 = DSM 20455; NR_115230.1	0.275591	-0.941571	-1.92062	0.00353541	0.0366556	1
Anaerostipes hadrus; NR_117139.2	9.89764	-0.945554	-1.92593	1.78267e-09	6.87978e-08	3.71508e-06
Roseburia faecis; NR_042832.1	4.19685	-0.946846	-1.92765	1.57365e-11	8.86348e-10	3.27949e-08
[Clostridium] symbiosum; NR_118730.1	0.488189	-0.949345	-1.931	0.000383585	0.00522478	0.799392
[Clostridium] hylemonae DSM 15053; NR_112089.1	0.80315	-0.955058	-1.93866	7.9169e-05	0.00127898	0.164988
Klebsiella quasipneumoniae subsp. similipneumoniae; NR_132596.1	0.527559	-0.962328	-1.94845	0.00106744	0.0124276	1
Desulfosporosinus meridiei DSM 13257; NR_074129.1	0.0551181	-0.963048	-1.94942	0.0328472	0.183586	1
Desulfofundulus kuznetsovii DSM 6115; NR_114757.1	0.0551181	-0.963053	-1.94943	0.0328463	0.183586	1
Anaerotignum propionicum; NR_113408.1	0.0551181	-0.96306	-1.94944	0.0328448	0.183586	1
Clostridium carnis; NR_044716.2	0.0551181	-0.963069	-1.94945	0.0328429	0.183586	1
Acidobacterium ailaaui; NR_153719.1	0.0551181	-0.96307	-1.94945	0.0328428	0.183586	1
Ichthyobacterium seriolicida; NR_148596.1	0.0551181	-0.963072	-1.94946	0.0328424	0.183586	1
Flavobacterium psychrotolerans; NR_171476.1	0.0551181	-0.963073	-1.94946	0.0328422	0.183586	1
Deinococcus terrigena; NR_164928.1	0.0551181	-0.963074	-1.94946	0.0328419	0.183586	1
Bacteroides koreensis; NR_159117.1	0.0551181	-0.963074	-1.94946	0.0328419	0.183586	1
Propionispira paucivorans; NR_117595.1	0.0551181	-0.963074	-1.94946	0.0328419	0.183586	1
Deinococcus fonticola; NR_169474.1	0.0551181	-0.963074	-1.94946	0.0328418	0.183586	1
Brachybacterium saurashtrense; NR_116516.1	0.0551181	-0.963075	-1.94946	0.0328418	0.183586	1
Clostridium oryzae; NR_134714.1	0.0551181	-0.963075	-1.94946	0.0328417	0.183586	1
Sporomusa acidovorans; NR_117674.1	0.0551181	-0.963076	-1.94946	0.0328415	0.183586	1
Serratia plymuthica; NR_037111.1	0.0551181	-0.963076	-1.94946	0.0328415	0.183586	1
Sporomusa sphaeroides DSM 2875; NR_117668.1	0.0551181	-0.963078	-1.94946	0.0328411	0.183586	1
Bacteroides acidifaciens; NR_028607.1	0.0551181	-0.963078	-1.94946	0.0328411	0.183586	1
Marinobacterium aestuarii; NR_159348.1	0.0551181	-0.963078	-1.94947	0.032841	0.183586	1
Testudinibacter aquarius; NR_148590.1	0.0551181	-0.963084	-1.94947	0.0328399	0.183586	1
Pectobacterium cacticida; NR_037102.1	0.0551181	-0.963087	-1.94948	0.0328392	0.183586	1
Dialister propionicifaciens; NR_113357.1	0.0551181	-0.963091	-1.94948	0.0328384	0.183586	1
Rheinheimera gaetbuli; NR_149824.1	0.0551181	-0.963093	-1.94948	0.0328381	0.183586	1
Pluralibacter pyrinus; NR_028875.1	0.204724	-0.964969	-1.95202	0.00683876	0.0606053	1
Falsochrobactrum shanghaiense; NR_171538.1	0.0866142	-0.969488	-1.95815	0.022373	0.148772	1
Lacrimispora indolis; NR_026493.1	0.0866142	-0.969494	-1.95815	0.0223723	0.148772	1
[Clostridium] polysaccharolyticum; NR_119085.1	0.0866142	-0.969496	-1.95816	0.022372	0.148772	1
Anaerovibrio lipolyticus DSM 3074; NR_040836.1	0.0866142	-0.969499	-1.95816	0.0223715	0.148772	1
Finegoldia magna; NR_115511.1	0.0866142	-0.969508	-1.95817	0.0223702	0.148772	1
Bifidobacterium moukalabense; NR_114397.1	0.11811	-0.974578	-1.96507	0.0153194	0.113212	1
[Erwinia] teleogrylli; NR_144582.1	0.11811	-0.974627	-1.96513	0.0153134	0.113212	1
Blautia faecicola; NR_170495.1	5.52756	-0.974992	-1.96563	6.01246e-17	5.96666e-15	1.253e-13
Agathobacter ruminis; NR_148619.1	0.669291	-0.976664	-1.96791	4.20922e-05	0.000737145	0.0877202
Bacteroides mediterraneensis; NR_144744.1	0.165354	-0.980536	-1.9732	0.00874396	0.0740749	1
Intestinimonas butyriciproducens; NR_118554.1	0.503937	-0.980981	-1.97381	0.000319154	0.00449404	0.665118
Oscillibacter valericigenes; NR_074793.2	0.212598	-0.98501	-1.97933	0.00503075	0.0482329	1
Veillonella rogosae; NR_044091.1	0.212598	-0.985082	-1.97943	0.0050275	0.0482329	1
Ruthenibacterium lactatiformans; NR_151900.1	0.952756	-0.999237	-1.99894	1.43199e-05	0.000271297	0.0298426
Pseudobutyrivibrio ruminis; NR_026315.1	0.0629921	-1.0105	-2.01461	0.0243487	0.153766	1
Criibacterium bergeronii; NR_164617.1	0.0629921	-1.01051	-2.01463	0.0243473	0.153766	1
Microcystis aeruginosa; NR_074314.1	0.0629921	-1.01052	-2.01464	0.024346	0.153766	1
Bacteroides caecigallinarum; NR_145844.1	0.0629921	-1.01052	-2.01464	0.0243458	0.153766	1
Desulfovibrio magneticus RS-1; NR_027575.1	0.0629921	-1.01053	-2.01465	0.0243445	0.153766	1
Pelosinus fermentans DSM 17108; NR_043577.1	0.0629921	-1.01053	-2.01466	0.0243439	0.153766	1
Megasphaera elsdenii DSM 20460; NR_113305.1	0.0629921	-1.01053	-2.01466	0.0243438	0.153766	1
Streptococcus oralis subsp. tigurinus AZ_3a; NR_118234.1	0.0629921	-1.01053	-2.01466	0.0243438	0.153766	1
Sphingobacterium athyrii; NR_171429.1	0.0629921	-1.01053	-2.01466	0.0243437	0.153766	1
Anaerocolumna xylanovorans; NR_028740.1	0.0629921	-1.01054	-2.01466	0.0243433	0.153766	1
Mycolicibacterium novocastrense; NR_029208.1	0.0629921	-1.01054	-2.01466	0.0243432	0.153766	1
Apilactobacillus micheneri; NR_159092.1	0.0629921	-1.01054	-2.01466	0.0243431	0.153766	1
Orbus hercynius; NR_116759.1	0.0629921	-1.01054	-2.01467	0.0243427	0.153766	1
Pseudoflavonifractor capillosus ATCC 29799; NR_025670.1	0.0629921	-1.01055	-2.01467	0.024342	0.153766	1
Salimicrobium jeotgali; NR_134168.1	0.0629921	-1.01055	-2.01468	0.0243417	0.153766	1
Aeromonas hydrophila; NR_115183.1	0.0629921	-1.01055	-2.01468	0.0243411	0.153766	1
Blautia producta ATCC 27340 = DSM 2950; NR_119217.1	0.0944882	-1.01143	-2.01591	0.0166432	0.120852	1
Bacteroides gallinaceum; NR_148822.1	0.0944882	-1.01145	-2.01593	0.0166411	0.120852	1
Desulfotomaculum profundi; NR_152682.1	0.0944882	-1.01145	-2.01594	0.0166401	0.120852	1
Prevotella albensis; NR_113092.1	0.0944882	-1.01146	-2.01595	0.0166396	0.120852	1
Hespellia porcina; NR_025206.1	0.15748	-1.01276	-2.01777	0.00787643	0.0672725	1
Blautia glucerasea; NR_112789.1	1.82677	-1.03385	-2.04748	1.85567e-09	7.03128e-08	3.86721e-06
Blautia argi; NR_171392.1	0.228346	-1.0417	-2.05865	0.00282645	0.0295996	1
Succinispira mobilis; NR_028868.1	0.165354	-1.046	-2.06479	0.00586904	0.054603	1
Pectobacterium aroidearum; NR_159925.1	0.165354	-1.04602	-2.06482	0.00586765	0.054603	1
Vibrio zhugei; NR_171514.1	0.527559	-1.04887	-2.06891	0.000221925	0.00332728	0.462491
Cellulosilyticum lentocellum DSM 5427; NR_125710.1	0.102362	-1.05218	-2.07366	0.0123267	0.0962128	1
Lachnobacterium bovis; NR_025127.1	0.102362	-1.05219	-2.07367	0.0123262	0.0962128	1
[Clostridium] methoxybenzovorans SR3; NR_024917.1	0.102362	-1.0522	-2.07369	0.0123249	0.0962128	1
Nocardioides guangzhouensis; NR_170507.1	0.102362	-1.0522	-2.07369	0.0123247	0.0962128	1
Gottschalkia purinilytica; NR_118735.2	0.0708661	-1.05647	-2.07983	0.0179601	0.12518	1
Intestinibaculum porci; NR_165711.1	0.0708661	-1.05647	-2.07983	0.01796	0.12518	1
Paraprevotella xylaniphila; NR_113078.1	0.0708661	-1.05648	-2.07985	0.0179585	0.12518	1
Liquorilactobacillus nagelii; NR_112754.1	0.0708661	-1.05648	-2.07986	0.017958	0.12518	1
Frischella perrara; NR_118490.1	0.0708661	-1.05649	-2.07986	0.0179579	0.12518	1
Streptomyces hypolithicus; NR_044431.1	0.0708661	-1.05649	-2.07986	0.0179578	0.12518	1
Prevotella melaninogenica ATCC 25845; NR_102895.1	0.0708661	-1.05649	-2.07986	0.0179576	0.12518	1
Marinomonas algicida; NR_159186.1	0.0708661	-1.05649	-2.07987	0.0179573	0.12518	1
Clostridium carboxidivorans P7; NR_104768.1	0.0708661	-1.0565	-2.07988	0.0179559	0.12518	1
Hymenobacter pomorum; NR_165754.1	0.0708661	-1.0565	-2.07988	0.0179558	0.12518	1
Papillibacter cinnamivorans; NR_025025.1	0.267717	-1.06969	-2.09898	0.00167963	0.0187185	1
Streptococcus thermophilus; NR_118998.1	0.590551	-1.07205	-2.10242	0.000356358	0.00491821	0.74265
Phascolarctobacterium faecium; NR_026111.1	13.3858	-1.07295	-2.10373	1.33433e-10	6.46684e-09	2.78074e-07
Actinobacillus pleuropneumoniae; NR_115546.2	0.141732	-1.08452	-2.12067	0.00628413	0.0574391	1
Streptomyces niveoruber; NR_043855.1	0.141732	-1.08453	-2.12068	0.00628408	0.0574391	1
Thermoclostridium caenicola; NR_126170.1	0.110236	-1.09186	-2.13149	0.00908965	0.0766916	1
Fusibacter fontis; NR_137378.1	0.0787402	-1.10099	-2.14501	0.0131929	0.0988996	1
Lacticaseibacillus pantheris; NR_025189.1	0.0787402	-1.10101	-2.14504	0.013191	0.0988996	1
Shewanella gelidii; NR_151921.1	0.0787402	-1.10101	-2.14505	0.0131908	0.0988996	1
Neglecta timonensis; NR_144736.1	0.0787402	-1.10101	-2.14505	0.0131904	0.0988996	1
Sphingomonas mesophila; NR_171537.1	0.0787402	-1.10101	-2.14505	0.0131904	0.0988996	1
Subtercola lobariae; NR_156868.1	0.0787402	-1.10102	-2.14506	0.0131899	0.0988996	1
Mannheimia varigena; NR_024897.1	0.0787402	-1.10102	-2.14506	0.0131899	0.0988996	1
Lactobacillus hominis DSM 23910 = CRBIP 24.179; NR_125548.1	0.0787402	-1.10102	-2.14506	0.0131899	0.0988996	1
Chloroflexus islandicus; NR_148571.2	0.0787402	-1.10102	-2.14507	0.0131896	0.0988996	1
Prevotella maculosa; NR_116050.1	0.0787402	-1.10103	-2.14507	0.0131891	0.0988996	1
Succiniclasticum ruminis; NR_026205.1	0.314961	-1.10909	-2.1571	0.000571234	0.00739411	1
Thermoactinomyces daqus; NR_118583.1	0.267717	-1.11901	-2.17197	0.000972986	0.011718	1
Lactobacillus hayakitensis; NR_041498.1	0.0787402	-1.11915	-2.17219	0.0149096	0.11097	1
Vallitalea pronyensis; NR_125677.1	0.149606	-1.11933	-2.17245	0.00463763	0.0460229	1
Ornithinibacillus heyuanensis; NR_134110.1	0.149606	-1.11936	-2.17251	0.00463607	0.0460229	1
Butyrivibrio fibrisolvens; NR_025981.1	0.11811	-1.13038	-2.18916	0.00668371	0.0597805	1
Streptomyces violaceus; NR_114934.1	0.11811	-1.1304	-2.18919	0.00668239	0.0597805	1
Fastidiosipila sanguinis; NR_042186.1	0.11811	-1.1304	-2.1892	0.00668216	0.0597805	1
Streptococcus pantholopis; NR_151977.1	0.11811	-1.13041	-2.18921	0.00668181	0.0597805	1
Ruminococcus champanellensis 18P13 = JCM 17042; NR_114889.1	0.11811	-1.13042	-2.18923	0.00668121	0.0597805	1
Ercella succinigenes; NR_134026.1	0.220472	-1.13133	-2.1906	0.00166202	0.0186218	1
Defluviitalea raffinosedens; NR_156912.1	0.0866142	-1.14419	-2.21022	0.0096523	0.0779667	1
Streptococcus caprae; NR_147736.1	0.0866142	-1.14419	-2.21022	0.00965219	0.0779667	1
Muricauda nanhaiensis; NR_171527.1	0.0866142	-1.1442	-2.21023	0.00965164	0.0779667	1
Emergencia timonensis; NR_144737.1	0.0866142	-1.1442	-2.21024	0.00965131	0.0779667	1
Sporomusa ovata; NR_117656.1	0.0866142	-1.1442	-2.21024	0.00965117	0.0779667	1
Bacteroides reticulotermitis JCM 10512; NR_114316.1	0.0866142	-1.14421	-2.21026	0.0096505	0.0779667	1
Lactobacillus pentosiphilus; NR_158060.1	0.0866142	-1.14422	-2.21026	0.00965041	0.0779667	1
Lactobacillus pobuzihii; NR_112694.1	0.0866142	-1.14422	-2.21026	0.00965025	0.0779667	1
Propionispora vibrioides; NR_025418.1	0.0866142	-1.14422	-2.21027	0.00965007	0.0779667	1
Amycolatopsis tucumanensis; NR_115883.1	0.0866142	-1.14422	-2.21027	0.00965005	0.0779667	1
Desulfatirhabdium butyrativorans; NR_043578.1	0.0866142	-1.14423	-2.21029	0.0096492	0.0779667	1
[Clostridium] scindens; NR_119285.1	0.637795	-1.14656	-2.21385	5.75398e-06	0.000115301	0.0119913
Gemmiger formicilis; NR_104846.1	8.48819	-1.15106	-2.22078	1.5185e-10	7.19216e-09	3.16455e-07
Duncaniella dubosii; NR_170508.1	0.228346	-1.15937	-2.23361	0.00123334	0.0142793	1
Phocaeicola barnesiae; NR_041446.1	0.125984	-1.16797	-2.24696	0.0048947	0.0478899	1
Flintibacter butyricus; NR_144611.1	0.267717	-1.17442	-2.25703	0.000634801	0.0081161	1
Clostridium fermenticellae; NR_171498.1	0.267717	-1.17445	-2.25707	0.000634617	0.0081161	1
Faecalibacterium prausnitzii; NR_028961.1	64.1339	-1.18548	-2.27439	2.62724e-11	1.40389e-09	5.47517e-08
Paraliobacillus zengyii; NR_171485.1	0.0944882	-1.18613	-2.27541	0.00703766	0.0606053	1
Alloscardovia theropitheci; NR_170505.1	0.0944882	-1.18615	-2.27544	0.00703668	0.0606053	1
Vespertiliibacter pulmonis; NR_126284.1	0.0944882	-1.18615	-2.27545	0.00703618	0.0606053	1
Megasphaera massiliensis; NR_133027.1	0.0944882	-1.18616	-2.27546	0.00703605	0.0606053	1
Selenomonas lacticifex; NR_117596.1	0.0944882	-1.18616	-2.27546	0.0070359	0.0606053	1
Rodentibacter heidelbergensis; NR_156993.1	0.0944882	-1.18616	-2.27546	0.0070359	0.0606053	1
Brevibacterium pityocampae; NR_116332.1	0.0944882	-1.18616	-2.27546	0.00703582	0.0606053	1
Acinetobacter chinensis; NR_165666.1	0.0944882	-1.18618	-2.2755	0.00703464	0.0606053	1
Ihubacter massiliensis; NR_144749.1	0.23622	-1.18691	-2.27664	0.000902829	0.0110029	1
Hespellia stercorisuis; NR_025207.1	0.307087	-1.18707	-2.2769	0.000330021	0.00461586	0.687764
Fastidiosibacter lacustris; NR_159314.1	0.149606	-1.19519	-2.28975	0.00298758	0.0311306	1
Lactonifactor longoviformis; NR_043551.1	0.566929	-1.21173	-2.31615	8.23318e-06	0.000161867	0.0171579
Xylanibacillus composti; NR_159902.1	0.102362	-1.22689	-2.34062	0.00511491	0.0482329	1
Foliisarcina bertiogensis; NR_148664.1	0.102362	-1.22691	-2.34064	0.00511424	0.0482329	1
Necropsobacter rosorum; NR_114550.1	0.102362	-1.22692	-2.34066	0.0051138	0.0482329	1
Halothermothrix orenii; NR_074915.1	0.102362	-1.22692	-2.34068	0.00511345	0.0482329	1
Kocuria soli; NR_171545.1	0.141732	-1.24032	-2.36252	0.00260266	0.028209	1
Anaerostipes butyraticus; NR_116863.1	1.51181	-1.24714	-2.3737	1.25997e-08	4.10278e-07	2.62578e-05
Faecalicatena fissicatena; NR_117141.1	0.181102	-1.25087	-2.37984	0.00133364	0.0153552	1
Streptococcus himalayensis; NR_156072.1	0.330709	-1.25548	-2.38746	0.000130905	0.00202079	0.272807
Ligilactobacillus salivarius; NR_115884.1	0.102362	-1.26051	-2.39581	0.00849128	0.0722279	1
Oribacterium asaccharolyticum ACB7; NR_125571.1	0.409449	-1.26639	-2.40559	3.57944e-05	0.000637569	0.0745956
Bacteroides clarus YIT 12056; NR_113065.1	0.110236	-1.26653	-2.40582	0.00370727	0.037144	1
Parabacteroides chongii; NR_165699.1	0.110236	-1.26653	-2.40582	0.00370714	0.037144	1
Solibacillus kalamii; NR_156837.1	0.110236	-1.26653	-2.40583	0.00370708	0.037144	1
Nocardioides aestuarii; NR_025777.1	0.110236	-1.26654	-2.40584	0.00370689	0.037144	1
Paenibacillus zeisoli; NR_171530.1	0.110236	-1.26654	-2.40584	0.00370678	0.037144	1
Chelonobacter oris; NR_117489.1	0.110236	-1.26654	-2.40585	0.00370672	0.037144	1
Negativicoccus massiliensis; NR_144729.1	0.110236	-1.26656	-2.40587	0.00370632	0.037144	1
Alteromonas sediminis; NR_171426.1	0.204724	-1.27023	-2.41199	0.000816157	0.0100643	1
Mycolicibacterium insubricum; NR_125525.1	0.149606	-1.27521	-2.42034	0.00189	0.0209508	1
Agathobaculum butyriciproducens; NR_151982.1	1.75591	-1.29028	-2.44575	3.13233e-12	1.97811e-10	6.52778e-09
Mycetocola zhujimingii; NR_171521.1	0.11811	-1.30511	-2.47103	0.00268012	0.028209	1
Propionispira arcuata; NR_134138.1	0.11811	-1.30512	-2.47104	0.00268007	0.028209	1
Intestinibacillus massiliensis; NR_147371.1	0.11811	-1.30512	-2.47105	0.00267989	0.028209	1
Sulfurospirillum barnesii SES-3; NR_028692.1	0.11811	-1.30513	-2.47106	0.00267983	0.028209	1
Streptomyces ovatisporus; NR_152658.1	0.11811	-1.30513	-2.47106	0.00267973	0.028209	1
Pseudoflavonifractor phocaeensis; NR_147370.1	0.15748	-1.30917	-2.47799	0.00137076	0.015696	1
Fournierella massiliensis; NR_156911.1	1.07874	-1.31342	-2.4853	1.65895e-08	5.31886e-07	3.45726e-05
Phocea massiliensis; NR_144748.1	0.559055	-1.32247	-2.50094	4.97129e-06	0.00010157	0.0103602
Bacillus acidinfaciens; NR_171531.1	0.322835	-1.34185	-2.53476	7.15005e-05	0.0011826	0.149007
Lacticaseibacillus hulanensis; NR_171466.1	0.165354	-1.34242	-2.53577	0.000991508	0.011718	1
Microbacterium gubbeenense; NR_025098.1	0.165354	-1.34244	-2.5358	0.000991362	0.011718	1
Acutalibacter muris; NR_144605.1	0.165354	-1.34246	-2.53583	0.000995488	0.011718	1
Sporomusa intestinalis; NR_132674.1	0.125984	-1.34269	-2.53623	0.0019335	0.0211861	1
Acidaminococcus fermentans; NR_037018.1	0.125984	-1.34269	-2.53625	0.00193339	0.0211861	1
Bacteroides plebeius DSM 17135; NR_041277.1	0.992126	-1.34961	-2.54843	1.27708e-06	2.92465e-05	0.00266143
Schaedlerella arabinosiphila; NR_165013.1	2.98425	-1.36435	-2.5746	2.14911e-19	2.79922e-17	4.47875e-16
Bacteroides stercoris ATCC 43183; NR_112943.1	0.401575	-1.36487	-2.57552	0.000100358	0.00157253	0.209146
[Clostridium] sphenoides JCM 1415; NR_119035.1	0.291339	-1.36626	-2.57801	9.96921e-05	0.00157253	0.207758
Mageeibacillus indolicus; NR_146698.1	0.212598	-1.37146	-2.58733	0.000369653	0.00506814	0.770357
Rodentibacter ratti; NR_156998.1	0.173228	-1.37495	-2.5936	0.000715665	0.00896279	1
Corynebacterium maris; NR_121700.2	0.133858	-1.37929	-2.6014	0.00139244	0.0157709	1
Streptomyces cadmiisoli; NR_171522.1	0.133858	-1.37931	-2.60144	0.0013922	0.0157709	1
[Clostridium] leptum; NR_114789.1	0.19685	-1.38821	-2.61754	0.000437055	0.00587627	0.910822
Caproiciproducens galactitolivorans; NR_145929.1	0.299213	-1.39012	-2.621	7.23321e-05	0.00118693	0.15074
Erysipelothrix piscisicarius; NR_170393.1	0.220472	-1.40008	-2.63917	0.00026716	0.00383974	0.556762
[truncated: 85 more rows]

## Sheet: CRC vs. Healthy
Name	Max group mean	Log₂ fold change	Fold change	P-value	FDR p-value	Bonferroni
Peptostreptococcus stomatis; NR_043589.1	4.46512	5.88585	59.1311	4.58962e-49	2.39119e-46	9.56477e-46
Culturomica massiliensis; NR_144745.1	3.75194	5.84388	57.436	4.32229e-45	1.80153e-42	9.00765e-42
Escherichia marmotae; NR_136472.1	4.96124	5.34753	40.7161	3.04883e-56	3.17688e-53	6.35377e-53
Brenneria alni; NR_116340.1	3.82171	4.84681	28.7764	2.07392e-51	1.44068e-48	4.32205e-48
Dialister pneumosintes; NR_026229.1	2.37209	4.82974	28.4378	5.43624e-38	1.61845e-35	1.13291e-34
Shigella boydii; NR_104901.1	9.63566	4.7952	27.765	1.751e-63	3.64908e-60	3.64908e-60
Escherichia fergusonii; NR_114079.1	1.96899	4.71508	26.2651	1.56783e-37	3.63039e-35	3.26735e-34
Trabulsiella odontotermitis; NR_043860.1	1.78295	4.44027	21.7097	2.63804e-35	4.99789e-33	5.49768e-32
Enterobacter hormaechei subsp. xiangfangensis; NR_126208.1	2.09302	4.42574	21.4922	4.96449e-38	1.61845e-35	1.0346e-34
Gemella haemolysans; NR_025903.1	1.44961	4.30075	19.7085	5.19188e-31	8.32298e-29	1.08199e-27
Streptococcus lutetiensis; NR_037096.1	3.20155	4.18054	18.1329	9.05599e-38	2.35909e-35	1.88727e-34
Lactobacillus mucosae; NR_024994.1	1.35659	4.17315	18.0403	1.80494e-26	1.97973e-24	3.76149e-23
Gemella morbillorum; NR_025904.1	1.23256	4.02293	16.2564	8.52738e-27	9.87281e-25	1.77711e-23
Escherichia fergusonii ATCC 35469; NR_074902.1	1.3876	3.80746	14.001	1.68373e-30	2.33927e-28	3.5089e-27
Massiliprevotella massiliensis; NR_147404.1	3.06977	3.69973	12.9936	6.41629e-31	9.5511e-29	1.33715e-27
Franconibacter daqui; NR_159235.1	2.60465	3.67032	12.7314	8.64075e-36	1.80073e-33	1.80073e-32
Parvimonas micra ATCC 33270; NR_114675.1	0.875969	3.50884	11.3832	5.00578e-22	4.34669e-20	1.04321e-18
Ligilactobacillus salivarius; NR_112759.1	0.968992	3.46023	11.0061	3.50138e-21	2.60603e-19	7.29688e-18
Shigella sonnei; NR_104826.1	1.06977	3.34893	10.1889	2.2062e-23	2.08987e-21	4.59772e-20
Atlantibacter hermannii; NR_104940.1	0.713178	3.16508	8.96982	3.97122e-19	2.50788e-17	8.27602e-16
Citrobacter koseri; NR_118588.1	1.05426	3.14137	8.82361	1.92428e-23	1.90962e-21	4.01019e-20
Citrobacter cronae; NR_170426.1	7.08527	3.11987	8.69307	7.9775e-32	1.38543e-29	1.66251e-28
Streptococcus saliviloxodontae; NR_126178.1	0.821705	3.10434	8.60005	3.53995e-18	2.04924e-16	7.37725e-15
Ligilactobacillus salivarius; NR_115884.1	0.992248	3.0415	8.23345	1.95632e-19	1.27405e-17	4.07697e-16
Fusobacterium canifelinum; NR_042755.1	0.581395	2.91443	7.5393	9.10181e-16	4.31095e-14	1.89682e-12
Mixta tenebrionis; NR_170465.1	1.37209	2.8233	7.07781	5.30878e-22	4.4254e-20	1.10635e-18
Pectobacterium carotovorum; NR_116341.1	0.596899	2.80254	6.97669	4.5315e-16	2.36091e-14	9.44365e-13
Enterobacter cloacae; NR_102794.2	1.37984	2.76075	6.7775	1.65076e-18	9.82909e-17	3.44018e-15
Fusobacterium mortiferum; NR_117734.1	0.534884	2.73338	6.65012	2.75483e-15	1.24806e-13	5.74107e-12
Metakosakonia massiliensis JC163; NR_125600.1	0.604651	2.55917	5.89368	7.33079e-16	3.63747e-14	1.52774e-12
Limosilactobacillus gorillae; NR_134066.1	0.418605	2.46537	5.5227	1.18191e-11	4.10516e-10	2.46309e-08
Clostridioides difficile ATCC 9689 = DSM 1296; NR_113132.1	0.403101	2.45108	5.46827	4.68287e-11	1.59985e-09	9.7591e-08
Alginatibacterium sediminis; NR_165022.1	0.550388	2.40487	5.2959	5.73796e-13	2.06171e-11	1.19579e-09
Streptococcus koreensis; NR_165737.1	0.96124	2.2851	4.87399	1.51058e-15	6.99568e-14	3.14805e-12
Kosakonia quasisacchari; NR_169476.1	3.26357	2.26647	4.81145	4.89178e-16	2.48646e-14	1.01945e-12
Streptococcus salivarius; NR_042776.1	0.79845	2.16378	4.48088	9.09648e-14	3.57681e-12	1.89571e-10
Citrobacter koseri; NR_104890.1	0.317829	2.11487	4.33151	7.86583e-09	2.15689e-07	1.63924e-05
Anaerotignum lactatifermentans; NR_025651.1	0.689922	2.11486	4.33148	1.98538e-13	7.38844e-12	4.13753e-10
Streptococcus danieliae; NR_117375.1	0.310078	2.10276	4.29531	2.35736e-08	6.06512e-07	4.91275e-05
Siccibacter colletis; NR_134807.1	0.379845	2.10187	4.29266	1.17391e-09	3.39782e-08	2.44643e-06
Lactobacillus hayakitensis; NR_041498.1	0.465116	2.08183	4.23343	2.26155e-10	7.48105e-09	4.71306e-07
Streptococcus vestibularis ATCC 49124; NR_042777.1	2.11628	2.07712	4.21965	1.67219e-13	6.33607e-12	3.48484e-10
Fusobacterium gastrosuis; NR_146837.2	0.302326	2.05029	4.14188	1.8406e-08	4.91771e-07	3.83582e-05
Bacteroides fragilis NCTC 9343; NR_074784.2	0.317829	1.99618	3.98942	2.51454e-08	6.39062e-07	5.24031e-05
Mangrovibacter plantisponsor; NR_116079.1	0.286822	1.99111	3.97542	5.68962e-08	1.38567e-06	0.000118572
Mixta intestinalis; NR_137380.1	0.333333	1.93833	3.83261	2.13782e-08	5.56902e-07	4.45522e-05
Brenneria nigrifluens DSM 30175 = ATCC 13028; NR_114713.1	0.302326	1.92945	3.80909	5.13617e-08	1.27426e-06	0.000107038
Pantoea beijingensis; NR_148578.1	4.5969	1.82326	3.53879	6.45317e-10	1.97771e-08	1.34484e-06
Enterobacter cloacae subsp. dissolvens; NR_118011.1	0.232558	1.76264	3.39319	2.90671e-06	6.05902e-05	0.00605758
Peptostreptococcus anaerobius; NR_042847.1	0.232558	1.76264	3.39318	2.90698e-06	6.05902e-05	0.00605814
Shigella flexneri; NR_026331.1	0.232558	1.76263	3.39316	2.9074e-06	6.05902e-05	0.00605902
Pseudocitrobacter faecalis; NR_125690.1	0.255814	1.74421	3.35012	1.47192e-06	3.29837e-05	0.00306748
Parvimonas micra; NR_114338.1	0.224806	1.72683	3.30999	5.07396e-06	0.000100748	0.0105741
Peptostreptococcus anaerobius; NR_115512.1	0.224806	1.7268	3.30993	5.07607e-06	0.000100748	0.0105785
Citrobacter sedlakii; NR_028686.1	0.248062	1.71085	3.27355	2.56329e-06	5.56447e-05	0.0053419
Streptococcus lactarius; NR_117425.1	0.550388	1.71076	3.27333	1.01925e-09	2.99171e-08	2.12412e-06
Weissella muntiaci; NR_170492.1	0.271318	1.69717	3.24264	1.29499e-06	2.93343e-05	0.00269875
Cronobacter muytjensii ATCC 51329; NR_118088.1	0.217054	1.6901	3.22679	8.83761e-06	0.000167487	0.0184176
Mixta theicola; NR_137415.1	0.217054	1.69008	3.22674	8.84048e-06	0.000167487	0.0184236
Streptococcus periodonticum; NR_165747.1	0.775194	1.68584	3.21727	2.36337e-09	6.74695e-08	4.92527e-06
Gemella sanguinis; NR_026419.1	0.209302	1.6524	3.14357	1.53549e-05	0.000278368	0.0319996
Limosilactobacillus fermentum; NR_113335.1	0.209302	1.65238	3.14351	1.5361e-05	0.000278368	0.0320123
Streptococcus lutetiensis; NR_115719.1	0.20155	1.61369	3.06034	2.66028e-05	0.000458183	0.0554401
Alteromonas mediterranea; NR_148755.1	0.232558	1.58502	3.00011	1.23644e-05	0.000230066	0.0257674
Serratia oryzae; NR_157762.1	0.27907	1.57581	2.98103	3.15904e-06	6.51825e-05	0.00658343
Fusobacterium mortiferum; NR_119089.1	0.193798	1.57394	2.97717	4.59113e-05	0.000753379	0.0956792
Streptococcus chenjunshii; NR_171502.1	0.426357	1.52541	2.87868	1.51949e-07	3.51847e-06	0.000316662
Klebsiella huaxiensis; NR_171417.1	2.62016	1.50996	2.84802	1.17651e-07	2.75488e-06	0.000245184
Prevotella intermedia; NR_026119.1	0.224806	1.4983	2.8251	3.4043e-05	0.000572143	0.0709457
Streptococcus parasanguinis ATCC 15912; NR_116211.1	0.248062	1.49598	2.82055	1.67125e-05	0.000300248	0.0348288
Klebsiella pneumoniae subsp. ozaenae; NR_119276.1	0.217054	1.48266	2.79464	8.44377e-05	0.0013536	0.175968
Klebsiella pneumoniae; NR_117683.1	0.286822	1.47725	2.78417	1.78421e-05	0.00031511	0.037183
Streptococcus thermophilus; NR_042778.1	1.1938	1.45181	2.73551	5.7182e-08	1.38567e-06	0.000119167
Fusobacterium nucleatum subsp. nucleatum ATCC 25586; NR_117287.1	0.162791	1.40296	2.64444	0.000389901	0.00531352	0.812553
Levilactobacillus suantsaiihabitans; NR_170422.1	0.162791	1.40295	2.64443	0.000389937	0.00531352	0.81263
Streptococcus porcorum; NR_108477.1	0.162791	1.40293	2.64438	0.000390063	0.00531352	0.812891
Erwinia iniecta; NR_137333.1	0.162791	1.40292	2.64436	0.0003901	0.00531352	0.812969
Pseudescherichia vulneris; NR_119109.1	0.875969	1.36618	2.57787	6.66234e-08	1.5959e-06	0.000138843
Lactobacillus caviae; NR_157747.1	0.155039	1.35681	2.56118	0.000656683	0.00860709	1
Enterobacter bugandensis; NR_148649.1	0.170543	1.32683	2.50851	0.00054285	0.0072987	1
Escherichia coli; NR_024570.1	0.147287	1.30916	2.47798	0.00109798	0.0135396	1
Pluralibacter pyrinus; NR_028875.1	0.410853	1.30537	2.47147	3.39039e-06	6.92703e-05	0.00706557
Clostridium saudiense; NR_144696.1	0.403101	1.28193	2.43164	0.000406043	0.00549477	0.846195
Brenneria corticis; NR_171515.1	2.44961	1.27608	2.4218	7.54943e-07	1.7289e-05	0.0015733
Izhakiella australiensis; NR_159157.1	0.139535	1.25993	2.39483	0.00182114	0.0209712	1
Citrobacter koseri; NR_117751.1	0.139535	1.25991	2.39481	0.0018214	0.0209712	1
Streptococcus hongkongensis; NR_117974.1	0.224806	1.24857	2.37606	0.000272678	0.00383959	0.56826
Streptococcus gwangjuense; NR_165744.1	0.271318	1.24118	2.36392	0.000101509	0.00160261	0.211545
Providencia rustigianii; NR_115881.1	0.131783	1.20893	2.31166	0.0029955	0.0321813	1
Streptococcus cameli; NR_134817.1	0.131783	1.20892	2.31165	0.00299577	0.0321813	1
Halomonas sabkhae; NR_044217.1	0.170543	1.1627	2.23876	0.001761	0.0208518	1
Salmonella enterica subsp. enterica serovar Typhi; NR_074799.1	0.124031	1.15606	2.22848	0.00488115	0.050358	1
Lactococcus kimchii; NR_169485.1	0.170543	1.11191	2.16131	0.00253173	0.0277691	1
Pseudomonas knackmussii B13; NR_041702.1	0.116279	1.1012	2.14533	0.00787044	0.0785072	1
Escherichia fergusonii ATCC 35469; NR_027549.1	0.116279	1.10116	2.14527	0.00787287	0.0785072	1
Kosakonia cowanii JCM 10956 = DSM 18146; NR_025566.1	0.116279	1.10115	2.14526	0.00787332	0.0785072	1
Klebsiella aerogenes KCTC 2190; NR_102493.2	0.596899	1.05174	2.07302	0.00155991	0.0185763	1
Pseudomonas punonensis; NR_109583.1	0.108527	1.04412	2.0621	0.0125512	0.11578	1
Serratia ficaria; NR_114750.1	0.108527	1.04411	2.0621	0.0125515	0.11578	1
Streptococcus equinus; NR_113594.1	0.108527	1.04409	2.06206	0.0125542	0.11578	1
Citrobacter braakii; NR_028687.1	0.108527	1.04407	2.06204	0.0125558	0.11578	1
Streptococcus thermophilus; NR_118998.1	0.689922	1.00321	2.00445	0.000154779	0.00233739	0.32256
Shigella dysenteriae; NR_026332.1	0.100775	0.984708	1.97891	0.0197624	0.171603	1
Clostridioides mangenotii; NR_104729.1	0.116279	0.980371	1.97297	0.0156095	0.139615	1
Klebsiella pneumoniae; NR_117686.1	0.310078	0.938759	1.91688	0.00588965	0.0601668	1
Dialister invisus; NR_113355.1	0.294574	0.934361	1.91104	0.00201695	0.0229689	1
Streptococcus phocae subsp. salmonis; NR_133868.1	0.170543	0.924874	1.89852	0.00940879	0.092056	1
Gemella cuniculi; NR_036920.1	0.0930233	0.922749	1.89572	0.0306914	0.249416	1
Campylobacter showae; NR_118526.1	0.0930233	0.922744	1.89572	0.0306925	0.249416	1
Peptostreptococcus russellii; NR_115155.1	0.0930233	0.922733	1.8957	0.0306948	0.249416	1
Filifactor alocis; NR_114692.1	0.0930233	0.922724	1.89569	0.0306967	0.249416	1
Streptococcus parasanguinis ATCC 15912; NR_115735.1	0.0930233	0.922702	1.89566	0.0307013	0.249416	1
Phascolarctobacterium succinatutens; NR_112902.1	2.07087	0.875516	1.83466	0.000575517	0.00768832	1
Streptococcus peroris ATCC 700780; NR_116212.1	0.131783	0.873218	1.83174	0.0227642	0.191292	1
Neptuniibacter caesariensis; NR_042749.1	0.100775	0.863882	1.81993	0.0368011	0.288672	1
Moraxella lacunata; NR_036825.1	0.0852713	0.858012	1.81254	0.0469521	0.351713	1
Citrobacter amalonaticus; NR_104823.1	0.0852713	0.857997	1.81252	0.0469567	0.351713	1
Alteromonas mediterranea; NR_148756.1	0.0852713	0.857997	1.81252	0.0469568	0.351713	1
Klebsiella variicola; NR_025635.1	0.170543	0.814081	1.75818	0.0625575	0.43602	1
[Eubacterium] tenue; NR_115798.1	0.193798	0.809437	1.75253	0.0154725	0.138986	1
Ligilactobacillus salivarius; NR_028725.2	0.0930233	0.801958	1.74347	0.0552471	0.390356	1
Paenibacillus brassicae; NR_132605.1	0.0930233	0.801951	1.74346	0.0552492	0.390356	1
Cronobacter sakazakii; NR_118087.1	0.0930233	0.801941	1.74345	0.0552529	0.390356	1
Bacteroides thetaiotaomicron; NR_074277.1	0.0930233	0.801938	1.74344	0.0552543	0.390356	1
Streptococcus azizii; NR_159228.1	0.0930233	0.801931	1.74343	0.0552567	0.390356	1
Odoribacter splanchnicus; NR_074535.1	0.0775194	0.790239	1.72936	0.0706573	0.461733	1
Providencia alcalifaciens DSM 30120; NR_115879.1	0.0775194	0.790238	1.72936	0.0706576	0.461733	1
Shewanella algae; NR_117770.1	0.0775194	0.790237	1.72936	0.0706579	0.461733	1
Fusobacterium nucleatum subsp. nucleatum ATCC 25586; NR_113198.1	0.0775194	0.79022	1.72934	0.0706652	0.461733	1
Streptococcus caviae; NR_156902.1	0.0775194	0.790217	1.72933	0.0706661	0.461733	1
Cronobacter condimenti 1330; NR_116999.1	0.0775194	0.790216	1.72933	0.0706668	0.461733	1
Streptococcus anginosus subsp. whileyi; NR_118320.1	0.0775194	0.79019	1.7293	0.0706773	0.461733	1
Haemophilus pittmaniae; NR_025423.1	0.0775194	0.790188	1.7293	0.0706779	0.461733	1
Streptococcus oralis subsp. tigurinus AZ_3a; NR_118234.1	0.131783	0.776689	1.71319	0.0395409	0.305229	1
Streptococcus chosunense; NR_165741.1	0.131783	0.776676	1.71318	0.039545	0.305229	1
Escherichia coli; NR_114042.1	0.131783	0.776675	1.71318	0.0395442	0.305229	1
Prevotella stercorea DSM 18206; NR_041364.1	0.317829	0.76825	1.7032	0.0122385	0.115407	1
Tyzzerella nexilis DSM 1787; NR_029248.1	0.48062	0.764054	1.69826	0.00470283	0.0487597	1
Erwinia piriflorinigrans CFBP 5888; NR_117353.1	0.24031	0.763303	1.69737	0.0129257	0.118666	1
Klebsiella pneumoniae; NR_117682.1	0.0852713	0.737208	1.66695	0.081609	0.498748	1
Paraglaciecola hydrolytica; NR_157658.1	0.131783	0.730735	1.65948	0.0510276	0.375625	1
Intestinibacter bartlettii; NR_027573.1	0.124031	0.723773	1.6515	0.0574751	0.403294	1
Fusobacterium nucleatum subsp. polymorphum ATCC 10953; NR_117842.1	0.0697674	0.719095	1.64615	0.104467	0.606487	1
Enterobacillus tribolii; NR_136431.1	0.0697674	0.719094	1.64615	0.104467	0.606487	1
Salmonella enterica subsp. enterica serovar Typhimurium; NR_119108.1	0.0697674	0.719092	1.64615	0.104468	0.606487	1
Enterococcus viikkiensis; NR_117976.1	0.0697674	0.719085	1.64614	0.104472	0.606487	1
Salmonella enterica subsp. arizonae; NR_116125.1	0.0697674	0.719077	1.64613	0.104476	0.606487	1
Prevotella micans; NR_041908.1	0.108527	0.708391	1.63398	0.0729649	0.471687	1
Shimwellia pseudoproteus; NR_116604.1	0.108527	0.708382	1.63397	0.0729682	0.471687	1
Streptococcus oricebi; NR_148589.1	0.147287	0.701348	1.62602	0.0514023	0.375625	1
Veillonella parvula; NR_113031.1	0.124031	0.677824	1.59972	0.073107	0.471687	1
Mangrovibacter phragmitis; NR_156930.1	0.162791	0.676107	1.59782	0.051445	0.375625	1
Streptococcus marmotae; NR_152678.1	0.0775194	0.669416	1.59043	0.118431	0.667056	1
Klebsiella quasipneumoniae subsp. quasipneumoniae; NR_134062.1	0.271318	0.662167	1.58246	0.0455814	0.345424	1
Romboutsia timonensis; NR_144740.1	2.14173	0.658456	1.57839	0.00215788	0.0241775	1
Enterocloster aldensis; NR_043680.1	0.100775	0.649012	1.56809	0.104274	0.606487	1
Buchnera aphidicola str. Sg (Schizaphis graminum); NR_145527.1	0.0620155	0.644297	1.56298	0.151464	0.783836	1
Citrobacter farmeri; NR_024861.1	0.0620155	0.644285	1.56296	0.151473	0.783836	1
Casaltella massiliensis; NR_133037.1	0.0620155	0.644282	1.56296	0.151475	0.783836	1
Fusobacterium equinum; NR_113379.1	0.0620155	0.644281	1.56296	0.151476	0.783836	1
Cronobacter turicensis z3032; NR_102802.1	0.0620155	0.644275	1.56295	0.15148	0.783836	1
Enterococcus faecalis; NR_115765.1	0.0620155	0.644264	1.56294	0.151488	0.783836	1
Lacticaseibacillus hulanensis; NR_171466.1	0.193798	0.635116	1.55306	0.0507294	0.374894	1
Sporobacter termitidis; NR_044972.1	0.0852713	0.625733	1.54299	0.132477	0.722729	1
Negativibacillus massiliensis; NR_147378.1	0.248062	0.623751	1.54088	0.0355933	0.283117	1
Marinimicrobium alkaliphilum; NR_171518.1	0.0775194	0.612618	1.52903	0.14941	0.783836	1
Klebsiella quasipneumoniae subsp. similipneumoniae; NR_134063.1	2.00787	0.573192	1.48781	0.064586	0.438428	1
Streptococcus gallolyticus; NR_044904.1	0.0542636	0.569291	1.48379	0.238794	0.891433	1
Lactobacillus animalis; NR_118975.1	0.0542636	0.565386	1.47978	0.215081	0.891433	1
Serratia rubidaea; NR_114716.1	0.0542636	0.565383	1.47978	0.215084	0.891433	1
Enterobacter cloacae; NR_118568.1	0.0542636	0.565379	1.47978	0.215087	0.891433	1
Fusobacterium canifelinum; NR_113317.1	0.0542636	0.565372	1.47977	0.215094	0.891433	1
Enterobacter ludwigii; NR_042349.1	0.0542636	0.565372	1.47977	0.215094	0.891433	1
Klebsiella pneumoniae subsp. rhinoscleromatis ATCC 13884; NR_114507.1	0.0542636	0.565371	1.47977	0.215095	0.891433	1
Paeniclostridium sordellii; NR_113140.1	0.0542636	0.565357	1.47975	0.215107	0.891433	1
Clostridium celatum; NR_026167.1	0.0542636	0.565355	1.47975	0.215109	0.891433	1
Streptococcus cristatus AS 1.3089; NR_103943.1	0.0775194	0.557965	1.47219	0.1855	0.891433	1
Motilimonas pumilua; NR_171505.1	0.0775194	0.557945	1.47217	0.185516	0.891433	1
Alloprevotella rava; NR_118334.1	0.0775194	0.557939	1.47216	0.185521	0.891433	1
Yersinia entomophaga; NR_115759.1	0.100775	0.552439	1.46656	0.160497	0.819793	1
Pseudomonas urumqiensis; NR_171524.1	0.0930233	0.537939	1.4519	0.180091	0.876894	1
Enterorhabdus caecimuris B7; NR_115868.1	0.162791	0.531378	1.44531	0.117531	0.663777	1
Comamonas terrigena; NR_028719.1	0.0620155	0.523486	1.43742	0.235193	0.891433	1
Serratia bozhouensis; NR_169374.1	0.0852713	0.522287	1.43623	0.202097	0.891433	1
[Ruminococcus] faecis JCM 15917; NR_116747.1	6.94488	0.520852	1.4348	0.0136284	0.124568	1
Proteus alimentorum; NR_163665.1	0.0465116	0.518364	1.43233	0.302247	0.891433	1
Terrisporobacter petrolearius; NR_137408.1	0.0775194	0.505296	1.41941	0.226855	0.891433	1
Streptococcus pantholopis; NR_151977.1	0.131783	0.482105	1.39678	0.181051	0.879509	1
Peptostreptococcus anaerobius; NR_118652.1	0.0465116	0.481911	1.39659	0.298615	0.891433	1
Streptococcus troglodytae; NR_113573.1	0.0465116	0.481908	1.39659	0.298618	0.891433	1
Parabacteroides distasonis ATCC 8503; NR_074376.1	0.0465116	0.481904	1.39659	0.298623	0.891433	1
Virgibacillus marismortui; NR_028873.1	0.0465116	0.481904	1.39659	0.298623	0.891433	1
Dickeya aquatica; NR_134020.1	0.0465116	0.481903	1.39658	0.298623	0.891433	1
Fusobacterium periodonticum; NR_117292.1	0.0465116	0.481903	1.39658	0.298624	0.891433	1
Streptococcus anginosus; NR_118289.1	0.0465116	0.481899	1.39658	0.298628	0.891433	1
Paenibacillus siamensis; NR_041578.1	0.0465116	0.481897	1.39658	0.29863	0.891433	1
Limosilactobacillus fermentum; NR_104927.1	0.0465116	0.481895	1.39658	0.298632	0.891433	1
Enterococcus diestrammenae; NR_135720.1	0.0465116	0.481894	1.39658	0.298633	0.891433	1
Citrobacter amalonaticus; NR_118106.1	0.0465116	0.481894	1.39658	0.298633	0.891433	1
Limosilactobacillus oris; NR_118973.1	0.0465116	0.481894	1.39658	0.298634	0.891433	1
Microbulbifer echini; NR_156859.1	0.0465116	0.481893	1.39657	0.298634	0.891433	1
Gibbsiella greigii; NR_126291.1	0.0465116	0.481893	1.39657	0.298635	0.891433	1
Hypnocyclicus thermotrophus; NR_145867.1	0.0465116	0.481891	1.39657	0.298637	0.891433	1
Salmonella bongori; NR_074888.1	0.0465116	0.48189	1.39657	0.298638	0.891433	1
Fusobacterium periodonticum; NR_117839.1	0.0465116	0.481889	1.39657	0.298639	0.891433	1
Streptococcus equinus ATCC 9812; NR_042052.1	0.0465116	0.481884	1.39657	0.298645	0.891433	1
[Eubacterium] siraeum; NR_118675.1	0.251969	0.474832	1.38976	0.122899	0.688499	1
Enterobacter asburiae; NR_145647.1	0.0852713	0.47321	1.38819	0.244372	0.891433	1
Enterocloster asparagiformis; NR_042200.1	0.0775194	0.454906	1.37069	0.28258	0.891433	1
Amphritea opalescens; NR_170511.1	0.0775194	0.4545	1.37031	0.273458	0.891433	1
Streptococcus pharyngis; NR_137219.1	0.0542636	0.444578	1.36092	0.321009	0.891433	1
Serratia surfactantfaciens; NR_169468.1	1.44094	0.439914	1.35652	0.135467	0.73711	1
Kosakonia pseudosacchari; NR_135211.1	0.251969	0.423992	1.34163	0.206822	0.891433	1
Bacteroides faecis MAJ27; NR_117387.1	0.0620155	0.412044	1.33057	0.342279	0.891433	1
Streptococcus parasanguinis ATCC 15912; NR_024842.1	0.0620155	0.41203	1.33056	0.342298	0.891433	1
Blautia producta ATCC 27340 = DSM 2950; NR_113270.1	0.0775194	0.405411	1.32447	0.325242	0.891433	1
Aeromonas rivipollensis; NR_144574.1	0.108527	0.395465	1.31537	0.294043	0.891433	1
Cronobacter sakazakii; NR_118449.1	0.0387597	0.393301	1.3134	0.404728	0.891433	1
Rhodococcus kyotonensis; NR_041512.1	0.0387597	0.3933	1.31339	0.404729	0.891433	1
Alkaliphilus metalliredigens QYMF; NR_115152.1	0.0387597	0.393297	1.31339	0.404732	0.891433	1
Dyella jiangningensis; NR_121724.1	0.0387597	0.393294	1.31339	0.404736	0.891433	1
Streptococcus macedonicus; NR_037002.1	0.0387597	0.393283	1.31338	0.404751	0.891433	1
Cronobacter muytjensii; NR_117437.1	0.0542636	0.38779	1.30839	0.382843	0.891433	1
Veillonella dispar; NR_115355.1	0.0542636	0.387765	1.30836	0.382876	0.891433	1
Klebsiella pneumoniae; NR_117685.1	0.0542636	0.387751	1.30835	0.382892	0.891433	1
Streptomyces ovatisporus; NR_152658.1	0.11811	0.374325	1.29623	0.309607	0.891433	1
Ruminococcus flavefaciens; NR_025931.1	0.0465116	0.361108	1.28441	0.428114	0.891433	1
Pantoea dispersa; NR_116797.1	0.0465116	0.361104	1.28441	0.428119	0.891433	1
Kosakonia sacchari; NR_118333.1	0.0465116	0.361102	1.28441	0.428122	0.891433	1
Streptococcus halotolerans; NR_152063.1	0.0465116	0.3611	1.2844	0.428124	0.891433	1
Fusobacterium varium; NR_113384.1	0.0465116	0.361098	1.2844	0.428128	0.891433	1
Shimwellia blattae DSM 4481 = NBRC 105725; NR_118256.1	0.0465116	0.361095	1.2844	0.428131	0.891433	1
Enterobacter mori; NR_146667.2	0.0620155	0.359365	1.28286	0.40404	0.891433	1
Bacteroides kribbi; NR_159118.1	0.425197	0.356702	1.2805	0.195252	0.891433	1
Falsibacillus albus; NR_171509.1	0.0697674	0.334298	1.26076	0.424075	0.891433	1
Ihubacter massiliensis; NR_144749.1	0.23622	0.325146	1.25279	0.302111	0.891433	1
Oscillibacter valericigenes; NR_074793.2	0.212598	0.323995	1.25179	0.31805	0.891433	1
Veillonella rogosae; NR_044091.1	0.212598	0.323884	1.2517	0.318217	0.891433	1
Psychrosinus fermentans; NR_115860.1	0.0775194	0.312027	1.24145	0.443044	0.891433	1
Allofrancisella frigidaquae; NR_152718.1	0.0465116	0.304301	1.23482	0.500937	0.891433	1
Pantoea agglomerans; NR_114111.1	0.0465116	0.304278	1.2348	0.500972	0.891433	1
Mangrovibacter yixingensis; NR_136780.1	0.0310078	0.298916	1.23022	0.534629	0.891433	1
Prevotella saccharolytica JCM 17484; NR_116832.1	0.0310078	0.298914	1.23022	0.534632	0.891433	1
Prevotella oulorum; NR_029147.1	0.0310078	0.298909	1.23021	0.534638	0.891433	1
Weissella uvarum; NR_134229.1	0.0310078	0.298909	1.23021	0.534639	0.891433	1
Veillonella rodentium; NR_042940.1	0.0310078	0.298908	1.23021	0.53464	0.891433	1
Prevotella intermedia; NR_113106.1	0.0310078	0.298907	1.23021	0.534642	0.891433	1
Salmonella enterica subsp. enterica serovar Typhimurium; NR_074910.1	0.0310078	0.298906	1.23021	0.534644	0.891433	1
Citrobacter koseri; NR_118105.1	0.0310078	0.298906	1.23021	0.534644	0.891433	1
Bacteroides nordii WAL 11050 = JCM 12987; NR_112939.1	0.0310078	0.298905	1.23021	0.534644	0.891433	1
Kluyvera georgiana; NR_024883.1	0.0310078	0.298905	1.23021	0.534645	0.891433	1
Microbulbifer variabilis; NR_041021.1	0.0310078	0.298905	1.23021	0.534645	0.891433	1
Porphyromonas gingivalis; NR_119038.1	0.0310078	0.298904	1.23021	0.534646	0.891433	1
Thermoactinomyces khenchelensis; NR_149199.1	0.0310078	0.298904	1.23021	0.534647	0.891433	1
Lentimicrobium saccharophilum; NR_149795.1	0.0310078	0.298903	1.23021	0.534647	0.891433	1
Pantoea stewartii; NR_119361.1	0.0310078	0.298903	1.23021	0.534647	0.891433	1
Succinatimonas hippei YIT 12066; NR_113274.1	0.0310078	0.298903	1.23021	0.534647	0.891433	1
Alkalimonas delamerensis; NR_044879.1	0.0310078	0.298903	1.23021	0.534648	0.891433	1
Megasphaera elsdenii DSM 20460; NR_102980.1	0.0310078	0.298903	1.23021	0.534648	0.891433	1
Wohlfahrtiimonas populi; NR_159162.1	0.0310078	0.298903	1.23021	0.534648	0.891433	1
Serratia ureilytica; NR_042356.1	0.0310078	0.298902	1.23021	0.534648	0.891433	1
Lactobacillus ingluviei; NR_028810.1	0.0310078	0.298902	1.23021	0.534649	0.891433	1
Massilia atriviolacea; NR_171529.1	0.0310078	0.298901	1.23021	0.534651	0.891433	1
Mycobacterium bouchedurhonense; NR_116063.1	0.0310078	0.2989	1.23021	0.534652	0.891433	1
Prevotella intermedia ATCC 25611 = DSM 20706; NR_113107.1	0.0310078	0.2989	1.23021	0.534652	0.891433	1
Fusobacterium nucleatum subsp. polymorphum ATCC 10953; NR_117288.1	0.0310078	0.298899	1.23021	0.534653	0.891433	1
Shewanella carassii; NR_159221.1	0.0310078	0.298899	1.23021	0.534653	0.891433	1
Streptococcus lutetiensis; NR_042051.1	0.0310078	0.298899	1.23021	0.534653	0.891433	1
Granulicatella adiacens; NR_025862.1	0.0310078	0.298899	1.2302	0.534654	0.891433	1
Micromonospora luteiviridis; NR_159269.1	0.0310078	0.298898	1.2302	0.534654	0.891433	1
Xenorhabdus koppenhoeferi; NR_043637.1	0.0310078	0.298898	1.2302	0.534655	0.891433	1
Rosenbergiella collisarenosi; NR_126304.1	0.0310078	0.298898	1.2302	0.534655	0.891433	1
Kosakonia oryziphila; NR_125587.1	0.0310078	0.298897	1.2302	0.534656	0.891433	1
Trabulsiella guamensis; NR_114235.1	0.0310078	0.298897	1.2302	0.534656	0.891433	1
Clostridium moniliforme; NR_104892.1	0.0310078	0.298897	1.2302	0.534657	0.891433	1
Lactobacillus secaliphilus; NR_042523.1	0.0310078	0.298896	1.2302	0.534658	0.891433	1
Azospirillum thermophilum; NR_170450.1	0.0310078	0.298896	1.2302	0.534658	0.891433	1
Murdochiella massiliensis; NR_148568.1	0.0310078	0.298895	1.2302	0.53466	0.891433	1
Acetobacterium carbinolicum subsp. kysingense; NR_115316.1	0.0310078	0.298894	1.2302	0.534661	0.891433	1
Terrisporobacter glycolicus ATCC 14880 = DSM 1288; NR_119074.1	0.0310078	0.298894	1.2302	0.534661	0.891433	1
Pantoea agglomerans; NR_111998.1	0.0310078	0.298891	1.2302	0.534665	0.891433	1
Photorhabdus cinerea; NR_044412.1	0.0310078	0.29889	1.2302	0.534666	0.891433	1
Asaccharospora irregularis DSM 2635; NR_119034.1	0.0310078	0.29889	1.2302	0.534667	0.891433	1
Thermolongibacillus altinsuensis; NR_125531.1	0.0310078	0.29889	1.2302	0.534667	0.891433	1
Streptococcus gallinaceus; NR_025453.1	0.0310078	0.298889	1.2302	0.534668	0.891433	1
Lactobacillus wasatchensis; NR_147709.1	0.0310078	0.298889	1.2302	0.534668	0.891433	1
Streptococcus constellatus subsp. viborgensis SK1359; NR_118319.1	0.0310078	0.298888	1.2302	0.534669	0.891433	1
Klebsiella quasipneumoniae subsp. similipneumoniae; NR_132596.1	0.527559	0.293009	1.22519	0.306232	0.891433	1
Streptococcus parasanguinis ATCC 15912; NR_115241.1	0.0387597	0.272516	1.20791	0.557189	0.891433	1
Ursidibacter maritimus; NR_137345.1	0.0387597	0.272508	1.20791	0.5572	0.891433	1
Pantoea allii; NR_115258.1	0.0387597	0.272506	1.2079	0.557204	0.891433	1
Rosenbergiella nectarea; NR_117969.1	0.0387597	0.272502	1.2079	0.557212	0.891433	1
Anaeromassilibacillus senegalensis; NR_144727.1	0.165354	0.268971	1.20495	0.468094	0.891433	1
Klebsiella pneumoniae; NR_036794.1	0.0620155	0.259491	1.19706	0.541333	0.891433	1
Enterococcus wangshanyuanii; NR_159231.1	0.0465116	0.24964	1.18891	0.578073	0.891433	1
Phocaeicola massiliensis; NR_112938.1	0.259843	0.245605	1.18559	0.430752	0.891433	1
Corallibacterium pacifica; NR_165771.1	0.0387597	0.21571	1.16128	0.63966	0.891433	1
[Eubacterium] eligens ATCC 27750; NR_074613.1	2.44094	0.209348	1.15617	0.316869	0.891433	1
Legionella qingyii; NR_171519.1	0.141732	0.207349	1.15456	0.572464	0.891433	1
Lachnospira pectinoschiza; NR_118667.1	0.574803	0.206464	1.15386	0.425825	0.891433	1
Klebsiella pneumoniae subsp. ozaenae; NR_041750.1	0.425197	0.200472	1.14907	0.518019	0.891433	1
Klebsiella pneumoniae subsp. rhinoscleromatis; NR_037084.1	0.125984	0.199597	1.14838	0.61128	0.891433	1
Oceanisphaera arctica; NR_108470.1	0.0232558	0.197902	1.14703	0.687428	0.891433	1
Ruminobacter amylophilus; NR_026450.1	0.0232558	0.197898	1.14703	0.687434	0.891433	1
Alkaliphilus halophilus; NR_116395.1	0.0232558	0.197897	1.14703	0.687435	0.891433	1
Salinisphaera aquimarina; NR_163652.1	0.0232558	0.197897	1.14703	0.687435	0.891433	1
Prevotella disiens; NR_029149.1	0.0232558	0.197893	1.14702	0.687442	0.891433	1
Pseudomonas salina; NR_137210.1	0.0232558	0.197892	1.14702	0.687443	0.891433	1
Xanthomonas floridensis; NR_158062.1	0.0232558	0.197892	1.14702	0.687443	0.891433	1
Paenibacillus barcinonensis; NR_042272.1	0.0232558	0.197892	1.14702	0.687444	0.891433	1
Streptococcus gordonii; NR_116205.1	0.0232558	0.197891	1.14702	0.687446	0.891433	1
Bombilactobacillus mellifer; NR_126248.1	0.0232558	0.19789	1.14702	0.687447	0.891433	1
Alkalihalobacillus shacheensis; NR_133980.1	0.0232558	0.19789	1.14702	0.687447	0.891433	1
Kosakonia oryzendophytica; NR_125586.1	0.0232558	0.19789	1.14702	0.687447	0.891433	1
Prevotella baroniae; NR_043224.1	0.0232558	0.197888	1.14702	0.687449	0.891433	1
Heliophilum fasciatum; NR_117586.1	0.0232558	0.197887	1.14702	0.687452	0.891433	1
Pantoea agglomerans; NR_041978.1	0.0232558	0.197886	1.14702	0.687454	0.891433	1
Lactovum miscens; NR_042140.1	0.0232558	0.197885	1.14702	0.687454	0.891433	1
Marimicrobium arenosum; NR_148595.1	0.0232558	0.197885	1.14702	0.687455	0.891433	1
Enterococcus pseudoavium; NR_114785.2	0.0232558	0.197884	1.14701	0.687456	0.891433	1
Morganella morganii; NR_112191.1	0.0232558	0.197884	1.14701	0.687456	0.891433	1
Erysipelothrix piscisicarius; NR_170394.1	0.0232558	0.197883	1.14701	0.687457	0.891433	1
Streptomyces cadmiisoli; NR_171413.1	0.0232558	0.197883	1.14701	0.687458	0.891433	1
Persephonella hydrogeniphila; NR_024797.1	0.0232558	0.197883	1.14701	0.687458	0.891433	1
Faecalicatena fissicatena; NR_117142.1	0.0232558	0.197882	1.14701	0.68746	0.891433	1
Propionimicrobium lymphophilum; NR_114337.1	0.0232558	0.197881	1.14701	0.68746	0.891433	1
Proteus cibarius; NR_149294.1	0.0232558	0.197879	1.14701	0.687464	0.891433	1
Nocardia aurea; NR_171506.1	0.0232558	0.197878	1.14701	0.687465	0.891433	1
Desulfovibrio gabonensis; NR_025977.1	0.0232558	0.197873	1.14701	0.687474	0.891433	1
Klebsiella variicola; NR_028783.1	0.0465116	0.197002	1.14631	0.658506	0.891433	1
Acidaminococcus fermentans DSM 20731; NR_074928.1	0.19685	0.19525	1.14492	0.566217	0.891433	1
Streptococcus pasteurianus; NR_043660.1	0.0232558	0.185827	1.13747	0.734547	0.891433	1
Selenomonas lacticifex; NR_117596.1	0.0944882	0.182324	1.13471	0.648386	0.891433	1
Enterococcus saigonensis; NR_152049.1	0.0310078	0.178111	1.1314	0.706939	0.891433	1
Streptococcus mitis; NR_115560.1	0.0310078	0.178106	1.1314	0.706948	0.891433	1
Caldicellulosiruptor obsidiansis OB47; NR_074766.1	0.0310078	0.1781	1.13139	0.706958	0.891433	1
Clostridium pabulibutyricum; NR_159224.1	0.0310078	0.178099	1.13139	0.706961	0.891433	1
Maribellus luteus; NR_165017.1	0.0310078	0.178099	1.13139	0.70696	0.891433	1
Eisenbergiella tayi; NR_118643.1	0.0708661	0.171855	1.12651	0.691061	0.891433	1
Lachnoclostridium phytofermentans; NR_074652.1	0.0387597	0.161052	1.1181	0.724817	0.891433	1
Romboutsia lituseburensis DSM 797; NR_118728.2	0.0387597	0.16105	1.1181	0.72482	0.891433	1
Citrobacter gillenii; NR_041697.1	0.0387597	0.161041	1.11809	0.724834	0.891433	1
Bacteroides sartorii JCM 17136 = DSM 21941; NR_113195.1	0.0472441	0.146176	1.10663	0.741328	0.891433	1
Blautia hydrogenotrophica; NR_026314.1	0.0629921	0.133119	1.09666	0.756605	0.891433	1
Blautia faecis; NR_109014.1	0.984252	0.129817	1.09416	0.590887	0.891433	1
Phocaeicola dorei; NR_041351.1	0.188976	0.124264	1.08995	0.734812	0.891433	1
Streptococcus panodentis; NR_145950.1	0.0787402	0.121532	1.08789	0.770876	0.891433	1
Enterobacter soli ATCC BAA-2102; NR_117547.1	0.0310078	0.121299	1.08771	0.796478	0.891433	1
Samsonia erythrinae; NR_028786.1	0.0310078	0.121298	1.08771	0.79648	0.891433	1
Howardella ureilytica; NR_044022.2	0.0393701	0.108403	1.07803	0.811466	0.891433	1
Serratia microhaemolytica; NR_164974.1	0.0393701	0.108382	1.07802	0.811501	0.891433	1
Eisenbergiella massiliensis; NR_144731.1	0.291339	0.100188	1.07191	0.756777	0.891433	1
Anaerotignum propionicum; NR_113408.1	0.0551181	0.0971053	1.06963	0.825371	0.891433	1
Pluralibacter gergoviae ATCC 33028 = NBRC 105706; NR_024641.1	0.0155039	0.0892869	1.06384	0.859309	0.891433	1
Serratia odorifera DSM 4582; NR_114578.1	0.0155039	0.0892846	1.06384	0.859312	0.891433	1
Enterobacter kobei; NR_028993.1	0.0155039	0.0892839	1.06384	0.859314	0.891433	1
Eubacterium callanderi; NR_026330.1	0.0155039	0.0892834	1.06384	0.859315	0.891433	1
Erwinia uzenensis; NR_113061.1	0.0155039	0.0892833	1.06384	0.859315	0.891433	1
Plesiomonas shigelloides; NR_044827.1	0.0155039	0.0892831	1.06384	0.859315	0.891433	1
Erwinia endophytica; NR_148650.1	0.0155039	0.0892826	1.06384	0.859316	0.891433	1
Anaerobiospirillum thomasii; NR_025518.1	0.0155039	0.0892823	1.06384	0.859316	0.891433	1
Natronospirillum operosum; NR_170467.1	0.0155039	0.0892821	1.06384	0.859316	0.891433	1
Providencia alcalifaciens; NR_042053.1	0.0155039	0.0892816	1.06384	0.859317	0.891433	1
Comamonas testosteroni; NR_029161.2	0.0155039	0.0892813	1.06384	0.859318	0.891433	1
Siccibacter turicensis LMG 23730; NR_118531.1	0.0155039	0.0892811	1.06384	0.859318	0.891433	1
Erwinia oleae; NR_108848.1	0.0155039	0.0892808	1.06384	0.859319	0.891433	1
Erwinia rhapontici; NR_119365.1	0.0155039	0.0892804	1.06384	0.859319	0.891433	1
Halomonas almeriensis; NR_043234.1	0.0155039	0.0892803	1.06384	0.859319	0.891433	1
Marinobacterium zhoushanense; NR_151997.1	0.0155039	0.0892803	1.06384	0.859319	0.891433	1
Citrobacter murliniae; NR_028688.1	0.0155039	0.08928	1.06384	0.85932	0.891433	1
Pantoea cypripedii; NR_118857.1	0.0155039	0.0892799	1.06384	0.85932	0.891433	1
Pseudidiomarina donghaiensis; NR_044537.1	0.0155039	0.0892798	1.06384	0.85932	0.891433	1
Nonomuraea harbinensis; NR_125658.1	0.0155039	0.0892797	1.06384	0.85932	0.891433	1
Barnesiella intestinihominis; NR_113073.1	0.0155039	0.0892795	1.06384	0.859321	0.891433	1
Bacillus urbisdiaboli; NR_171459.1	0.0155039	0.0892793	1.06384	0.859321	0.891433	1
Shewanella hanedai; NR_115663.1	0.0155039	0.089279	1.06384	0.859321	0.891433	1
Abiotrophia defectiva; NR_025863.1	0.0155039	0.0892788	1.06384	0.859322	0.891433	1
Dyella halodurans; NR_171455.1	0.0155039	0.0892788	1.06384	0.859322	0.891433	1
Streptococcus constellatus subsp. pharyngis SK1060 = CCUG 46377; NR_118318.1	0.0155039	0.0892788	1.06384	0.859322	0.891433	1
Aeromonas finlandensis; NR_136830.1	0.0155039	0.0892786	1.06384	0.859322	0.891433	1
Oceanisphaera profunda; NR_133801.1	0.0155039	0.0892785	1.06384	0.859322	0.891433	1
Veillonella dispar; NR_119169.1	0.0155039	0.0892785	1.06384	0.859322	0.891433	1
Psychrosphaera aquimarina; NR_159188.1	0.0155039	0.0892785	1.06384	0.859322	0.891433	1
Alkalihalobacillus patagoniensis; NR_025741.1	0.0155039	0.0892784	1.06384	0.859322	0.891433	1
Obesumbacterium proteus; NR_116603.1	0.0155039	0.0892783	1.06384	0.859323	0.891433	1
Anoxybacillus geothermalis; NR_151896.1	0.0155039	0.0892783	1.06384	0.859323	0.891433	1
Actinobacillus ureae; NR_118761.1	0.0155039	0.0892783	1.06384	0.859323	0.891433	1
Salinicola socius; NR_044024.1	0.0155039	0.0892782	1.06384	0.859323	0.891433	1
Amphibacillus xylanus; NR_075043.2	0.0155039	0.0892782	1.06384	0.859323	0.891433	1
Sporomusa acidovorans; NR_117673.1	0.0155039	0.0892779	1.06384	0.859323	0.891433	1
Streptococcus tangierensis; NR_134818.1	0.0155039	0.0892778	1.06384	0.859323	0.891433	1
Peptoniphilus tyrrelliae; NR_117555.1	0.0155039	0.0892778	1.06384	0.859323	0.891433	1
Bacteroides salyersiae; NR_112942.1	0.0155039	0.0892778	1.06384	0.859323	0.891433	1
Legionella lytica; NR_118983.1	0.0155039	0.0892777	1.06384	0.859323	0.891433	1
Kluyvera intermedia; NR_114153.1	0.0155039	0.0892774	1.06384	0.859324	0.891433	1
Streptococcus henryi; NR_044189.1	0.0155039	0.0892774	1.06384	0.859324	0.891433	1
Methylosoma difficile; NR_043562.1	0.0155039	0.0892772	1.06384	0.859324	0.891433	1
Acetobacter senegalensis; NR_043252.1	0.0155039	0.089277	1.06384	0.859325	0.891433	1
Enterococcus camelliae; NR_044121.1	0.0155039	0.0892769	1.06384	0.859325	0.891433	1
Weissella cryptocerci; NR_170502.1	0.0155039	0.0892768	1.06384	0.859325	0.891433	1
Edwardsiella anguillarum; NR_136429.1	0.0155039	0.0892767	1.06384	0.859325	0.891433	1
Pseudomonas syringae; NR_043716.1	0.0155039	0.0892767	1.06384	0.859325	0.891433	1
Gallibacterium trehalosifermentans; NR_116315.1	0.0155039	0.0892767	1.06384	0.859325	0.891433	1
Fusobacterium nucleatum subsp. vincentii ATCC 51190; NR_117841.1	0.0155039	0.0892767	1.06384	0.859325	0.891433	1
Lactobacillus aquaticus; NR_115847.1	0.0155039	0.0892766	1.06384	0.859325	0.891433	1
Shewanella algae; NR_117272.1	0.0155039	0.0892765	1.06384	0.859325	0.891433	1
Rheinheimera sediminis; NR_170477.1	0.0155039	0.0892765	1.06384	0.859325	0.891433	1
Cronobacter malonaticus; NR_044060.1	0.0155039	0.089276	1.06384	0.859326	0.891433	1
Veillonella atypica; NR_041880.1	0.0155039	0.089276	1.06384	0.859326	0.891433	1
Alkalispirochaeta cellulosivorans; NR_148863.1	0.0155039	0.0892759	1.06384	0.859326	0.891433	1
Lactococcus nasutitermitis; NR_147780.1	0.0155039	0.0892759	1.06384	0.859326	0.891433	1
Lactobacillus alvi; NR_118032.1	0.0155039	0.0892759	1.06384	0.859326	0.891433	1
Paenisporosarcina quisquiliarum; NR_043720.1	0.0155039	0.0892758	1.06384	0.859326	0.891433	1
Rectinema cohabitans; NR_156915.1	0.0155039	0.0892757	1.06384	0.859327	0.891433	1
Bacterioplanes sanyensis; NR_126264.1	0.0155039	0.0892757	1.06384	0.859327	0.891433	1
Fusobacterium simiae; NR_113318.1	0.0155039	0.0892757	1.06384	0.859327	0.891433	1
Pantoea cypripedii; NR_041973.1	0.0155039	0.0892757	1.06384	0.859327	0.891433	1
Streptomyces sundarbansensis; NR_115264.1	0.0155039	0.0892756	1.06384	0.859327	0.891433	1
Solobacterium moorei; NR_115130.1	0.0155039	0.0892755	1.06384	0.859327	0.891433	1
Granulicatella balaenopterae; NR_026454.1	0.0155039	0.0892755	1.06384	0.859327	0.891433	1
Swionibacillus sediminis; NR_158028.1	0.0155039	0.0892755	1.06384	0.859327	0.891433	1
Clostridium formicaceticum; NR_029267.1	0.0155039	0.0892754	1.06384	0.859327	0.891433	1
Pantoea stewartii; NR_044800.1	0.0155039	0.0892753	1.06384	0.859327	0.891433	1
Neptunomonas concharum; NR_118152.1	0.0155039	0.0892752	1.06384	0.859328	0.891433	1
Veillonella atypica; NR_115354.1	0.0155039	0.0892752	1.06384	0.859328	0.891433	1
Chelatococcus thermostellatus; NR_169467.1	0.0155039	0.089275	1.06384	0.859328	0.891433	1
Dickeya dadantii subsp. dieffenbachiae; NR_041924.1	0.0155039	0.089275	1.06384	0.859328	0.891433	1
Moellerella wisconsensis; NR_104939.1	0.0155039	0.0892749	1.06384	0.859328	0.891433	1
Actinobacillus arthritidis; NR_044613.1	0.0155039	0.0892749	1.06384	0.859328	0.891433	1
Pseudomonas guariconensis; NR_135703.1	0.0155039	0.0892748	1.06384	0.859328	0.891433	1
Mycobacterium fragae; NR_118426.1	0.0155039	0.0892747	1.06384	0.859328	0.891433	1
Peptoniphilus harei; NR_026358.1	0.0155039	0.0892747	1.06384	0.859328	0.891433	1
Moritella japonica; NR_025847.1	0.0155039	0.0892747	1.06384	0.859328	0.891433	1
Cycloclasticus pugetii PS-1; NR_044649.1	0.0155039	0.0892747	1.06384	0.859328	0.891433	1
Anaerococcus jeddahensis; NR_165761.1	0.0155039	0.0892746	1.06384	0.859328	0.891433	1
Rheinheimera riviphila; NR_169409.1	0.0155039	0.0892744	1.06384	0.859329	0.891433	1
Thermoanaerobacter acetoethylicus; NR_119001.1	0.0155039	0.0892744	1.06383	0.859329	0.891433	1
Alishewanella alkalitolerans; NR_157670.1	0.0155039	0.0892743	1.06383	0.859329	0.891433	1
Kurthia zopfii; NR_119003.1	0.0155039	0.0892743	1.06383	0.859329	0.891433	1
Paenibacillus albilobatus; NR_169354.1	0.0155039	0.0892742	1.06383	0.859329	0.891433	1
Silanimonas mangrovi AK13; NR_117571.1	0.0155039	0.0892742	1.06383	0.859329	0.891433	1
Fusobacterium perfoetens; NR_044688.3	0.0155039	0.0892742	1.06383	0.859329	0.891433	1
Salmonella enterica subsp. houtenae; NR_044371.1	0.0155039	0.0892741	1.06383	0.859329	0.891433	1
Paraphotobacterium marinum; NR_151928.1	0.0155039	0.0892741	1.06383	0.859329	0.891433	1
Pediococcus claussenii; NR_075029.1	0.0155039	0.089274	1.06383	0.859329	0.891433	1
Longirhabdus pacifica; NR_165021.1	0.0155039	0.089274	1.06383	0.859329	0.891433	1
Lactobacillus apodemi; NR_112752.1	0.0155039	0.089274	1.06383	0.859329	0.891433	1
Turicimonas muris; NR_144619.1	0.0155039	0.089274	1.06383	0.859329	0.891433	1
Alkalihalobacillus hemicentroti; NR_109010.1	0.0155039	0.0892739	1.06383	0.85933	0.891433	1
Bacteroides ovatus; NR_040865.1	0.0155039	0.0892739	1.06383	0.85933	0.891433	1
Crenobacter cavernae; NR_163603.1	0.0155039	0.0892738	1.06383	0.85933	0.891433	1
Bacteroides uniformis; NR_040866.1	0.0155039	0.0892737	1.06383	0.85933	0.891433	1
Fluviicola taffensis; NR_074547.1	0.0155039	0.0892736	1.06383	0.85933	0.891433	1
Mycolicibacterium lutetiense; NR_151953.1	0.0155039	0.0892736	1.06383	0.85933	0.891433	1
Phytobacter ursingii; NR_159305.1	0.0155039	0.0892734	1.06383	0.85933	0.891433	1
Ureaplasma cati; NR_115604.1	0.0155039	0.0892734	1.06383	0.85933	0.891433	1
Facklamia miroungae; NR_025400.1	0.0155039	0.0892733	1.06383	0.85933	0.891433	1
Streptomyces narbonensis; NR_043853.1	0.0155039	0.0892733	1.06383	0.859331	0.891433	1
Deinococcus oregonensis; NR_169436.1	0.0155039	0.0892732	1.06383	0.859331	0.891433	1
Streptococcus constellatus; NR_041721.1	0.0155039	0.0892732	1.06383	0.859331	0.891433	1
Erwinia typographi; NR_117446.1	0.0155039	0.0892732	1.06383	0.859331	0.891433	1
Atopobacter phocae; NR_119263.1	0.0155039	0.0892731	1.06383	0.859331	0.891433	1
Paenibacillus zanthoxyli; NR_043876.1	0.0155039	0.0892729	1.06383	0.859331	0.891433	1
Anaerovorax odorimutans; NR_028911.1	0.0155039	0.0892728	1.06383	0.859331	0.891433	1
Mycoplasma salivarium; NR_041745.1	0.0155039	0.0892727	1.06383	0.859331	0.891433	1
Haemophilus influenzae; NR_044682.2	0.0155039	0.0892727	1.06383	0.859332	0.891433	1
Desulfosporosinus acididurans; NR_134719.1	0.0155039	0.0892726	1.06383	0.859332	0.891433	1
Petrimonas mucosa; NR_148808.1	0.0155039	0.0892726	1.06383	0.859332	0.891433	1
Phocaeicola paurosaccharolyticus; NR_112668.1	0.0155039	0.0892726	1.06383	0.859332	0.891433	1
Franconibacter helveticus; NR_115723.1	0.0155039	0.0892722	1.06383	0.859332	0.891433	1
Catenuloplanes castaneus; NR_104703.1	0.0155039	0.0892722	1.06383	0.859332	0.891433	1
Bombilactobacillus mellis; NR_126249.1	0.0155039	0.0892721	1.06383	0.859332	0.891433	1
Streptococcus rubneri; NR_109720.1	0.0155039	0.0892721	1.06383	0.859332	0.891433	1
Heliobacterium modesticaldum; NR_040958.1	0.0155039	0.089272	1.06383	0.859333	0.891433	1
Arsukibacterium ikkense; NR_115689.1	0.0155039	0.0892719	1.06383	0.859333	0.891433	1
Bacillus circulans; NR_104566.1	0.0155039	0.0892719	1.06383	0.859333	0.891433	1
Virgibacillus subterraneus; NR_116791.1	0.0155039	0.0892718	1.06383	0.859333	0.891433	1
Tepidimicrobium xylanilyticum; NR_116042.1	0.0155039	0.0892717	1.06383	0.859333	0.891433	1
[Clostridium] thermoalcaliphilum; NR_117154.1	0.0155039	0.0892717	1.06383	0.859333	0.891433	1
Floricoccus tropicus; NR_159226.1	0.0155039	0.0892716	1.06383	0.859333	0.891433	1
Leucothrix mucor; NR_118099.1	0.0155039	0.0892716	1.06383	0.859333	0.891433	1
Cedecea davisae DSM 4568; NR_025243.1	0.0155039	0.0892715	1.06383	0.859333	0.891433	1
Duganella pernnla; NR_170536.1	0.0155039	0.0892715	1.06383	0.859333	0.891433	1
Pasteurella dagmatis ATCC 43325; NR_042883.1	0.0155039	0.0892715	1.06383	0.859333	0.891433	1
Psychrobacter adeliensis; NR_104882.1	0.0155039	0.0892713	1.06383	0.859334	0.891433	1
Microbacterium ginsengiterrae; NR_116483.1	0.0155039	0.0892713	1.06383	0.859334	0.891433	1
Escherichia albertii; NR_025569.1	0.0155039	0.0892713	1.06383	0.859334	0.891433	1
Ancylomarina salipaludis; NR_170504.1	0.0155039	0.0892712	1.06383	0.859334	0.891433	1
Lentibacillus sediminis; NR_158109.1	0.0155039	0.0892712	1.06383	0.859334	0.891433	1
Campylobacter curvus; NR_118513.1	0.0155039	0.0892709	1.06383	0.859334	0.891433	1
Gemella asaccharolytica; NR_104506.1	0.0155039	0.0892709	1.06383	0.859334	0.891433	1
Viridibacterium curvum; NR_165689.1	0.0155039	0.0892706	1.06383	0.859335	0.891433	1
Kocuria aegyptia; NR_043511.1	0.0155039	0.0892705	1.06383	0.859335	0.891433	1
Companilactobacillus allii; NR_159087.1	0.0155039	0.0892705	1.06383	0.859335	0.891433	1
Antarcticibacterium flavum; NR_159278.1	0.0155039	0.0892705	1.06383	0.859335	0.891433	1
Mycoplasma testudinis; NR_029175.1	0.0155039	0.0892704	1.06383	0.859335	0.891433	1
Streptococcus alactolyticus; NR_041781.1	0.0155039	0.0892704	1.06383	0.859335	0.891433	1
Streptococcus troglodytidis; NR_109371.1	0.0155039	0.0892703	1.06383	0.859335	0.891433	1
Salibacterium halotolerans; NR_145636.1	0.0155039	0.0892703	1.06383	0.859335	0.891433	1
Cronobacter universalis; NR_115943.1	0.0155039	0.0892702	1.06383	0.859335	0.891433	1
Fenollaria massiliensis; NR_133038.1	0.0155039	0.0892702	1.06383	0.859335	0.891433	1
Acholeplasma parvum; NR_042961.1	0.0155039	0.0892702	1.06383	0.859335	0.891433	1
Thalassolituus oleivorans MIL-1; NR_102806.1	0.0155039	0.08927	1.06383	0.859336	0.891433	1
Vibrio rhizosphaerae; NR_043984.1	0.0155039	0.0892698	1.06383	0.859336	0.891433	1
Idiomarina andamanensis; NR_165777.1	0.0155039	0.0892695	1.06383	0.859337	0.891433	1
Oxobacter pfennigii; NR_117690.2	0.0155039	0.0892694	1.06383	0.859337	0.891433	1
Microbacterium immunditiarum; NR_115695.1	0.0155039	0.0892694	1.06383	0.859337	0.891433	1
Desulfopila aestuarii; NR_040976.1	0.0155039	0.0892694	1.06383	0.859337	0.891433	1
Eubacterium limosum; NR_044719.2	0.0155039	0.0892693	1.06383	0.859337	0.891433	1
Lewinella lacunae; NR_158054.1	0.0155039	0.0892691	1.06383	0.859337	0.891433	1
Fusobacterium nucleatum subsp. nucleatum ATCC 25586; NR_074412.1	0.0155039	0.089269	1.06383	0.859337	0.891433	1
Anaerosporobacter mobilis; NR_042953.1	0.0155039	0.089269	1.06383	0.859337	0.891433	1
Tolumonas auensis; NR_074805.1	0.0155039	0.0892689	1.06383	0.859338	0.891433	1
Liquorilactobacillus nagelii; NR_119275.1	0.0155039	0.0892689	1.06383	0.859338	0.891433	1
Clostridium paraputrificum; NR_026135.1	0.0155039	0.0892688	1.06383	0.859338	0.891433	1
Limosilactobacillus reuteri DSM 20016; NR_119069.1	0.0155039	0.0892687	1.06383	0.859338	0.891433	1
Prevotella nigrescens; NR_113116.1	0.0155039	0.0892686	1.06383	0.859338	0.891433	1
Leptotrichia trevisanii; NR_028769.1	0.0155039	0.0892684	1.06383	0.859338	0.891433	1
Clostridium puniceum; NR_119031.1	0.0155039	0.0892683	1.06383	0.859338	0.891433	1
Streptococcus acidominimus; NR_104972.1	0.0155039	0.0892683	1.06383	0.859339	0.891433	1
Enterococcus faecalis; NR_114782.1	0.0155039	0.089268	1.06383	0.859339	0.891433	1
Gemella bergeri; NR_026420.1	0.0155039	0.0892678	1.06383	0.859339	0.891433	1
Xenorhabdus thuongxuanensis; NR_156924.1	0.0155039	0.0892677	1.06383	0.859339	0.891433	1
Streptococcus urinalis; NR_115738.1	0.0155039	0.0892677	1.06383	0.859339	0.891433	1
Shewanella fidelis; NR_025195.1	0.0155039	0.0892674	1.06383	0.85934	0.891433	1
Mobilitalea sibirica; NR_134091.1	0.0155039	0.0892673	1.06383	0.85934	0.891433	1
Thermohalobacter berrensis; NR_024960.1	0.0155039	0.0892673	1.06383	0.85934	0.891433	1
Agathobaculum desmolans; NR_044644.2	0.0155039	0.0892672	1.06383	0.85934	0.891433	1
Kocuria oceani; NR_156033.1	0.0155039	0.089267	1.06383	0.859341	0.891433	1
Lysobacter novalis; NR_137252.1	0.0155039	0.0892668	1.06383	0.859341	0.891433	1
Microaerobacter geothermalis; NR_117002.1	0.0155039	0.0892668	1.06383	0.859341	0.891433	1
Kangiella chungangensis; NR_148305.1	0.0155039	0.0892667	1.06383	0.859341	0.891433	1
Pseudomonas indica; NR_028801.1	0.0155039	0.0892667	1.06383	0.859341	0.891433	1
Shewanella litorisediminis; NR_169448.1	0.0155039	0.0892663	1.06383	0.859342	0.891433	1
Limosilactobacillus reuteri; NR_025911.1	0.0155039	0.0892662	1.06383	0.859342	0.891433	1
Pseudoalteromonas phenolica; NR_028809.1	0.0155039	0.0892662	1.06383	0.859342	0.891433	1
Alistipes communis; NR_133025.1	0.0155039	0.0892662	1.06383	0.859342	0.891433	1
Brevibacillus aydinogluensis; NR_117986.1	0.0155039	0.0892661	1.06383	0.859342	0.891433	1
Citrobacter rodentium; NR_028685.1	0.0155039	0.089266	1.06383	0.859342	0.891433	1
Veillonella ratti; NR_113377.1	0.0155039	0.089266	1.06383	0.859342	0.891433	1
Microbulbifer gwangyangensis; NR_118158.1	0.0155039	0.0892658	1.06383	0.859342	0.891433	1
Kosakonia oryzae; NR_116033.1	0.0155039	0.0892658	1.06383	0.859342	0.891433	1
Proteiniborus ethanoligenes; NR_044093.1	0.0155039	0.0892657	1.06383	0.859343	0.891433	1
Anoxynatronum buryatiense; NR_159150.1	0.0155039	0.0892654	1.06383	0.859343	0.891433	1
Bacteroides nordii WAL 11050 = JCM 12987; NR_043017.1	0.0155039	0.0892649	1.06383	0.859344	0.891433	1
Lactococcus lactis subsp. tructae; NR_116443.1	0.0155039	0.0892648	1.06383	0.859344	0.891433	1
[Eubacterium] tenue; NR_117174.1	0.0155039	0.0892647	1.06383	0.859344	0.891433	1
Microvirga rosea; NR_169421.1	0.0155039	0.0892646	1.06383	0.859344	0.891433	1
Methylobacillus gramineus; NR_108850.1	0.0155039	0.0892645	1.06383	0.859345	0.891433	1
Edaphovirga cremea; NR_165712.1	0.0155039	0.0892641	1.06383	0.859345	0.891433	1
Sedimentibacter acidaminivorans; NR_148817.1	0.0155039	0.0892639	1.06383	0.859345	0.891433	1
Streptomyces kanamyceticus; NR_043822.1	0.0155039	0.0892639	1.06383	0.859345	0.891433	1
Blautia argi; NR_171388.1	0.0155039	0.0892638	1.06383	0.859346	0.891433	1
Phocaeicola massiliensis; NR_042745.1	0.0155039	0.0892638	1.06383	0.859346	0.891433	1
Erysipelatoclostridium ramosum; NR_029247.1	0.0155039	0.0892637	1.06383	0.859346	0.891433	1
Clostridium quinii; NR_026149.1	0.0155039	0.0892632	1.06383	0.859347	0.891433	1
Novibacillus thermophilus; NR_136797.1	0.0155039	0.0892627	1.06383	0.859347	0.891433	1
Klebsiella oxytoca; NR_118853.1	0.0155039	0.0892626	1.06383	0.859348	0.891433	1
Virgibacillus xinjiangensis; NR_115848.1	0.0155039	0.0892625	1.06383	0.859348	0.891433	1
Halonatronum saccharophilum; NR_042717.1	0.0155039	0.0892623	1.06383	0.859348	0.891433	1
Raoultella planticola ATCC 33531; NR_112011.1	0.0155039	0.0892609	1.06383	0.85935	0.891433	1
Shuttleworthia satelles DSM 14600; NR_028827.1	0.0155039	0.0892605	1.06382	0.859351	0.891433	1
Caldalkalibacillus uzonensis; NR_043653.1	0.0155039	0.0892601	1.06382	0.859351	0.891433	1
Yokenella regensburgei; NR_104934.1	0.0155039	0.0892599	1.06382	0.859352	0.891433	1
Proteus mirabilis; NR_043997.1	0.0155039	0.0892599	1.06382	0.859352	0.891433	1
Microvirga flavescens; NR_171528.1	0.0708661	0.0871727	1.06229	0.838245	0.891433	1
Tatumella punctata; NR_104937.1	0.0708661	0.0871713	1.06229	0.838248	0.891433	1
Proteus mirabilis; NR_114419.1	0.0155039	0.0850646	1.06074	0.876607	0.907526	1
Paraclostridium benzoelyticum; NR_148815.1	0.440945	0.0803443	1.05727	0.767758	0.891433	1
Marinilabilia rubra; NR_171512.1	0.228346	0.0795501	1.05669	0.812527	0.891433	1
Buttiauxella ferragutiae; NR_025329.1	0.15748	0.0790488	1.05632	0.830342	0.891433	1
Leuconostoc holzapfelii; NR_042620.1	0.0232558	0.0771045	1.0549	0.873529	0.904822	1
[Clostridium] herbivorans; NR_118669.1	0.0232558	0.0770847	1.05488	0.873561	0.904822	1
Lacrimispora algidixylanolytica; NR_028726.1	0.0314961	0.0666589	1.04729	0.886529	0.913297	1
Dysgonomonas massiliensis; NR_164950.1	0.0314961	0.0666568	1.04729	0.886533	0.913297	1
Geobacter uraniireducens Rf4; NR_074940.1	0.0314961	0.0666539	1.04728	0.886538	0.913297	1
Peptoniphilus mikwangii; NR_169315.1	0.0314961	0.0666521	1.04728	0.886541	0.913297	1
Zavarzinia aquatilis; NR_171481.1	0.0314961	0.066648	1.04728	0.886548	0.913297	1
Phocaeicola vulgatus; NR_112143.1	0.0314961	0.0666479	1.04728	0.886548	0.913297	1
Anaerostipes caccae; NR_028915.1	0.0314961	0.0666475	1.04728	0.886549	0.913297	1
Romboutsia ilealis; NR_125597.1	0.0314961	0.0666428	1.04728	0.886557	0.913297	1
Prevotella veroralis; NR_115327.1	0.0314961	0.0666386	1.04727	0.886564	0.913297	1
Raoultella electrica; NR_125461.1	0.11811	0.0593516	1.042	0.88178	0.912427	1
Lactobacillus helsingborgensis; NR_126253.1	0.0472441	0.0575931	1.04073	0.898521	0.924261	1
Desulfosporosinus nitroreducens; NR_156977.1	0.0472441	0.0575856	1.04072	0.898534	0.924261	1
Bacteroides ihuae; NR_147391.1	0.0472441	0.0575835	1.04072	0.898538	0.924261	1
Bifidobacterium porcinum; NR_025672.1	0.307087	0.0564107	1.03988	0.855033	0.891433	1
Anaerocolumna cellulosilytica; NR_151895.1	0.322835	0.0526692	1.03718	0.862522	0.894276	1
Aeromonas hydrophila; NR_115183.1	0.0629921	0.049623	1.03499	0.909701	0.934821	1
Blautia hansenii DSM 20583; NR_118731.1	0.0787402	0.0426666	1.03002	0.919978	0.94445	1
Vespertiliibacter pulmonis; NR_126284.1	0.0944882	0.0364113	1.02556	0.929737	0.953841	1
Flavonifractor plautii; NR_029356.1	0.590551	0.0337421	1.02366	0.89958	0.924876	1
Blautia obeum ATCC 29174; NR_118692.1	1.79528	0.0334042	1.02342	0.852714	0.891433	1
[Clostridium] hylemonae; NR_024719.1	0.244094	0.0250517	1.01752	0.940067	0.953966	1
Longibaculum muris; NR_144615.1	0.0393701	0.0139921	1.00975	0.975951	0.97832	1
Lacrimispora amygdalina; NR_115211.1	0.0393701	0.0139888	1.00974	0.975957	0.97832	1
Deinococcus aluminii; NR_159911.1	0.0393701	0.0139887	1.00974	0.975957	0.97832	1
[Clostridium] dakarense; NR_133028.1	0.0393701	0.0139878	1.00974	0.975959	0.97832	1
Marinisporobacter balticus; NR_156975.1	0.0393701	0.0139798	1.00974	0.975973	0.97832	1
[Eubacterium] infirmum; NR_118780.1	0.0551181	0.0085363	1.00593	0.984829	0.985775	1
[Ruminococcus] torques; NR_036777.1	0.984252	0.0046307	1.00321	0.98302	0.984437	1
Stomatobaculum longum; NR_117792.1	0.0708661	0.00370878	1.00257	0.993199	0.993221	1
Bacteroides timonensis AP1; NR_144704.1	0.0708661	0.00369704	1.00257	0.993221	0.993221	1
Trichococcus shcherbakoviae; NR_171468.1	0.133858	-0.0108121	-1.00752	0.977904	0.979784	1
Psychrosphaera aestuarii; NR_133832.1	0.015748	-0.0315107	-1.02208	0.949388	0.953966	1
Desulfurella amilsii; NR_148765.1	0.015748	-0.0315117	-1.02208	0.949387	0.953966	1
Butyricimonas phoceensis; NR_169358.1	0.015748	-0.0315119	-1.02208	0.949386	0.953966	1
Photobacterium chitinilyticum; NR_171499.1	0.015748	-0.0315123	-1.02208	0.949385	0.953966	1
Brevibacillus antibioticus; NR_165725.1	0.015748	-0.0315127	-1.02208	0.949385	0.953966	1
[Clostridium] methylpentosum; NR_029355.1	0.015748	-0.0315145	-1.02208	0.949382	0.953966	1
Parashewanella tropica; NR_169478.1	0.015748	-0.0315159	-1.02209	0.94938	0.953966	1
Bisgaardia hudsonensis; NR_114734.1	0.015748	-0.0315161	-1.02209	0.949379	0.953966	1
Paenibacillus maysiensis; NR_165764.1	0.015748	-0.031517	-1.02209	0.949378	0.953966	1
Shewanella benthica; NR_026217.1	0.015748	-0.031517	-1.02209	0.949378	0.953966	1
Vagococcus humatus; NR_156076.1	0.015748	-0.031517	-1.02209	0.949378	0.953966	1
Coprobacillus cateniformis JCM 10604; NR_024733.1	0.015748	-0.031517	-1.02209	0.949378	0.953966	1
Glycomyces rhizosphaerae; NR_159266.1	0.015748	-0.0315177	-1.02209	0.949377	0.953966	1
[Clostridium] sphenoides JCM 1415; NR_112174.1	0.015748	-0.0315189	-1.02209	0.949375	0.953966	1
Atopobium deltae; NR_133972.1	0.015748	-0.0315192	-1.02209	0.949375	0.953966	1
Clostridium vulturis; NR_148266.1	0.015748	-0.0315194	-1.02209	0.949374	0.953966	1
Actinocorallia glomerata; NR_115566.1	0.015748	-0.0315202	-1.02209	0.949373	0.953966	1
Acetilactobacillus jinshanensis; NR_165780.1	0.015748	-0.0315209	-1.02209	0.949372	0.953966	1
Methylacidimicrobium cyclopophantes; NR_126315.2	0.015748	-0.0315211	-1.02209	0.949371	0.953966	1
Fangia hongkongensis; NR_041041.1	0.015748	-0.0315213	-1.02209	0.949371	0.953966	1
Tidjanibacter massiliensis; NR_147372.1	0.015748	-0.0315214	-1.02209	0.949371	0.953966	1
Xenorhabdus eapokensis; NR_156925.1	0.015748	-0.0315221	-1.02209	0.94937	0.953966	1
Trabulsiella guamensis ATCC 49490; NR_042893.1	0.015748	-0.0315224	-1.02209	0.949369	0.953966	1
Lactobacillus delbrueckii; NR_118877.1	0.015748	-0.0315239	-1.02209	0.949367	0.953966	1
Lactobacillus senioris DSM 24302 = JCM 17472; NR_113290.1	0.015748	-0.031524	-1.02209	0.949367	0.953966	1
Providencia vermicola; NR_042415.1	0.015748	-0.0315245	-1.02209	0.949366	0.953966	1
Lactobacillus rodentium; NR_133768.1	0.015748	-0.0315258	-1.02209	0.949364	0.953966	1
Weissella fabaria; NR_116897.1	0.015748	-0.0315265	-1.02209	0.949363	0.953966	1
Enterococcus faecium; NR_112039.1	0.015748	-0.0315266	-1.02209	0.949363	0.953966	1
Lactobacillus gasseri ATCC 33323 = JCM 1131; NR_075051.2	0.015748	-0.0315268	-1.02209	0.949362	0.953966	1
Paraglaciecola agarilytica; NR_043956.1	0.015748	-0.0315276	-1.02209	0.949361	0.953966	1
Ursidibacter arcticus; NR_137344.1	0.015748	-0.0315292	-1.02209	0.949359	0.953966	1
Sutterella timonensis; NR_147402.1	0.015748	-0.03153	-1.0221	0.949357	0.953966	1
[truncated: 1,447 more rows]
